# Supplementary material for: Cooperative genetic networks drive embryonic stem cell transition from naïve to formative pluripotency
Source: EMBO J. 2021 Mar 9;40(8):e105776. doi: 10.15252/embj.2020105776 (PMC8047444; doi:10.15252/embj.2020105776)
Supplement: Supplementary file 4 — Dataset EV1 [file EMBJ-40-e105776-s004.xlsx]

## Sheet: Complete List of Screen Hits
Dataset EV1 - Complete List of ESC Screen Hits
		Haploid ESC exit from naïve pluripotency screen				Expression (RNA-seq)
screen candidate or KO gene	Is KO Gene	screen rank	FDR	number of screens with hit out of 35 independent screens	Independent integration sites	Log2FC N24vs2i	Padj N24vs2i
Tcf7l1	TRUE	1	1.39e-232	34	166	-0.126522	1
Fgfr2	TRUE	2	6.09e-21	25	78	1.07874	0.000178068
Alg13	TRUE	3	9.32e-39	20	35	-0.975163	1.9494e-19
Ctbp2	TRUE	4	5.65e-45	17	43	0.663431	0.0110526
Arfip1	FALSE	5	4.49e-34	17	29	0.0254699	1
Jarid2	TRUE	6	6.99e-31	16	35	0.868458	6.14641e-12
Rbpj	TRUE	7	7e-19	16	25	0.43835	1
Nsd1	TRUE	8	1.11e-26	14	29	0.0725077	1
Arid5b	TRUE	9	1.93e-11	14	17	-1.15598	4.02637e-13
Fbxw7	TRUE	10	1.92e-16	13	25	-0.286483	1
Msi2	TRUE	11	1.18e-12	13	24	0.000334395	1
Dym	TRUE	12	6.56e-07	13	16	-0.605287	0.949066
Etv5	TRUE	13	7.96e-30	12	26	-0.0871824	1
Mapk1	TRUE	14	1.07e-16	12	19	0.0861235	1
Smg7	TRUE	15	3.54e-15	12	19	-0.179068	1
Ubr5	FALSE	16	5.71e-15	12	23	0.0598155	1
Pten	TRUE	17	2.69e-12	12	15	0.974985	8.82666e-21
Etl4	TRUE	18	2.39e-11	12	37	0.290425	1
Jmjd1c	TRUE	19	2.26e-07	12	18	0.8739	3.18454e-07
Trp53	TRUE	20	4.73e-23	11	16	-0.129883	1
Usp9x	TRUE	21	1.96e-11	11	18	-0.0487646	1
Morc1	FALSE	22	8.27e-11	11	16	-0.304797	1
Ptprg	FALSE	23	0.0198537	11	16	-0.127761	1
Sulf1	TRUE	24	4.27e-07	10	12	0.388166	1
Dst	FALSE	25	0.000112748	10	14	-0.769153	0.122651
Foxp1	TRUE	26	0.044542	10	11	1.99831	6.70519e-37
Epb41l4a	FALSE	27	NA	10	12	NA	NA
Tet1	TRUE	28	1.33e-18	9	21	0.776526	0.0131058
Cfdp1	FALSE	29	3e-16	9	20	0.168101	1
Cdc37l1	FALSE	30	8.99e-12	9	11	-0.481324	1
Ino80	FALSE	31	3.22e-09	9	13	0.398131	1
Pitpnc1	TRUE	32	3.22e-09	9	16	1.36176	2.15874e-21
Cradd	FALSE	33	6.05e-07	9	12	0.227623	1
Apc	TRUE	34	7.26e-06	9	10	-0.249166	1
Camkmt	FALSE	35	NA	9	10	NA	NA
Mta3	TRUE	36	1.28e-08	8	14	0.57637	1
Zfp532	TRUE	37	9.66e-08	8	14	1.34327	5.58994e-31
Ncor1	TRUE	38	9.97e-08	8	16	0.168049	1
Arih2	TRUE	39	1.56e-07	8	7	-0.413304	1
Macf1	TRUE	40	1.78e-07	8	19	0.145204	1
Usp7	TRUE	41	4.27e-07	8	13	-0.229914	1
Pkp4	FALSE	42	7.56e-07	8	13	-0.166536	1
Mthfd1l	TRUE	43	9.9e-07	8	11	0.333349	1
Pecam1	TRUE	44	2.15e-06	8	9	-0.861619	0.000302072
Rnf220	FALSE	45	6.17e-06	8	10	-0.111503	1
Zfp423	TRUE	46	7.26e-06	8	11	1.88714	8.02281e-22
Zfp462	FALSE	47	1.19e-05	8	10	-0.0583873	1
Tns3	FALSE	48	2.19e-05	8	10	0.416065	1
Vps41	FALSE	49	5.56e-05	8	11	-0.560504	1
Nmnat2	TRUE	50	9.45e-05	8	11	-0.829353	0.00786078
Mllt10	FALSE	51	0.000236816	8	9	0.187916	1
Schip1	FALSE	52	0.0017336	8	17	-0.266423	1
Ap3b1	FALSE	53	0.00280056	8	9	-0.739177	5.39884e-06
Ppp3ca	FALSE	54	0.00289447	8	12	0.636328	0.781701
Ext1	FALSE	55	0.0176274	8	9	0.321235	1
Oxr1	FALSE	56	0.0307467	8	8	-0.0650505	1
Utrn	FALSE	57	0.0388857	8	9	-0.77361	0.00882701
Aff3	TRUE	58	0.0406962	8	11	2.53479	1.25855e-50
Arl15	FALSE	59	0.0463309	8	9	-0.757961	3.5786e-05
Dmd	FALSE	60	0.987585	8	13	-0.301925	1
Mllt6	FALSE	61	5.14e-11	7	10	-1.0061	9.45968e-13
Arrdc3	FALSE	62	2.49e-10	7	9	0.435802	1
Elovl6	FALSE	63	1.54e-08	7	11	0.0201651	1
Rtn4	FALSE	64	2.06e-08	7	12	-0.242028	1
Pcbp2	FALSE	65	4.72e-08	7	7	0.00640949	1
Pex13	FALSE	66	8.1e-08	7	8	-0.227596	1
Fat1	FALSE	67	9.92e-08	7	14	0.352856	1
Ncoa1	FALSE	68	4.25e-07	7	15	-0.0715932	1
Plekhf2	FALSE	69	7.18e-07	7	7	-1.53432	8.17566e-58
Reep3	FALSE	70	7.28e-07	7	11	0.145579	1
Aven	FALSE	71	2.15e-06	7	11	-0.252433	1
Irak3	TRUE	72	8.88e-06	7	11	-1.42578	1.55351e-08
Bcor	TRUE	73	3.91e-05	7	9	0.2925	1
Sfi1	FALSE	74	4.16e-05	7	9	0.220858	1
Csnk1a1	TRUE	75	5.3e-05	7	7	-0.0348047	1
Tmem131	FALSE	76	0.000179459	7	10	0.532028	1
Spata13	FALSE	77	0.000732267	7	8	1.0441	1.00337e-12
Myo10	TRUE	78	0.00112511	7	6	-0.26763	1
Enah	FALSE	79	0.0020294	7	10	0.139922	1
Rai14	FALSE	80	0.00336873	7	8	-0.349757	1
Zmym4	FALSE	81	0.00471836	7	9	-0.103736	1
Kdm6a	TRUE	82	0.00488815	7	7	0.223301	1
Fto	FALSE	83	0.00965528	7	8	-0.424406	1
Abcc4	FALSE	84	0.012376	7	7	0.179495	1
Camk1d	FALSE	85	0.0127734	7	10	-0.653558	0.477742
Cog5	FALSE	86	0.0391788	7	8	-0.21981	1
Rere	FALSE	87	0.0406962	7	7	-0.22493	1
Ranbp17	FALSE	88	0.0426	7	8	0.20118	1
Dlc1	FALSE	89	0.0573325	7	8	-0.0913553	1
Exoc4	FALSE	90	0.233331	7	8	-0.0481345	1
Ptprk	FALSE	91	0.318519	7	9	0.190409	1
Kat6b	FALSE	92	NA	7	11	NA	NA
Mtcl1	FALSE	93	NA	7	8	NA	NA
Dido1	TRUE	94	9.21e-14	6	14	0.271457	1
Hspa4	FALSE	95	1.07e-07	6	12	0.0801045	1
Smg5	TRUE	96	1.71e-07	6	8	-0.0936753	1
Pigl	FALSE	97	2.78e-07	6	6	0.0801864	1
Smarcad1	FALSE	98	1.24e-06	6	10	0.508802	1
Hnrnpf	FALSE	99	2.19e-06	6	10	0.0456916	1
Hspbap1	FALSE	100	5.09e-06	6	7	0.0198212	1
Rbpms	TRUE	101	7.82e-06	6	12	0.325097	1
Kcmf1	FALSE	102	8.35e-06	6	8	0.217307	1
Tjp2	FALSE	103	4.43e-05	6	8	0.302831	1
Lpar1	FALSE	104	4.43e-05	6	7	-2.83857	1.78123e-50
Manba	FALSE	105	4.77e-05	6	7	-0.603734	1
Drg1	FALSE	106	5.96e-05	6	7	-0.143988	1
Ptpn14	FALSE	107	9.09e-05	6	9	-0.269452	1
Suz12	TRUE	108	0.000101924	6	7	-0.418194	1
Rprd2	FALSE	109	0.000115236	6	7	0.219487	1
Atp2a2	FALSE	110	0.000152154	6	7	-0.144107	1
Adam19	FALSE	111	0.000193669	6	8	0.297933	1
Kdm2b	FALSE	112	0.000237111	6	7	0.553408	1
Cdk8	TRUE	113	0.000487544	6	7	0.233626	1
Pum1	TRUE	114	0.000507973	6	8	-0.0466034	1
Taok1	FALSE	115	0.000550885	6	7	0.0885437	1
Atrx	FALSE	116	0.000642973	6	10	-0.178773	1
Brwd1	FALSE	117	0.000768465	6	7	-0.174043	1
Eif3h	FALSE	118	0.00093106	6	6	-0.103142	1
Thada	FALSE	119	0.00121214	6	10	0.187311	1
Rbm26	FALSE	120	0.00170342	6	6	0.0752662	1
Ddc	FALSE	121	0.00172846	6	6	0.00376207	1
Ppp2r5e	FALSE	122	0.00203376	6	8	-0.174366	1
Huwe1	FALSE	123	0.00296183	6	8	0.113973	1
Arhgap21	FALSE	124	0.00445908	6	7	-0.0956818	1
Slc10a7	FALSE	125	0.00499024	6	7	0.0302124	1
Agps	FALSE	126	0.00534044	6	7	-0.0848022	1
Osbpl1a	FALSE	127	0.00948855	6	6	-0.244766	1
Tle4	FALSE	128	0.0133962	6	7	0.878358	6.91888e-11
Usp34	FALSE	129	0.0170486	6	10	0.188626	1
Clybl	FALSE	130	0.0181443	6	6	-0.539023	1
Rock2	FALSE	131	0.0186391	6	7	-0.105319	1
Neo1	FALSE	132	0.0219588	6	6	-0.610921	0.870576
Tbl1xr1	FALSE	133	0.02421	6	6	-0.0436689	1
Klf8	FALSE	134	0.0331811	6	6	-2.30409	2.06605e-61
Qk	FALSE	135	0.0353522	6	9	-0.598408	1
Gpc3	FALSE	136	0.0540386	6	8	0.308026	1
Robo1	FALSE	137	0.165891	6	6	-1.26502	3.90172e-14
Magi1	FALSE	138	0.18119	6	9	-0.093455	1
Dab1	FALSE	139	0.635968	6	6	0.0190719	1
Jade1	FALSE	140	NA	6	8	NA	NA
Bicral	FALSE	141	NA	6	7	NA	NA
Klf9	FALSE	142	1.6e-16	5	11	-0.0744768	1
Igf2bp1	TRUE	143	5.14e-11	5	15	-0.0741302	1
Cep68	FALSE	144	6.42e-09	5	7	0.495399	1
Col18a1	FALSE	145	1.07e-08	5	10	0.34707	1
Mybl2	FALSE	146	1.51e-08	5	10	-0.469509	1
Eif4e2	FALSE	147	2.06e-08	5	8	-0.736626	2.47504e-06
Ubtf	FALSE	148	5.49e-08	5	5	-0.207226	1
Mreg	FALSE	149	7.75e-08	5	8	-1.6162	2.84006e-30
Msh6	FALSE	150	8.73e-08	5	7	-0.0453357	1
Ppp2r5c	FALSE	151	2.54e-07	5	11	-0.266517	1
Eed	TRUE	152	4.27e-07	5	8	-0.541927	1
Wtap	FALSE	153	6.56e-07	5	9	-0.183645	1
Ywhag	FALSE	154	1.06e-06	5	7	-0.0952724	1
Myh9	FALSE	155	7.26e-06	5	9	-0.45297	1
Slc6a6	FALSE	156	8.25e-06	5	6	-1.06232	4.52438e-17
Fbxo15	FALSE	157	1.29e-05	5	6	-1.80253	2.33239e-25
Ift52	FALSE	158	3.63e-05	5	4	-0.317048	1
Trim71	TRUE	159	4.01e-05	5	8	0.371539	1
Gtf2ird1	TRUE	160	4.16e-05	5	9	0.0853509	1
Dhx9	FALSE	161	4.43e-05	5	6	-1.54421e-05	1
Ncoa3	FALSE	162	5.59e-05	5	8	-0.161308	1
Pawr	FALSE	163	6.6e-05	5	7	-0.291224	1
Sin3a	FALSE	164	0.000115236	5	7	0.173006	1
Tex10	FALSE	165	0.000117881	5	7	0.0366063	1
Pdha1	FALSE	166	0.000121562	5	6	-0.76811	3.16276e-09
Tspan14	FALSE	167	0.000124094	5	5	-1.3353	5.75987e-34
Nap1l1	FALSE	168	0.000131575	5	6	-0.163037	1
Nedd4	FALSE	169	0.000172527	5	10	0.186779	1
Sept9	FALSE	170	0.000176127	5	9	-2.11493	8.50707e-67
Rab27a	FALSE	171	0.000218833	5	7	0.0472268	1
Rapgef1	FALSE	172	0.000228194	5	6	-0.261749	1
Dab2ip	FALSE	173	0.000236816	5	7	-1.05784	1.68424e-19
Ywhae	FALSE	174	0.000266488	5	6	-0.0317237	1
Chd2	FALSE	175	0.000303389	5	8	-0.498572	1
Ergic1	FALSE	176	0.000371361	5	5	-0.585028	1
Rell1	FALSE	177	0.000381603	5	4	-1.20532	9.57193e-25
Ccnc	FALSE	178	0.00040924	5	7	-0.40743	1
Tesk2	FALSE	179	0.00051897	5	7	-1.42751	3.57159e-28
Rfx7	FALSE	180	0.000729452	5	7	0.217921	1
Gpd2	FALSE	181	0.000836669	5	8	0.538819	1
Setx	FALSE	182	0.00102366	5	9	0.443568	1
Tpd52	FALSE	183	0.00121444	5	6	-0.87308	4.75019e-11
Nf2	FALSE	184	0.00226156	5	8	-0.321885	1
Ubr4	FALSE	185	0.00280056	5	5	-0.0976575	1
Akap12	FALSE	186	0.00346188	5	6	-0.130964	1
Abl1	FALSE	187	0.00381771	5	5	-0.468658	1
Anp32a	FALSE	188	0.00388341	5	5	-1.45405	8.63584e-34
Prrc2c	FALSE	189	0.00449535	5	7	0.113946	1
Ylpm1	FALSE	190	0.00546046	5	5	-0.0571209	1
Aff1	FALSE	191	0.00567327	5	7	-1.38578	3.30063e-28
Grb2	FALSE	192	0.00570646	5	5	-0.424167	1
Ankrd17	FALSE	193	0.00629853	5	6	0.136649	1
Ccnd3	FALSE	194	0.00723437	5	5	-0.40287	1
Map4k4	FALSE	195	0.00737315	5	5	-0.780342	1.76118e-05
Flnb	FALSE	196	0.00754649	5	5	-0.191358	1
Gli2	FALSE	197	0.00804959	5	6	-1.90561	2.04364e-44
Smchd1	FALSE	198	0.00825039	5	6	0.232807	1
Sos1	FALSE	199	0.00928343	5	6	0.0234043	1
Tlk2	FALSE	200	0.0127734	5	6	0.330278	1
Gtf2f2	FALSE	201	0.0161163	5	5	-0.0934706	1
Crebbp	FALSE	202	0.0182303	5	7	0.23864	1
Bri3	FALSE	203	0.0185301	5	5	-0.464131	1
Map4k3	FALSE	204	0.0191193	5	5	-1.22617	1.14164e-35
Upf2	FALSE	205	0.0195834	5	6	0.135402	1
Zfp644	FALSE	206	0.0261913	5	6	0.415929	1
Shroom3	FALSE	207	0.0286793	5	8	-0.870635	1.40713e-06
Ofd1	FALSE	208	0.0309805	5	5	-0.142725	1
2010111I01Rik	FALSE	209	0.0314775	5	7	0.266603	1
Sik3	FALSE	210	0.0376487	5	7	-0.0251444	1
Rps6ka5	FALSE	211	0.0456167	5	3	1.00294	7.85962e-07
Gsk3b	FALSE	212	0.0479518	5	6	-0.242247	1
Hsd17b12	FALSE	213	0.0545923	5	4	-0.0727592	1
Pdgfc	FALSE	214	0.0567186	5	5	-1.11838	3.48111e-08
Nek7	FALSE	215	0.0703976	5	6	0.0698191	1
Myof	FALSE	216	0.102425	5	5	-2.46363	6.09118e-42
Snd1	FALSE	217	0.141766	5	8	-0.0448293	1
Cadm1	FALSE	218	0.155818	5	4	-0.662752	0.0621492
Chd9	FALSE	219	0.15698	5	6	1.38119	1.65461e-17
Nr6a1	FALSE	220	0.170094	5	6	0.556677	1
Wnk1	FALSE	221	0.1729	5	5	-0.115348	1
Ralgapa1	FALSE	222	0.215992	5	4	0.0756213	1
Nav2	FALSE	223	0.242437	5	6	2.02395	6.57899e-37
Bcas3	FALSE	224	0.266317	5	6	-0.192244	1
Stag1	FALSE	225	0.285291	5	6	-0.874193	8.00186e-14
Tcf12	FALSE	226	0.314734	5	5	0.239973	1
Pbx1	FALSE	227	0.316767	5	5	0.949902	5.07546e-05
Ajuba	FALSE	228	NA	5	6	NA	NA
Cers6	FALSE	229	NA	5	6	NA	NA
Tmem131l	FALSE	230	NA	5	6	0.283633	1
Relch	FALSE	231	NA	5	5	-0.0299082	1
Mrpl33	FALSE	232	NA	5	5	0.263452	1
Ticrr	FALSE	233	NA	5	5	NA	NA
Slc3a2	FALSE	234	1.62e-06	4	6	0.300657	1
Rpl22	FALSE	235	4.34e-06	4	5	-0.180659	1
Zfp219	FALSE	236	5.58e-06	4	5	0.0894674	1
Cep55	FALSE	237	1.43e-05	4	7	-1.03309	2.53202e-16
Impa2	FALSE	238	1.59e-05	4	5	-0.194706	1
Otx2	FALSE	239	1.69e-05	4	4	2.67499	2.44679e-37
Utp14a	FALSE	240	2.25e-05	4	5	0.14302	1
Nop58	FALSE	241	3.97e-05	4	6	-0.0112882	1
Grhl3	FALSE	242	3.97e-05	4	4	-1.19681	5.27329e-10
Klf13	FALSE	243	4.16e-05	4	6	-0.0604443	1
Pfdn1	FALSE	244	5.41e-05	4	8	-0.371477	1
Tdh	FALSE	245	5.49e-05	4	4	-3.08157	5.54978e-72
Hcfc1	FALSE	246	5.63e-05	4	4	0.359197	1
Cbx5	FALSE	247	6.4e-05	4	6	0.152239	1
Usp28	FALSE	248	6.57e-05	4	7	0.730481	0.00274741
Zbtb2	FALSE	249	0.000100038	4	4	0.372666	1
Eif4g2	FALSE	250	0.000133836	4	4	0.392746	1
Rps6ka1	TRUE	251	0.00014894	4	5	0.145404	1
Cnpy1	FALSE	252	0.000149637	4	8	-1.11184	2.20231e-05
Bcat1	FALSE	253	0.000172527	4	7	-1.32162	1.78515e-31
Erp29	FALSE	254	0.000196433	4	3	-0.313451	1
Phc1	FALSE	255	0.000221414	4	5	0.886425	1.03566e-10
Fubp1	FALSE	256	0.000252399	4	6	0.299354	1
Tpm3	FALSE	257	0.000260743	4	5	-0.397303	1
Scpep1	FALSE	258	0.000383697	4	4	-0.615358	0.918794
Dpy30	FALSE	259	0.000429668	4	5	0.492979	1
Tet2	FALSE	260	0.000489449	4	6	-0.526634	1
Luc7l2	FALSE	261	0.00051897	4	7	0.120427	1
Nmt1	TRUE	262	0.000574823	4	5	0.0288717	1
Slc7a1	FALSE	263	0.000576885	4	5	-0.83177	0.00126648
Lypla1	FALSE	264	0.000652668	4	5	-0.596707	1
Sms	FALSE	265	0.000689682	4	6	-0.351573	1
Casc3	FALSE	266	0.000690937	4	4	-0.168117	1
Hk2	FALSE	267	0.000770948	4	3	0.213702	1
Rnf7	FALSE	268	0.000776781	4	4	-0.367205	1
Srpk1	FALSE	269	0.000797619	4	4	0.00371432	1
Lrrc2	FALSE	270	0.000836669	4	4	0.645312	0.745696
Wasf2	FALSE	271	0.00111054	4	5	-0.101381	1
Raf1	TRUE	272	0.00127558	4	7	0.0129628	1
Zdhhc20	FALSE	273	0.00150088	4	5	-0.211699	1
Orc1	FALSE	274	0.00158249	4	5	-0.317648	1
Klhl12	FALSE	275	0.00160337	4	4	-0.101157	1
Sept11	FALSE	276	0.00188868	4	6	0.0633524	1
Pcmtd1	FALSE	277	0.00214647	4	6	-0.217267	1
Gmfb	FALSE	278	0.00222945	4	4	0.00153654	1
Zfp710	FALSE	279	0.00225765	4	4	-1.14628	6.12761e-22
Hsf2bp	FALSE	280	0.00233488	4	5	0.286663	1
Cdc42ep3	FALSE	281	0.00241929	4	4	-0.164179	1
Hs6st1	FALSE	282	0.00252573	4	4	-0.649012	0.279961
Ptk7	FALSE	283	0.00256533	4	6	-0.23468	1
Fbxo42	FALSE	284	0.00305217	4	4	-0.456586	1
2310022A10Rik	FALSE	285	0.00305217	4	5	-0.22876	1
C77080	FALSE	286	0.00312172	4	5	-1.16426	1.04982e-20
Ncor2	FALSE	287	0.00325834	4	6	-0.493899	1
Nup188	FALSE	288	0.00336873	4	5	0.104142	1
Pus7	FALSE	289	0.00336873	4	4	0.132872	1
Uck2	FALSE	290	0.00339118	4	4	-0.562752	1
Pdss1	FALSE	291	0.00365194	4	4	-0.41715	1
Dusp27	FALSE	292	0.0036879	4	5	-0.0883994	1
Ubl3	FALSE	293	0.00539364	4	6	-0.170222	1
Zfp148	FALSE	294	0.00557797	4	6	-0.48927	1
Nup155	FALSE	295	0.00558642	4	4	0.0500789	1
Ifrd1	FALSE	296	0.00561602	4	4	0.597591	1
Cct3	FALSE	297	0.00582784	4	6	0.0660369	1
Dmtf1	FALSE	298	0.00582784	4	4	0.067305	1
Rtf1	FALSE	299	0.00587394	4	4	0.0399069	1
Abl2	FALSE	300	0.00589738	4	6	0.372901	1
Mtss1	FALSE	301	0.00613518	4	6	0.233489	1
Sfrp1	FALSE	302	0.00615364	4	4	-2.84554	2.29061e-44
Sec14l1	FALSE	303	0.00667182	4	5	-0.907189	3.29392e-06
Gatad2a	FALSE	304	0.00667336	4	4	0.150455	1
Xpo1	FALSE	305	0.00678893	4	4	0.247954	1
Sgk1	FALSE	306	0.00723437	4	5	-0.337803	1
Cabin1	TRUE	307	0.00723437	4	5	0.217518	1
Drosha	FALSE	308	0.00740124	4	6	-0.0683432	1
Nrf1	FALSE	309	0.00761546	4	6	-0.133134	1
Dennd2c	FALSE	310	0.00803732	4	5	-0.91343	4.37839e-12
Rnf115	FALSE	311	0.00803732	4	6	-0.064163	1
Ywhaz	FALSE	312	0.00804959	4	6	-0.0258853	1
Ppp6r3	FALSE	313	0.00825039	4	4	0.187078	1
Cbx7	FALSE	314	0.00851926	4	4	0.0198646	1
Cenpc1	FALSE	315	0.00906911	4	4	-0.0673643	1
Dcun1d4	FALSE	316	0.00934806	4	4	-0.0705217	1
Gfpt2	FALSE	317	0.00991402	4	4	0.109478	1
Hat1	FALSE	318	0.010366	4	4	0.0765339	1
Mrpl1	FALSE	319	0.0116584	4	4	-0.0296412	1
Ndufs4	FALSE	320	0.011897	4	6	-0.180796	1
Foxo3	FALSE	321	0.0121641	4	4	-0.491095	1
Papola	FALSE	322	0.0121996	4	5	0.0602516	1
Fn1	FALSE	323	0.0127734	4	5	-1.13264	2.05266e-15
Abcd3	FALSE	324	0.0127734	4	4	-0.558205	1
Prep	FALSE	325	0.0137047	4	4	-1.76948	2.95702e-68
Nsun2	FALSE	326	0.0143674	4	4	0.315515	1
Stk4	FALSE	327	0.014494	4	6	0.139824	1
1110008L16Rik	FALSE	328	0.0146773	4	4	0.0121508	1
Bcar3	FALSE	329	0.0148274	4	4	-0.0677216	1
Dlgap3	FALSE	330	0.014859	4	5	-2.8549	1.36199e-60
Tex2	FALSE	331	0.0148777	4	4	-0.598343	1
Tbcel	FALSE	332	0.0155193	4	5	-0.078382	1
Kdm5c	FALSE	333	0.0161163	4	5	0.318149	1
Kdm4c	FALSE	334	0.0161764	4	6	0.840595	3.3392e-15
Rnf138	FALSE	335	0.0168802	4	6	0.27826	1
Helz	FALSE	336	0.0181443	4	5	-0.463014	1
Lars2	FALSE	337	0.0183095	4	5	-0.290293	1
Usp45	FALSE	338	0.0183972	4	6	-0.471847	1
Lrp2	FALSE	339	0.0215283	4	6	3.30109	6.09617e-50
Slc25a12	FALSE	340	0.0217668	4	4	0.268968	1
Scp2	FALSE	341	0.0227739	4	6	-0.628062	0.679677
Pgk1	FALSE	342	0.0244172	4	7	-0.0969799	1
Kdm3a	FALSE	343	0.0246048	4	2	-0.823329	2.67317e-07
Zfp292	FALSE	344	0.025182	4	5	-0.401301	1
Slc25a36	FALSE	345	0.0252653	4	4	-1.07398	2.25022e-19
Mipep	FALSE	346	0.025485	4	4	0.137934	1
Kat2b	FALSE	347	0.0258359	4	4	0.0993706	1
Mapk4	FALSE	348	0.0267684	4	4	0.00882955	1
Slmap	FALSE	349	0.0282752	4	6	-0.19166	1
Ric8b	FALSE	350	0.0282752	4	4	0.174422	1
Grik3	FALSE	351	0.0286464	4	4	-1.17598	7.60527e-14
Slc25a13	FALSE	352	0.0302506	4	5	-0.281181	1
Atxn2	FALSE	353	0.031256	4	4	0.38379	1
Rnf169	FALSE	354	0.0314775	4	5	-0.239346	1
Cbfa2t2	FALSE	355	0.0329251	4	5	-0.264216	1
Mpp6	FALSE	356	0.0342661	4	4	-0.947823	4.75266e-19
Grhl2	FALSE	357	0.0354061	4	6	3.36712	9.2779e-33
Mgmt	FALSE	358	0.0358077	4	5	0.00852848	1
Mtf2	FALSE	359	0.037203	4	5	-0.316248	1
Fancm	FALSE	360	0.0383971	4	5	-0.311884	1
Mrps9	FALSE	361	0.0383971	4	5	-0.19933	1
Gls	FALSE	362	0.0384161	4	5	-0.1047	1
Phip	FALSE	363	0.0384161	4	5	0.032571	1
Slc2a3	FALSE	364	0.0406962	4	4	-2.08563	1.76446e-33
Hibadh	FALSE	365	0.0408857	4	4	-0.499101	1
Mtmr3	FALSE	366	0.0418054	4	5	-0.11168	1
Pias2	FALSE	367	0.0424626	4	5	-0.716279	7.44527e-06
Pcsk6	FALSE	368	0.0449645	4	5	-1.96184	2.72258e-44
Zfp609	FALSE	369	0.0533909	4	5	0.328279	1
Arhgef3	FALSE	370	0.0543511	4	5	0.185291	1
Uaca	FALSE	371	0.0559015	4	4	-0.678629	0.0829187
Epc1	FALSE	372	0.0685204	4	3	0.24245	1
Evi5	FALSE	373	0.0689871	4	4	-0.1166	1
Adam23	FALSE	374	0.0690874	4	5	0.505997	1
Ldlrad3	FALSE	375	0.0740806	4	4	-0.161141	1
Srgap2	FALSE	376	0.0794982	4	6	-0.212791	1
Cnnm2	FALSE	377	0.084956	4	3	-0.487318	1
Ttc39b	FALSE	378	0.0869131	4	4	-0.670458	0.162426
Pkd2	FALSE	379	0.0922063	4	4	0.27562	1
Cdyl	FALSE	380	0.108367	4	4	0.230244	1
Plekhg1	FALSE	381	0.110018	4	4	-0.128209	1
Skap2	FALSE	382	0.110996	4	4	0.38011	1
Xpo7	FALSE	383	0.123882	4	4	0.263317	1
Birc6	FALSE	384	0.139026	4	8	0.257658	1
Smg6	TRUE	385	0.143375	4	4	0.0307443	1
Phkb	FALSE	386	0.148771	4	4	0.142622	1
Wdr70	FALSE	387	0.148941	4	5	0.0457769	1
Ppp1r12a	FALSE	388	0.162776	4	5	0.0828104	1
Msra	FALSE	389	0.164514	4	5	-0.578871	1
Chd1	FALSE	390	0.19929	4	4	0.196954	1
Pou2f1	FALSE	391	0.210351	4	6	0.26752	1
Sdhc	FALSE	392	0.224532	4	5	-0.446386	1
Btbd9	FALSE	393	0.235901	4	4	0.34519	1
Nsmce2	FALSE	394	0.237779	4	4	-0.68337	0.0107651
Map2k5	FALSE	395	0.253467	4	5	-0.530393	1
Bmpr1a	FALSE	396	0.255755	4	4	0.0435032	1
Cops4	FALSE	397	0.267547	4	5	0.238999	1
Mcph1	FALSE	398	0.388485	4	4	-0.0539879	1
Itpk1	FALSE	399	4.25e-07	3	9	-1.00665	0.00027153
Rps4x	FALSE	400	1.02e-06	3	5	-0.152219	1
Sparc	FALSE	401	2.15e-06	3	5	-1.14617	3.12095e-13
Gabbr1	TRUE	402	4.2e-06	3	5	-0.137103	1
Ncaph2	FALSE	403	1.8e-05	3	4	-0.0742056	1
Ulk1	FALSE	404	2.45e-05	3	4	-2.10447	6.40951e-76
Ahdc1	FALSE	405	3.34e-05	3	7	0.57575	1
Gadd45gip1	FALSE	406	5.96e-05	3	3	0.0379102	1
Brd1	FALSE	407	7.3e-05	3	5	-0.287181	1
E2f4	FALSE	408	0.000112957	3	3	0.220336	1
Prkci	TRUE	409	0.000166625	3	6	0.44905	1
Paics	FALSE	410	0.000167822	3	5	-0.351273	1
Stmn1	FALSE	411	0.000236691	3	2	0.138875	1
Ier2	FALSE	412	0.000237111	3	3	0.18432	1
Senp3	FALSE	413	0.000247971	3	3	0.531961	1
Tada3	FALSE	414	0.000262582	3	3	-0.716953	0.00280165
Mkrn1	FALSE	415	0.000348944	3	5	1.39843	6.74163e-31
Nudcd2	FALSE	416	0.000423298	3	4	0.138762	1
Ccdc160	FALSE	417	0.000423298	3	4	0.937409	0.000347623
Mlec	FALSE	418	0.000467291	3	4	-0.787871	5.47184e-10
Pdgfa	FALSE	419	0.000666709	3	3	-3.1692	8.38323e-72
Ssr2	TRUE	420	0.000666709	3	3	-0.00337627	1
Eef1g	FALSE	421	0.000690937	3	3	-0.227751	1
Sesn2	FALSE	422	0.000751182	3	4	-0.196939	1
Klhl11	FALSE	423	0.00080279	3	3	-0.0375141	1
Esrrb	FALSE	424	0.00094404	3	6	-3.00527	8.76565e-53
Srsf4	FALSE	425	0.00094404	3	5	0.0810419	1
Sulf2	FALSE	426	0.000953045	3	4	-0.812252	0.000151146
Lamtor2	FALSE	427	0.000953045	3	4	-0.0340927	1
Traip	FALSE	428	0.000988912	3	2	-0.293629	1
Jam2	FALSE	429	0.001113	3	7	-4.15783	4.08819e-50
Zmynd8	FALSE	430	0.00131106	3	6	0.441718	1
Eef1e1	FALSE	431	0.00151437	3	3	0.21261	1
Gstz1	FALSE	432	0.00151437	3	2	0.04268	1
Cdc42ep4	FALSE	433	0.00151437	3	3	-1.54434	1.29417e-24
Apobec3	FALSE	434	0.00155641	3	3	-0.308064	1
Cxxc5	FALSE	435	0.00155641	3	4	-1.00121	3.37026e-15
Morf4l2	FALSE	436	0.00164223	3	3	-0.0218718	1
F2rl1	FALSE	437	0.00178221	3	4	1.1078	5.90152e-08
Sall4	FALSE	438	0.0018818	3	4	-0.183828	1
Glud1	FALSE	439	0.0018818	3	3	-0.226158	1
Arl6ip1	FALSE	440	0.00192074	3	4	-0.353518	1
Trim59	FALSE	441	0.00192074	3	3	0.214517	1
Naa25	FALSE	442	0.00200747	3	5	0.31207	1
Rangap1	FALSE	443	0.0020294	3	5	0.212748	1
Ptpn11	TRUE	444	0.0020728	3	4	-0.163188	1
Snrnp70	FALSE	445	0.00212923	3	4	0.186145	1
Arf1	FALSE	446	0.00233488	3	2	-0.0440257	1
Fus	FALSE	447	0.00236398	3	3	0.142572	1
Zic3	FALSE	448	0.00236398	3	2	0.226999	1
Urm1	FALSE	449	0.00252573	3	3	-1.00718	4.13101e-13
Fgfr1	TRUE	450	0.0027554	3	5	0.0150903	1
Mov10	FALSE	451	0.00292546	3	3	-1.7953	8.00706e-31
Hnrnph1	TRUE	452	0.00325834	3	4	-0.0209531	1
Fundc2	FALSE	453	0.00336873	3	3	0.479716	1
3110082I17Rik	FALSE	454	0.00336873	3	4	-0.0402135	1
Ddx21	FALSE	455	0.00338335	3	3	0.356073	1
Hmga1	FALSE	456	0.00356834	3	5	-0.0188305	1
Sema4b	FALSE	457	0.00363498	3	5	-0.857839	1.27213e-09
St13	FALSE	458	0.00381555	3	6	-0.219176	1
Cd9	FALSE	459	0.00381771	3	4	-1.82047	2.40807e-40
Igfbp2	FALSE	460	0.00388341	3	5	0.385801	1
Rragc	FALSE	461	0.00395104	3	3	-0.198983	1
Gpa33	FALSE	462	0.00402834	3	3	-0.177165	1
Manbal	FALSE	463	0.00435168	3	3	-0.301314	1
Spin1	FALSE	464	0.00445103	3	6	0.0161378	1
Pgam1	FALSE	465	0.00582784	3	5	-0.0385661	1
Ttpa	FALSE	466	0.00599057	3	4	-0.266328	1
Clns1a	FALSE	467	0.0062525	3	4	0.211544	1
Clic4	FALSE	468	0.00629853	3	5	0.40508	1
Ak1	FALSE	469	0.00631846	3	3	-0.971392	9.65651e-09
Zc3h18	FALSE	470	0.00667182	3	4	0.245262	1
Pole2	FALSE	471	0.00672267	3	3	-0.0799863	1
D230025D16Rik	FALSE	472	0.00672267	3	4	-1.53467	1.55139e-35
Itga6	FALSE	473	0.00672267	3	5	0.450596	1
Usp48	FALSE	474	0.00678893	3	5	-0.987111	5.90105e-30
Wipi2	FALSE	475	0.00737315	3	4	0.512165	1
Eif4b	FALSE	476	0.00745689	3	3	-0.185906	1
Sephs1	FALSE	477	0.00754649	3	4	0.615372	0.685564
Ctps	FALSE	478	0.00758081	3	3	0.218733	1
Ctnnb1	FALSE	479	0.007634	3	3	0.120774	1
Nfe2l2	FALSE	480	0.007634	3	4	-0.387655	1
Slc9a1	FALSE	481	0.0079253	3	4	-0.486781	1
Plekhm1	FALSE	482	0.0079253	3	4	-0.362533	1
Foxp4	FALSE	483	0.00874881	3	4	0.0401854	1
Ubxn2a	FALSE	484	0.00916337	3	3	-1.5915	1.87007e-47
Fgd1	FALSE	485	0.00991402	3	3	0.180065	1
Vangl1	FALSE	486	0.00991402	3	3	-1.89039	1.34754e-31
Dnajc7	FALSE	487	0.0101611	3	3	-0.230424	1
Otud5	FALSE	488	0.0101611	3	3	0.614956	0.466657
Dgke	FALSE	489	0.010366	3	4	-0.521504	1
Srrm1	FALSE	490	0.0108743	3	3	5.9871e-05	1
Pole4	FALSE	491	0.0110596	3	7	0.283876	1
Ski	TRUE	492	0.0112395	3	5	-0.293121	1
Stard3nl	FALSE	493	0.0115267	3	3	-0.674155	0.0055908
Rhoa	FALSE	494	0.0116584	3	4	-0.321768	1
Epha2	FALSE	495	0.0117259	3	5	-0.0518375	1
Plcg2	FALSE	496	0.0117713	3	8	2.32019	5.63754e-36
Sntb2	FALSE	497	0.011897	3	2	-0.243528	1
Rprd1b	FALSE	498	0.0121996	3	6	0.194521	1
Golga4	FALSE	499	0.0121996	3	4	-0.680926	0.0245212
Ankrd27	FALSE	500	0.0121996	3	3	0.295072	1
Znrf1	FALSE	501	0.0125844	3	4	-0.332314	1
Ccnt1	FALSE	502	0.0133079	3	3	-0.044544	1
Psat1	FALSE	503	0.0133962	3	4	-0.163508	1
Usp4	FALSE	504	0.0133962	3	3	0.00391098	1
Rabgef1	FALSE	505	0.0134584	3	3	-0.200199	1
Nucks1	FALSE	506	0.0138589	3	3	-0.39955	1
Ak4	FALSE	507	0.0147394	3	4	-0.792321	0.256167
Cdk7	FALSE	508	0.0151563	3	4	0.113347	1
Gsr	FALSE	509	0.0155785	3	3	-0.483736	1
Zfp207	FALSE	510	0.0167547	3	3	0.0777123	1
Patz1	FALSE	511	0.0167547	3	3	-0.830537	1.60191e-13
Zc3hav1	FALSE	512	0.0168802	3	3	-2.49493	2.31634e-31
Azin1	FALSE	513	0.0170373	3	3	0.188214	1
Sec11a	FALSE	514	0.0179013	3	3	-0.268952	1
Tmem39a	FALSE	515	0.0179676	3	4	-0.440116	1
Tsc2	TRUE	516	0.0181443	3	2	-0.00299414	1
Plxna1	FALSE	517	0.0181443	3	4	0.0533849	1
Gpr107	FALSE	518	0.0181443	3	3	-0.928995	5.15674e-18
Acin1	FALSE	519	0.0181443	3	5	0.133734	1
Pogz	FALSE	520	0.0183095	3	4	0.0923768	1
Rbm27	FALSE	521	0.0187765	3	4	0.108081	1
Hormad1	FALSE	522	0.018795	3	4	1.24377	0.000136952
Cdca2	FALSE	523	0.019058	3	4	-0.241366	1
Eif1a	FALSE	524	0.0191193	3	3	-0.108874	1
Arhgef18	FALSE	525	0.0194615	3	3	-0.772236	0.00831357
Pitpnb	FALSE	526	0.0205245	3	2	-0.0765877	1
Fanci	FALSE	527	0.0212046	3	3	-0.0491718	1
Banp	FALSE	528	0.0223846	3	3	0.211085	1
Prkacb	FALSE	529	0.0228724	3	4	0.0297544	1
Cdc5l	FALSE	530	0.0231268	3	3	-0.567426	1
Tnrc6c	FALSE	531	0.0244509	3	4	0.186796	1
B3galnt2	FALSE	532	0.0250101	3	4	-0.285591	1
Bcap29	FALSE	533	0.0261915	3	3	-0.362408	1
Sae1	FALSE	534	0.0262235	3	3	0.00707195	1
Rpa1	FALSE	535	0.0265216	3	3	-0.082806	1
Axin1	FALSE	536	0.0267102	3	4	-0.291006	1
Swap70	FALSE	537	0.0271609	3	2	-0.0203675	1
Shb	FALSE	538	0.0281906	3	4	0.364445	1
Trim24	FALSE	539	0.0282752	3	4	0.291497	1
Glod4	FALSE	540	0.0286464	3	4	-0.0555766	1
Syncrip	FALSE	541	0.029029	3	4	0.135719	1
Rbm39	FALSE	542	0.029194	3	4	-0.0272966	1
Immt	FALSE	543	0.0307232	3	4	-0.135785	1
Plekha3	FALSE	544	0.0325849	3	3	-0.115507	1
Actn1	FALSE	545	0.0329251	3	3	-0.862984	6.70444e-08
Taf15	FALSE	546	0.033247	3	3	0.19851	1
Nup214	FALSE	547	0.0345739	3	4	0.0819714	1
Ass1	FALSE	548	0.0351747	3	3	-2.08679	1.97299e-57
Zfp451	FALSE	549	0.0357626	3	6	0.120907	1
Araf	FALSE	550	0.037203	3	3	-0.0634517	1
Mapre2	FALSE	551	0.0384377	3	4	0.107883	1
Rmnd5a	FALSE	552	0.0384606	3	4	0.293928	1
Asrgl1	FALSE	553	0.0384606	3	3	-0.0299481	1
Dclk2	FALSE	554	0.0385533	3	5	-0.0733938	1
Dcbld2	FALSE	555	0.0385603	3	3	-0.124515	1
Inpp5d	FALSE	556	0.0389447	3	4	0.0353644	1
Hexb	FALSE	557	0.0394927	3	3	-2.33311	3.60201e-62
Sec23a	FALSE	558	0.0406962	3	3	-0.0624941	1
Mdm4	FALSE	559	0.0406962	3	3	-0.448954	1
Cbwd1	FALSE	560	0.0406962	3	3	0.177876	1
Fam178b	FALSE	561	0.0411167	3	3	-0.430115	1
Ybx1	FALSE	562	0.0421033	3	3	-0.0601151	1
Ipmk	FALSE	563	0.0426448	3	3	-0.605993	1
Kit	FALSE	564	0.0428675	3	3	-2.09023	1.79322e-39
Sp3	FALSE	565	0.0436869	3	3	-0.0791176	1
Scaf11	FALSE	566	0.0445929	3	3	0.062399	1
Sugp2	FALSE	567	0.0447159	3	3	-0.215996	1
Suclg1	FALSE	568	0.0451749	3	5	-0.0723045	1
Ints8	FALSE	569	0.0465947	3	3	0.0200831	1
Kntc1	FALSE	570	0.0477473	3	3	-0.0683635	1
Rsbn1l	FALSE	571	0.0479518	3	3	-0.139809	1
Sash1	FALSE	572	0.0484074	3	5	-0.516949	1
Rab3gap2	FALSE	573	0.0485717	3	3	0.27389	1
Nup153	FALSE	574	0.0487236	3	4	0.2045	1
Cs	FALSE	575	0.0511428	3	3	-0.0535704	1
Fnbp1	FALSE	576	0.0516389	3	3	-0.420507	1
Chchd6	FALSE	577	0.0544994	3	5	0.161556	1
Mbnl2	FALSE	578	0.0545923	3	4	0.584287	1
Ino80d	FALSE	579	0.0557481	3	5	0.0691094	1
Hunk	FALSE	580	0.0559015	3	4	0.592834	1
Fam49a	FALSE	581	0.0559015	3	3	1.36725	1.82587e-23
Pspc1	FALSE	582	0.0562557	3	3	0.106009	1
Smad2	FALSE	583	0.0563861	3	3	0.337384	1
Sppl3	FALSE	584	0.0598283	3	3	-0.250713	1
Gcnt2	FALSE	585	0.060885	3	3	-1.14577	3.32833e-18
Mad1l1	FALSE	586	0.061068	3	5	-0.326658	1
Pak1	FALSE	587	0.0612827	3	3	0.709399	0.0223561
Nudcd3	FALSE	588	0.0635596	3	3	-0.0459516	1
Lima1	FALSE	589	0.0685204	3	3	-2.23844	2.41028e-44
Ate1	FALSE	590	0.0685204	3	6	0.254952	1
Uhrf2	FALSE	591	0.0686719	3	3	-0.739387	0.00224584
S100a11	FALSE	592	0.0699503	3	3	-1.83632	4.14876e-28
Optn	FALSE	593	0.070227	3	4	1.43646	2.05003e-19
Aff4	FALSE	594	0.0710875	3	3	0.124632	1
Fbxl5	FALSE	595	0.0712855	3	3	-0.215798	1
Wdr76	FALSE	596	0.0734257	3	4	-0.491484	1
Sptlc2	FALSE	597	0.0740806	3	4	-0.887993	1.19367e-11
Gng2	FALSE	598	0.0740806	3	3	-0.0994619	1
Apaf1	FALSE	599	0.0762532	3	6	-0.173889	1
Herc4	FALSE	600	0.0767941	3	3	-0.0618229	1
Sept7	FALSE	601	0.0771958	3	5	0.108903	1
Mtmr7	FALSE	602	0.0774636	3	3	0.168894	1
Spop	FALSE	603	0.0776647	3	3	0.609704	0.898288
Lrpprc	FALSE	604	0.0790745	3	6	-0.0898068	1
Fbxo11	FALSE	605	0.0796131	3	3	-0.250391	1
Pls3	FALSE	606	0.0823788	3	3	-0.402966	1
Pcyt1b	FALSE	607	0.0841416	3	3	0.230056	1
Zfp592	FALSE	608	0.0869131	3	3	0.117602	1
Nptn	FALSE	609	0.0869131	3	3	-0.54676	1
Sipa1l3	FALSE	610	0.0874049	3	3	-0.126297	1
Aatf	FALSE	611	0.0876794	3	3	-0.0728268	1
Top1	FALSE	612	0.0882994	3	5	0.679343	0.062088
Zfp652	FALSE	613	0.0883985	3	3	0.891515	8.35404e-08
Rev1	FALSE	614	0.0893876	3	4	-0.194181	1
Lrrc8d	FALSE	615	0.0916622	3	2	-0.141538	1
Ranbp9	FALSE	616	0.0926817	3	2	-0.0620904	1
Grb10	FALSE	617	0.093559	3	3	0.801272	0.747429
Rnf216	FALSE	618	0.0940421	3	3	-0.466719	1
Kdm2a	FALSE	619	0.0940421	3	3	0.505526	1
Fbxw11	FALSE	620	0.0947969	3	3	-0.100135	1
Myh10	FALSE	621	0.0951904	3	3	0.481145	1
Luc7l3	FALSE	622	0.0955835	3	4	0.103023	1
Sorl1	FALSE	623	0.0970625	3	2	-1.31933	5.14866e-21
Fnip1	FALSE	624	0.0978685	3	3	-0.957341	1.12596e-11
Acap2	FALSE	625	0.0978685	3	3	-0.224958	1
Vps54	FALSE	626	0.0988283	3	3	-0.750451	0.00496075
8030462N17Rik	FALSE	627	0.100408	3	3	-0.162917	1
Esyt2	FALSE	628	0.101829	3	3	-0.13182	1
Fer	FALSE	629	0.102425	3	8	0.0414577	1
Deptor	FALSE	630	0.103413	3	4	-0.0394899	1
Foxj3	FALSE	631	0.106554	3	4	-0.145935	1
Thoc1	FALSE	632	0.107668	3	4	0.0375805	1
Wdr33	FALSE	633	0.107668	3	3	0.18036	1
Fntb	FALSE	634	0.108423	3	3	-0.553845	1
Dtnb	FALSE	635	0.109454	3	4	0.00286489	1
Add3	FALSE	636	0.109556	3	3	-0.584599	1
Fndc3a	FALSE	637	0.114774	3	4	0.131041	1
Mbnl1	FALSE	638	0.118398	3	4	0.254998	1
Atf2	FALSE	639	0.119529	3	4	0.138137	1
Picalm	FALSE	640	0.121393	3	4	-0.157567	1
Ehmt1	FALSE	641	0.122577	3	3	0.631292	0.185415
Tnfrsf21	FALSE	642	0.125302	3	3	-1.28378	8.74614e-35
Atp2b1	FALSE	643	0.127188	3	3	-0.489758	1
Nsf	FALSE	644	0.128443	3	3	-0.252508	1
Usp37	FALSE	645	0.132597	3	4	-0.225132	1
Rbfox2	FALSE	646	0.135443	3	4	-0.202338	1
Cdk13	FALSE	647	0.136904	3	3	0.0745202	1
Med13	FALSE	648	0.139516	3	3	0.167279	1
Zfp280d	FALSE	649	0.140209	3	3	-0.0378897	1
Hs2st1	FALSE	650	0.143446	3	4	-0.0543262	1
Ssbp3	FALSE	651	0.143446	3	4	1.22359	2.62302e-24
Tbca	FALSE	652	0.144738	3	2	0.00324891	1
Epc2	FALSE	653	0.147086	3	3	0.199672	1
Uvrag	FALSE	654	0.148069	3	5	-0.16904	1
Tbl1x	FALSE	655	0.150721	3	3	-0.362174	1
Arhgap17	FALSE	656	0.151567	3	3	-0.548968	1
Ppp1cb	FALSE	657	0.152656	3	3	-0.0017896	1
Cdk19	FALSE	658	0.153358	3	3	-1.0298	1.90182e-10
Kif13a	FALSE	659	0.154218	3	3	-0.568441	1
Tm9sf3	FALSE	660	0.15567	3	3	-0.260534	1
Myo1b	FALSE	661	0.155864	3	3	-0.601565	1
Mms22l	FALSE	662	0.158383	3	3	0.240248	1
Mnd1	FALSE	663	0.15976	3	3	0.179021	1
Zranb3	FALSE	664	0.160415	3	3	-0.19514	1
Cul5	FALSE	665	0.162166	3	4	-0.118496	1
Trerf1	FALSE	666	0.162429	3	4	NA	NA
Ankhd1	FALSE	667	0.162776	3	4	-0.130447	1
Atad2b	FALSE	668	0.163918	3	2	-0.805533	5.02911e-05
Chd7	FALSE	669	0.165141	3	4	0.918129	1.65085e-06
Tnks	FALSE	670	0.165802	3	4	0.218107	1
Eps8	FALSE	671	0.166025	3	3	-0.136919	1
Gigyf2	FALSE	672	0.167814	3	2	-0.066499	1
Tusc3	FALSE	673	0.168564	3	3	-0.176485	1
Mpped2	FALSE	674	0.169267	3	3	-0.850027	0.000719972
Ola1	FALSE	675	0.172075	3	4	-0.0248822	1
Hexa	FALSE	676	0.172075	3	5	-1.56484	4.63985e-34
Ncoa7	FALSE	677	0.177203	3	3	1.23812	4.61675e-17
Raly	FALSE	678	0.18036	3	3	0.0382455	1
Plekha5	FALSE	679	0.180854	3	3	0.795419	3.54626e-06
Tmem245	FALSE	680	0.180963	3	3	-0.498764	1
Nol10	FALSE	681	0.18119	3	3	0.317916	1
Rock1	FALSE	682	0.187059	3	3	-0.173264	1
Trip12	FALSE	683	0.192104	3	3	0.113814	1
Kdm5b	FALSE	684	0.193062	3	4	-0.0200939	1
Ubr3	FALSE	685	0.195182	3	3	0.0785214	1
Kansl1	FALSE	686	0.201071	3	2	-0.187262	1
Xrn2	FALSE	687	0.202901	3	4	-0.23277	1
Cryl1	FALSE	688	0.203502	3	3	0.0652976	1
Phf21a	FALSE	689	0.203877	3	4	1.69295	2.2916e-40
Tanc1	FALSE	690	0.204604	3	4	-0.539832	1
Chm	FALSE	691	0.207019	3	4	-1.05105	3.36236e-17
Rb1	FALSE	692	0.208047	3	5	0.435219	1
Btrc	FALSE	693	0.220015	3	4	0.223504	1
Clasp1	FALSE	694	0.220776	3	3	0.090212	1
4930453N24Rik	FALSE	695	0.221521	3	5	0.06545	1
Gab1	FALSE	696	0.22969	3	3	0.34516	1
Tmf1	FALSE	697	0.237779	3	4	-0.402223	1
Sertad2	FALSE	698	0.242203	3	4	0.00343512	1
Bckdhb	FALSE	699	0.246596	3	4	-0.405945	1
Cobl	FALSE	700	0.248504	3	3	-1.87703	6.19312e-26
Plekha7	FALSE	701	0.258194	3	4	-0.398195	1
BC052040	FALSE	702	0.273033	3	4	-0.228595	1
Sgms1	FALSE	703	0.296361	3	1	-0.799335	3.3185e-05
Rsf1	FALSE	704	0.323056	3	3	0.17947	1
Taf4b	FALSE	705	0.340582	3	3	-0.109194	1
Arhgef12	FALSE	706	0.357058	3	3	-0.101411	1
Faf1	FALSE	707	0.367531	3	4	0.21634	1
Smad1	FALSE	708	0.370259	3	4	-0.537302	1
Mme	FALSE	709	0.387667	3	2	-3.5019	4.13947e-60
Dis3l2	FALSE	710	0.394767	3	4	-0.225687	1
Bbx	FALSE	711	0.39893	3	3	0.654112	0.31042
R3hdm1	FALSE	712	0.427245	3	3	-0.019648	1
Plcb4	FALSE	713	0.449002	3	5	-0.0238522	1
Mcc	FALSE	714	0.453833	3	3	-1.281	5.95162e-06
Pcca	FALSE	715	0.478598	3	3	-0.0230123	1
Rbms1	FALSE	716	0.47935	3	3	-0.367263	1
Tcf4	FALSE	717	0.480379	3	4	-0.514439	1
Ank	FALSE	718	0.494097	3	2	0.843221	0.0598306
Enox1	FALSE	719	0.50385	3	4	0.828977	0.145952
Fam172a	FALSE	720	0.515344	3	4	-0.121469	1
Arhgap12	FALSE	721	0.591182	3	2	0.0417949	1
Tmem135	FALSE	722	0.629897	3	3	-0.0206842	1
Elmo1	FALSE	723	0.638989	3	3	1.19003	3.80158e-11
Adk	FALSE	724	0.656145	3	4	1.20289	3.13846e-18
Zscan10	FALSE	725	5.1e-06	2	6	0.672996	0.144533
Amotl2	FALSE	726	1.03e-05	2	5	-0.361338	1
Wdr45	FALSE	727	2.8e-05	2	4	-0.256324	1
Srsf7	FALSE	728	3.97e-05	2	5	0.0515606	1
Acp6	FALSE	729	5.3e-05	2	4	0.0932071	1
Brd2	FALSE	730	0.000179459	2	3	0.184913	1
Prdx1	FALSE	731	0.000185766	2	5	0.111601	1
Trim8	FALSE	732	0.000221414	2	3	-0.960566	7.92376e-22
Sfpq	FALSE	733	0.000272416	2	5	0.00834686	1
Eif4a2	FALSE	734	0.000445002	2	3	-0.34573	1
Taf1d	FALSE	735	0.000642973	2	3	0.0111184	1
Tsr1	FALSE	736	0.00080279	2	3	0.18135	1
Tor2a	FALSE	737	0.000953045	2	2	0.030329	1
Slc25a39	FALSE	738	0.000953045	2	2	-0.402273	1
Rpl10a	FALSE	739	0.000953045	2	2	0.0792679	1
Tubb2b	FALSE	740	0.001113	2	2	-1.15485	4.7748e-20
Ucp2	FALSE	741	0.00127558	2	2	-0.444039	1
Fgf4	FALSE	742	0.00127558	2	2	0.562574	1
Rpl10	FALSE	743	0.0014685	2	3	0.184291	1
Tcf19	FALSE	744	0.0014685	2	1	-0.326156	1
Pou5f1	FALSE	745	0.00163199	2	3	0.0659192	1
Fgf17	FALSE	746	0.0018128	2	2	-1.66471	6.17886e-12
Rcc1	FALSE	747	0.00217906	2	3	-0.0135429	1
Lama5	FALSE	748	0.00222945	2	3	-0.190417	1
Cst3	FALSE	749	0.00236398	2	3	-1.66132	4.32602e-59
Chka	FALSE	750	0.00236398	2	5	0.353959	1
Pgs1	FALSE	751	0.00247223	2	3	0.244997	1
Trmt2a	FALSE	752	0.00253508	2	2	0.148547	1
Gjb3	FALSE	753	0.00253508	2	2	-4.31627	1.67468e-42
Rpl27	FALSE	754	0.00253508	2	2	0.255117	1
Cdk9	FALSE	755	0.0027554	2	2	-0.141115	1
2410002F23Rik	FALSE	756	0.0027554	2	2	0.0736196	1
Cox4i1	FALSE	757	0.00321263	2	2	-0.383071	1
Mrpl38	FALSE	758	0.00336873	2	2	0.159556	1
Irf2bp2	FALSE	759	0.00336873	2	2	-0.655626	0.438256
Tmem69	FALSE	760	0.00336873	2	2	0.539992	1
Zic2	FALSE	761	0.00336873	2	2	0.742474	0.0419124
Rest	FALSE	762	0.00351909	2	4	0.579302	1
Glb1	FALSE	763	0.00353661	2	4	-0.652521	0.391735
Eef1b2	FALSE	764	0.00356834	2	3	-0.233278	1
Ywhab	FALSE	765	0.00381771	2	4	-0.201077	1
Ppia	FALSE	766	0.0045211	2	3	0.0633585	1
Ptgfrn	FALSE	767	0.00481225	2	6	-1.00715	7.89493e-14
Ranbp1	FALSE	768	0.0050819	2	2	0.141656	1
Mpdu1	FALSE	769	0.0050819	2	2	0.208825	1
Gemin7	FALSE	770	0.00534044	2	2	-0.421982	1
Rinl	FALSE	771	0.00534044	2	2	0.458273	1
Shkbp1	FALSE	772	0.00534044	2	3	0.644596	0.542571
Mrpl42	FALSE	773	0.00534305	2	3	-0.284197	1
Rpl26	FALSE	774	0.00558642	2	2	-0.167466	1
Hspa5	FALSE	775	0.00608387	2	2	0.123824	1
Poldip2	FALSE	776	0.00631846	2	2	-0.239377	1
Cbll1	FALSE	777	0.00640192	2	3	-0.0800991	1
Ldb1	FALSE	778	0.0066051	2	2	-0.610092	0.739734
Rps20	FALSE	779	0.0066051	2	2	-0.307655	1
Degs1	FALSE	780	0.0066051	2	3	-0.387824	1
Trrap	FALSE	781	0.00695838	2	4	0.0306342	1
Ngfr	FALSE	782	0.00737315	2	2	-3.87587	1.82377e-66
Atp13a2	FALSE	783	0.00737315	2	2	-0.337309	1
Cic	FALSE	784	0.00758081	2	2	-0.037753	1
Ddx39b	FALSE	785	0.00758081	2	2	0.372394	1
Srp9	FALSE	786	0.00758081	2	3	-0.132274	1
Npr1	FALSE	787	0.00758081	2	2	0.0705602	1
Mettl16	FALSE	788	0.00769032	2	4	0.524834	1
Fmnl3	FALSE	789	0.0079253	2	3	-0.0212844	1
Idh1	FALSE	790	0.0079253	2	4	-0.36412	1
Ss18	FALSE	791	0.00803732	2	4	0.0332757	1
Rbm14	FALSE	792	0.00803732	2	2	-0.30472	1
Slc17a9	FALSE	793	0.00803732	2	2	-1.94821	3.53885e-37
Slc25a44	FALSE	794	0.00803732	2	2	-0.549013	1
Slc25a3	FALSE	795	0.00825039	2	3	-0.429763	1
Zfp57	FALSE	796	0.00825039	2	3	-0.386309	1
Tubb3	FALSE	797	0.00825039	2	2	-1.22174	2.68782e-06
Stx12	FALSE	798	0.00827388	2	3	-0.130319	1
Cdk16	FALSE	799	0.00855775	2	2	-0.286455	1
Pex6	FALSE	800	0.0088593	2	2	0.170489	1
Bysl	FALSE	801	0.0088593	2	2	0.275962	1
Nop2	FALSE	802	0.0088593	2	3	0.0961212	1
Rpa2	FALSE	803	0.00916337	2	3	0.340838	1
Rpl7l1	FALSE	804	0.00916337	2	2	-0.00504203	1
Slc7a7	FALSE	805	0.00927397	2	3	1.87909	1.51049e-18
Smcr8	FALSE	806	0.00944887	2	3	-0.44844	1
Taok2	FALSE	807	0.00944887	2	1	0.161756	1
Mdfi	FALSE	808	0.00977871	2	2	1.77461	2.04223e-31
Fem1c	FALSE	809	0.0102858	2	3	-0.0914051	1
Atf1	FALSE	810	0.010366	2	3	0.352257	1
Ccdc61	FALSE	811	0.010366	2	2	-0.308421	1
Gnl3	FALSE	812	0.0107416	2	2	0.233647	1
Ptcd3	FALSE	813	0.0107461	2	3	0.17109	1
Eno1	FALSE	814	0.0110596	2	2	0.0143562	1
Pank3	FALSE	815	0.0111092	2	3	0.249718	1
Spp1	FALSE	816	0.0117259	2	2	-2.21515	9.00168e-35
Ddx5	FALSE	817	0.0119753	2	2	0.191458	1
Btf3	FALSE	818	0.0119753	2	2	-0.0189866	1
Tbc1d13	FALSE	819	0.0119753	2	2	-1.37834	2.72865e-41
Uhrf1	FALSE	820	0.0121996	2	2	-0.0854995	1
Nucb1	FALSE	821	0.0121996	2	2	-0.645769	0.203907
9530068E07Rik	FALSE	822	0.0121996	2	2	-0.515731	1
Zfp280b	FALSE	823	0.0127734	2	2	-0.371967	1
Ing2	FALSE	824	0.0127734	2	2	0.318843	1
Usmg5	FALSE	825	0.0127734	2	2	-0.115769	1
Serbp1	FALSE	826	0.0133079	2	3	0.206382	1
Abcd4	FALSE	827	0.0134279	2	2	0.705534	0.0892989
Kctd6	FALSE	828	0.0134279	2	3	-1.92249	2.41028e-46
Zfp58	FALSE	829	0.0134279	2	2	-0.0500659	1
Pdcd7	FALSE	830	0.0137843	2	3	0.452483	1
Ppp2r2d	FALSE	831	0.0138589	2	3	0.41523	1
Ppp5c	FALSE	832	0.0141158	2	2	0.262789	1
Dnajb12	FALSE	833	0.0141158	2	3	0.361084	1
Hsp90aa1	FALSE	834	0.0144765	2	2	0.0741118	1
Zfp42	FALSE	835	0.0147394	2	2	-2.07175	1.6518e-30
Naca	FALSE	836	0.0147394	2	3	-0.139763	1
Ier3ip1	FALSE	837	0.0147394	2	2	-0.0445531	1
Kifc5b	FALSE	838	0.0154557	2	2	-0.278969	1
Zbed3	FALSE	839	0.0154557	2	2	0.861198	1.48033e-07
Asnsd1	FALSE	840	0.0158234	2	2	-0.128076	1
Slc5a11	FALSE	841	0.0158826	2	3	0.851959	0.000706253
Leprotl1	FALSE	842	0.0161163	2	2	-0.0524838	1
U2af1	FALSE	843	0.0161163	2	2	-0.0229113	1
Phf12	FALSE	844	0.0167547	2	5	0.0639896	1
Dusp12	FALSE	845	0.0167547	2	2	-0.140196	1
Pgd	FALSE	846	0.0167547	2	3	-0.441331	1
Prr12	FALSE	847	0.0167547	2	2	-0.0307235	1
Pex12	FALSE	848	0.0173879	2	2	0.232179	1
Slc20a1	FALSE	849	0.0173879	2	2	0.404222	1
F2r	FALSE	850	0.0173879	2	2	-0.357588	1
Lin28a	FALSE	851	0.0173879	2	3	1.06814	4.3038e-11
Ccdc163	FALSE	852	0.0173879	2	4	-0.0329251	1
Tcf7	FALSE	853	0.0176274	2	2	-0.310675	1
Mettl2	FALSE	854	0.0176274	2	2	0.241674	1
Pla2g10	FALSE	855	0.0176274	2	2	3.33299	2.1014e-53
Myl12a	FALSE	856	0.0176274	2	2	-0.0403931	1
Kif22	FALSE	857	0.0176274	2	2	0.000865432	1
Prodh	FALSE	858	0.0179676	2	2	0.701928	0.245994
Zfp770	FALSE	859	0.0179676	2	2	0.399847	1
Rhobtb2	FALSE	860	0.0181443	2	2	-0.141065	1
Ppp1r10	FALSE	861	0.0181443	2	3	0.147197	1
Psmc1	FALSE	862	0.0183095	2	2	0.116904	1
Ndufb5	FALSE	863	0.0183095	2	2	-0.450993	1
Aspm	FALSE	864	0.0185301	2	3	-0.0139447	1
Hs1bp3	FALSE	865	0.0185301	2	2	-0.699221	0.130627
Ccdc127	FALSE	866	0.0185301	2	2	-0.0868782	1
Htatip2	FALSE	867	0.0185301	2	2	0.392447	1
Tmem234	FALSE	868	0.0188715	2	2	0.0511928	1
Pik3r4	FALSE	869	0.0189263	2	3	-0.486936	1
Terf1	FALSE	870	0.019058	2	3	-0.140188	1
Trim25	FALSE	871	0.0191193	2	2	-0.895392	1.01903e-15
Slc38a2	FALSE	872	0.0191193	2	3	1.12448	9.52582e-19
Parp2	FALSE	873	0.0194615	2	2	0.0212638	1
Dazap1	FALSE	874	0.0194615	2	2	-0.022521	1
Rimklb	FALSE	875	0.0197214	2	4	0.516632	1
L3mbtl2	FALSE	876	0.0198045	2	2	-0.233632	1
Zfp706	FALSE	877	0.0198045	2	4	-0.502561	1
Mrpl15	FALSE	878	0.0201808	2	2	-0.0160418	1
Cox6c	FALSE	879	0.0205586	2	2	-0.124768	1
Tbx3	FALSE	880	0.0205586	2	2	-4.38228	6.57815e-55
Ldlr	FALSE	881	0.0210051	2	2	0.397925	1
Nop14	FALSE	882	0.0213869	2	2	0.0567362	1
Gm525	FALSE	883	0.0213869	2	2	-0.626118	1
Cox5a	FALSE	884	0.0217668	2	2	-0.740414	5.92354e-05
Cacybp	FALSE	885	0.0217668	2	2	-0.0291808	1
Bub3	FALSE	886	0.0221549	2	1	0.258325	1
Hnrnpc	FALSE	887	0.0222115	2	3	0.0283012	1
H2afj	FALSE	888	0.0222115	2	2	0.494731	1
Becn1	FALSE	889	0.0232814	2	2	-0.220926	1
Arhgdib	FALSE	890	0.0236712	2	2	0.0862842	1
Mau2	FALSE	891	0.0236712	2	2	0.094818	1
Nutf2	FALSE	892	0.0240622	2	3	-0.0776827	1
Dctn1	FALSE	893	0.0240622	2	2	-0.291502	1
Anapc16	FALSE	894	0.0251846	2	2	0.286847	1
Entpd6	FALSE	895	0.0251846	2	2	0.0312163	1
Cdk5rap2	FALSE	896	0.0251846	2	8	0.0827636	1
Arl6ip5	FALSE	897	0.025485	2	1	0.137719	1
Zscan21	FALSE	898	0.0259192	2	2	-0.0356746	1
Cd164	FALSE	899	0.0261915	2	2	-0.348358	1
Ube2b	FALSE	900	0.0261915	2	2	0.19366	1
Uba1	FALSE	901	0.0264397	2	2	-0.234117	1
Nudt4	FALSE	902	0.0264397	2	3	-0.221869	1
Krcc1	FALSE	903	0.0264397	2	2	0.00465045	1
Rnf4	FALSE	904	0.0267969	2	2	-0.0158717	1
Crnkl1	FALSE	905	0.0271609	2	3	-0.033826	1
Ggnbp2	FALSE	906	0.0271609	2	3	-0.360447	1
Smyd4	FALSE	907	0.027774	2	3	0.0448299	1
Ptch1	FALSE	908	0.027774	2	4	-0.133413	1
Hnrnpa2b1	FALSE	909	0.0279106	2	2	0.0607525	1
Prpsap1	FALSE	910	0.0279106	2	3	0.336154	1
Gosr2	FALSE	911	0.0279106	2	4	0.133167	1
Ercc6l	FALSE	912	0.0279106	2	3	-0.0404373	1
4933434E20Rik	FALSE	913	0.029029	2	2	-0.115356	1
Nup50	FALSE	914	0.0293889	2	2	0.201307	1
Krr1	FALSE	915	0.0293889	2	2	0.370839	1
Spen	FALSE	916	0.0298562	2	4	0.0435592	1
Mta1	FALSE	917	0.0301096	2	2	0.0427852	1
Nub1	FALSE	918	0.0301096	2	3	-0.00339692	1
Wdr77	FALSE	919	0.0305126	2	2	0.116593	1
Rad51ap1	FALSE	920	0.0305126	2	2	-0.333663	1
Smpdl3b	FALSE	921	0.0307467	2	2	0.686488	0.226763
Lasp1	FALSE	922	0.0307467	2	2	-0.44624	1
Prpf38a	FALSE	923	0.0307467	2	2	0.0531463	1
Efr3a	FALSE	924	0.0308045	2	4	-0.65199	0.0637888
Mrps31	FALSE	925	0.0309805	2	2	0.193075	1
Rpl11	FALSE	926	0.0309805	2	3	0.243872	1
Tmem40	FALSE	927	0.0309805	2	2	-0.0250987	1
Acvr2b	FALSE	928	0.0309805	2	3	0.272171	1
Psmd11	FALSE	929	0.0310994	2	3	0.217866	1
Cebpz	FALSE	930	0.031256	2	3	-0.274147	1
Leo1	TRUE	931	0.031256	2	3	0.300237	1
Ddx17	FALSE	932	0.031256	2	2	-0.276832	1
Npm1	FALSE	933	0.031256	2	3	0.0991941	1
Plcg1	FALSE	934	0.0315312	2	2	0.411762	1
4931414P19Rik	FALSE	935	0.0315312	2	2	-0.00335642	1
Ctcf	FALSE	936	0.0318064	2	3	0.152022	1
Laptm4a	FALSE	937	0.0324217	2	2	-0.0397731	1
Got1	FALSE	938	0.0324217	2	3	-0.556297	1
Kansl2	FALSE	939	0.0325849	2	2	0.0825964	1
Med17	FALSE	940	0.0329266	2	3	-0.183767	1
Taf5l	FALSE	941	0.0329266	2	2	-0.396449	1
Eif2d	FALSE	942	0.0338653	2	2	-0.215985	1
Wdr62	FALSE	943	0.0343154	2	2	-0.466462	1
Spcs2	FALSE	944	0.0346772	2	2	0.0992062	1
Alkbh5	FALSE	945	0.0346772	2	2	-0.113775	1
Cd80	FALSE	946	0.0346772	2	2	-0.569463	1
Anxa11	FALSE	947	0.0355373	2	3	0.274245	1
Gss	FALSE	948	0.0355373	2	2	-2.3006	1.32129e-78
Cct4	FALSE	949	0.0357626	2	3	-0.0446205	1
Pafah2	FALSE	950	0.0357626	2	2	-0.208048	1
Snx18	FALSE	951	0.0357626	2	2	-1.07478	1.11976e-16
Pml	FALSE	952	0.0358077	2	2	0.122065	1
Ankrd13a	FALSE	953	0.0358077	2	2	-0.036237	1
Fancb	FALSE	954	0.0358077	2	2	0.267447	1
Chd4	FALSE	955	0.0358077	2	3	0.434526	1
Grsf1	FALSE	956	0.0362134	2	2	-2.31408	2.35607e-66
Hdac1	FALSE	957	0.0366654	2	3	-0.109325	1
Cbx3	FALSE	958	0.0366654	2	2	-0.02119	1
Tpm1	FALSE	959	0.0370266	2	2	0.121706	1
Ammecr1l	FALSE	960	0.0370266	2	2	-0.107155	1
Pdcd10	FALSE	961	0.0370359	2	2	-0.14808	1
Csnk1d	FALSE	962	0.0372958	2	2	0.244911	1
Hsph1	FALSE	963	0.0372958	2	2	0.347524	1
Ptges3	FALSE	964	0.0382978	2	2	-0.0817122	1
Kdm1a	FALSE	965	0.0383971	2	3	-0.154397	1
Ube2r2	FALSE	966	0.0384161	2	4	-0.029296	1
Slc35b4	FALSE	967	0.0384161	2	2	-0.0649838	1
Pgap2	FALSE	968	0.0384606	2	2	-0.59984	1
Adnp2	FALSE	969	0.0388666	2	2	-0.497333	1
Ddb1	FALSE	970	0.0391333	2	3	-0.129493	1
Rilpl1	FALSE	971	0.0391333	2	2	0.301505	1
Zfp746	FALSE	972	0.0391333	2	2	0.768493	0.00345341
Stx16	FALSE	973	0.0394927	2	2	0.157904	1
2310057M21Rik	FALSE	974	0.0394927	2	2	0.330883	1
Zbtb8a	FALSE	975	0.039993	2	2	1.37845	9.65923e-38
Rpp30	FALSE	976	0.0406962	2	1	-0.0123931	1
Wee1	FALSE	977	0.0406962	2	3	-0.0126658	1
Adap1	FALSE	978	0.0406962	2	3	-2.36618	9.97127e-44
Ccdc58	FALSE	979	0.0406962	2	2	0.288714	1
Zc3h15	FALSE	980	0.0416959	2	3	0.152641	1
Atg14	FALSE	981	0.0416959	2	2	-0.00468539	1
Capsl	FALSE	982	0.0416959	2	3	-0.426436	1
Cacng7	FALSE	983	0.0416959	2	2	2.34012	2.54239e-38
Cetn3	FALSE	984	0.0421033	2	1	0.247184	1
Acvr1b	FALSE	985	0.0424626	2	2	-0.755344	0.0107841
Dnaja2	FALSE	986	0.0424626	2	2	0.0592194	1
Parl	FALSE	987	0.0424626	2	2	0.0780836	1
Serinc3	FALSE	988	0.0433279	2	1	-0.249432	1
Cep57	FALSE	989	0.0433279	2	2	-0.1459	1
Tmem242	FALSE	990	0.0436869	2	3	-0.366633	1
Srsf10	FALSE	991	0.0444562	2	2	0.0435142	1
Rbpms2	FALSE	992	0.0444562	2	2	0.767721	0.00245675
Fam160a2	FALSE	993	0.0444562	2	2	-0.229085	1
Tle3	FALSE	994	0.0447159	2	3	-0.719211	0.0843622
Rnf10	FALSE	995	0.0447159	2	2	-0.0593737	1
Zfp367	FALSE	996	0.0447159	2	2	-0.199134	1
Kcnk5	FALSE	997	0.0456167	2	2	-0.752819	0.0131764
Ccne2	FALSE	998	0.0456167	2	2	-0.0165235	1
Ptgis	FALSE	999	0.0463309	2	3	0.764709	0.00276811
Unc5b	FALSE	1000	0.047585	2	2	0.869351	1.89601e-07
Helb	FALSE	1001	0.047585	2	2	-0.104789	1
Asb8	FALSE	1002	0.047585	2	2	-0.989549	8.36246e-12
Zcchc24	FALSE	1003	0.0479518	2	2	0.234644	1
Plk4	FALSE	1004	0.0484074	2	2	0.0881187	1
Ccdc25	FALSE	1005	0.0485717	2	2	0.459952	1
Mdm2	FALSE	1006	0.0485717	2	2	0.374057	1
Slc11a2	FALSE	1007	0.0485717	2	2	-0.231574	1
Zfp37	FALSE	1008	0.0485717	2	2	0.609385	1
Siah1a	FALSE	1009	0.0485717	2	2	-0.057134	1
Pcyt2	FALSE	1010	0.0485717	2	3	0.137155	1
Fastkd2	FALSE	1011	0.0489619	2	3	0.139393	1
Pafah1b1	FALSE	1012	0.0494217	2	3	0.0288925	1
C87436	FALSE	1013	0.0494227	2	2	0.21602	1
Snx16	FALSE	1014	0.0505055	2	2	0.0599886	1
Fam169a	FALSE	1015	0.0507003	2	3	0.668131	0.250619
Ssr1	FALSE	1016	0.0509165	2	3	-0.229172	1
Lsg1	FALSE	1017	0.0509165	2	3	0.174535	1
Pknox1	FALSE	1018	0.0511428	2	2	0.0481304	1
Mcm6	FALSE	1019	0.0511428	2	2	-0.0714958	1
Polk	FALSE	1020	0.0521673	2	4	-0.284286	1
Socs2	FALSE	1021	0.0539645	2	3	0.144456	1
Snrnp48	FALSE	1022	0.0539645	2	3	-0.0681036	1
Hnrnpul1	FALSE	1023	0.0539645	2	3	-0.0925124	1
Riok3	FALSE	1024	0.0541002	2	2	0.457008	1
Bbs2	FALSE	1025	0.0548686	2	3	0.466833	1
Igdcc3	FALSE	1026	0.0548686	2	2	-1.32069	4.58224e-16
Ptprf	FALSE	1027	0.0548686	2	3	0.603344	1
Pdcd11	FALSE	1028	0.0559015	2	2	0.0818355	1
Ilf3	FALSE	1029	0.0559015	2	2	0.176663	1
Tubb5	FALSE	1030	0.0559015	2	2	-0.0217172	1
Aco2	FALSE	1031	0.0559015	2	3	-0.185469	1
Syap1	FALSE	1032	0.0559015	2	2	-0.297357	1
Golm1	FALSE	1033	0.0562557	2	2	-0.357209	1
Minpp1	FALSE	1034	0.0562557	2	2	0.256016	1
Dis3l	FALSE	1035	0.0562557	2	2	0.965555	8.68938e-09
Spred2	FALSE	1036	0.056873	2	3	0.240311	1
Nufip1	FALSE	1037	0.057187	2	2	0.0663253	1
Tbk1	FALSE	1038	0.0595269	2	3	-0.133674	1
Zfp410	FALSE	1039	0.0595269	2	3	-0.387075	1
Pla1a	FALSE	1040	0.0605259	2	2	-2.88647	3.61817e-52
Chek2	FALSE	1041	0.0609973	2	2	-0.690989	0.00402944
B4galt1	FALSE	1042	0.0611738	2	2	-0.488236	1
Tbp	FALSE	1043	0.0615856	2	3	0.116235	1
Ube2d1	FALSE	1044	0.0615856	2	2	0.112423	1
Arcn1	FALSE	1045	0.0627081	2	2	0.193465	1
Slc37a1	FALSE	1046	0.0632418	2	2	-0.688965	0.39023
Sp1	FALSE	1047	0.0635596	2	2	0.400586	1
Dbf4	FALSE	1048	0.0635596	2	3	0.133742	1
Rufy1	FALSE	1049	0.0644206	2	3	-0.292483	1
Rrn3	FALSE	1050	0.0644206	2	2	0.290939	1
Gtf2h1	FALSE	1051	0.064895	2	1	-0.0345066	1
Rab14	FALSE	1052	0.064895	2	2	-0.0804036	1
Hmg20a	FALSE	1053	0.0649591	2	3	-0.108642	1
Sdha	FALSE	1054	0.0653082	2	3	-0.319607	1
Glrx2	FALSE	1055	0.0655595	2	3	-0.224594	1
Luc7l	FALSE	1056	0.0655595	2	2	0.199155	1
Anapc5	FALSE	1057	0.0655595	2	2	0.0541098	1
Nkap	FALSE	1058	0.0656419	2	3	-0.101411	1
Rsrc2	FALSE	1059	0.066588	2	2	0.163279	1
Msl2	FALSE	1060	0.066588	2	2	-0.115955	1
Mff	FALSE	1061	0.0671238	2	3	-0.272023	1
Dnajc5	FALSE	1062	0.0682343	2	2	-0.08232	1
Chordc1	FALSE	1063	0.0682343	2	2	-0.138917	1
Dek	FALSE	1064	0.0685204	2	2	0.055008	1
D16Ertd472e	FALSE	1065	0.0685204	2	2	-0.454219	1
Rpsa	FALSE	1066	0.0699503	2	3	-0.075354	1
Wwp2	FALSE	1067	0.0710875	2	2	-0.186739	1
Sf3b3	FALSE	1068	0.0711764	2	4	0.270306	1
Top2a	FALSE	1069	0.0715874	2	2	0.253303	1
Hspg2	FALSE	1070	0.0715874	2	3	-0.58728	1
Itpka	FALSE	1071	0.07224	2	3	-2.53688	2.49731e-45
Stk38	FALSE	1072	0.0724089	2	2	-1.30163	6.25982e-41
Vamp4	FALSE	1073	0.0729495	2	2	-0.607893	1
Ercc4	FALSE	1074	0.0734257	2	2	-0.195932	1
Fubp3	FALSE	1075	0.0739681	2	2	0.139327	1
Dnm2	FALSE	1076	0.0740806	2	3	-0.647359	0.183802
Zfp217	FALSE	1077	0.0740806	2	2	0.182981	1
Mcl1	FALSE	1078	0.0740806	2	2	0.774826	2.29741e-05
Foxi3	FALSE	1079	0.0740806	2	2	3.53943	6.80084e-40
Brd3	FALSE	1080	0.0748045	2	3	0.0335067	1
Cdh3	FALSE	1081	0.0753462	2	3	0.115544	1
Napepld	FALSE	1082	0.0758889	2	2	-0.981814	2.94885e-12
Tmed10	FALSE	1083	0.0762532	2	2	-0.457736	1
Mafg	FALSE	1084	0.0762532	2	2	-0.286282	1
Rcl1	FALSE	1085	0.0763091	2	3	-0.0503639	1
Kctd9	FALSE	1086	0.0763091	2	2	-0.209997	1
Tti1	FALSE	1087	0.0771958	2	4	-0.0029293	1
Ccdc77	FALSE	1088	0.0771958	2	2	0.0584757	1
Rnf125	FALSE	1089	0.0771958	2	2	-1.68804	2.0039e-15
N4bp1	FALSE	1090	0.0776647	2	1	-0.187234	1
Wdr18	FALSE	1091	0.0779051	2	2	0.266948	1
Crkl	FALSE	1092	0.078016	2	2	-0.066076	1
Ewsr1	FALSE	1093	0.0794982	2	0	-0.023073	1
Cramp1l	FALSE	1094	0.0794982	2	2	0.179859	1
Senp2	FALSE	1095	0.0794982	2	3	0.0484578	1
Limk2	FALSE	1096	0.0796457	2	2	-0.719564	0.0302544
Slc45a4	FALSE	1097	0.0796457	2	3	0.074117	1
Lmnb1	FALSE	1098	0.0801847	2	2	0.133152	1
Cmtm4	FALSE	1099	0.0807245	2	2	0.0946684	1
Tfcp2l1	FALSE	1100	0.0811616	2	3	-4.0721	2.18131e-79
Hmgxb4	FALSE	1101	0.0811616	2	2	0.0974604	1
Klhl2	FALSE	1102	0.0811616	2	4	-0.268332	1
Sypl	FALSE	1103	0.0815071	2	3	-0.496594	1
Chd8	FALSE	1104	0.0815071	2	2	0.116587	1
Dusp6	FALSE	1105	0.0815071	2	2	2.79608	3.01688e-49
Lin52	FALSE	1106	0.0823788	2	4	0.00246696	1
Tor1aip2	FALSE	1107	0.0824123	2	2	-0.508149	1
Iars	FALSE	1108	0.082954	2	2	-0.0814407	1
Uba6	FALSE	1109	0.0836251	2	4	0.343065	1
Canx	FALSE	1110	0.0836251	2	3	-0.225309	1
Sass6	FALSE	1111	0.0836251	2	0	-0.0299821	1
Naf1	FALSE	1112	0.084029	2	2	0.912663	1.57685e-06
Ap4s1	FALSE	1113	0.084029	2	3	0.379689	1
Ankmy2	FALSE	1114	0.084029	2	2	-0.301452	1
Znrf2	FALSE	1115	0.0842946	2	4	0.130029	1
Thrap3	FALSE	1116	0.0842946	2	2	0.000620473	1
Rpn2	FALSE	1117	0.0846976	2	2	-0.366969	1
Ipo5	FALSE	1118	0.0846976	2	2	0.223699	1
Elavl1	FALSE	1119	0.0846976	2	2	0.2229	1
Tiparp	FALSE	1120	0.0861147	2	3	0.510677	1
Cr1l	FALSE	1121	0.0869131	2	2	0.0712491	1
Nampt	FALSE	1122	0.0869131	2	2	0.00373189	1
Adi1	FALSE	1123	0.0869131	2	2	0.143982	1
Pla2g5	FALSE	1124	0.0873027	2	2	0.567722	1
Dcaf13	FALSE	1125	0.0903158	2	2	0.0879521	1
Capzb	FALSE	1126	0.0903598	2	2	-0.324753	1
Ap1s2	FALSE	1127	0.0909003	2	2	-0.527382	1
Rhpn2	FALSE	1128	0.0914416	2	3	0.36154	1
Gorasp2	FALSE	1129	0.0919118	2	2	-0.17925	1
Eif4e	FALSE	1130	0.0919956	2	2	0.145844	1
Gpbp1l1	FALSE	1131	0.0919956	2	4	-0.364918	1
Rnf145	FALSE	1132	0.0932758	2	2	0.436014	1
R3hdm2	FALSE	1133	0.0932758	2	4	0.128645	1
Cse1l	FALSE	1134	0.0932758	2	2	0.0472005	1
Hdhd2	FALSE	1135	0.0932758	2	2	0.00344482	1
Dcaf17	FALSE	1136	0.0939003	2	2	-0.0948326	1
Cdh1	FALSE	1137	0.0942951	2	2	0.296382	1
Lrmp	FALSE	1138	0.0947616	2	3	-0.397844	1
Wdr36	FALSE	1139	0.0947616	2	2	0.0785797	1
Arl8a	FALSE	1140	0.0947969	2	2	-0.298612	1
Stk17b	FALSE	1141	0.0947969	2	2	0.731748	0.00155561
Ptp4a2	FALSE	1142	0.0951904	2	2	-0.225753	1
Wdtc1	FALSE	1143	0.0951904	2	2	-0.26596	1
Pde9a	FALSE	1144	0.0955835	2	2	-0.0105457	1
Capza2	FALSE	1145	0.0959331	2	2	-0.0627335	1
Pcf11	FALSE	1146	0.0959331	2	2	-0.237494	1
Ddx50	FALSE	1147	0.0973136	2	2	-0.272773	1
Usp12	FALSE	1148	0.0973136	2	2	-0.175914	1
Qrich1	FALSE	1149	0.0979951	2	2	0.158363	1
Rbms2	FALSE	1150	0.0985284	2	2	-0.659474	0.166866
Cnot1	FALSE	1151	0.100187	2	3	-0.0267983	1
Pip5k1a	FALSE	1152	0.100187	2	2	0.00682256	1
Glmn	FALSE	1153	0.100187	2	2	0.0566015	1
Ndufaf1	FALSE	1154	0.100187	2	2	-0.412822	1
Wdr11	FALSE	1155	0.100408	2	2	-0.166045	1
S100pbp	FALSE	1156	0.100883	2	2	0.176973	1
Pwwp2a	FALSE	1157	0.101415	2	2	-0.0486771	1
Vac14	FALSE	1158	0.101829	2	3	-0.300806	1
Rab6a	FALSE	1159	0.103728	2	2	0.0866948	1
Tomm70a	FALSE	1160	0.104186	2	3	0.207185	1
Rprd1a	FALSE	1161	0.104186	2	2	0.0383875	1
Rdm1	FALSE	1162	0.105178	2	2	-0.392466	1
Ctnnal1	FALSE	1163	0.106019	2	2	0.366898	1
Vps37a	FALSE	1164	0.106552	2	3	0.0426446	1
Hnrnpm	FALSE	1165	0.106888	2	2	-0.144161	1
Zmym6	FALSE	1166	0.107668	2	3	-0.603479	1
Cct5	FALSE	1167	0.108423	2	2	0.0617781	1
Vcl	FALSE	1168	0.109556	2	3	0.160291	1
Vkorc1l1	FALSE	1169	0.110083	2	2	0.0638272	1
Abcf2	FALSE	1170	0.110083	2	2	0.147087	1
Slc38a4	FALSE	1171	0.110446	2	2	0.244267	1
Npat	FALSE	1172	0.110446	2	2	-0.143207	1
Cand1	FALSE	1173	0.110902	2	2	0.198263	1
Dnajb6	FALSE	1174	0.110902	2	2	-0.300721	1
Pfkp	FALSE	1175	0.111359	2	4	-0.919226	4.56573e-07
Kras	FALSE	1176	0.111509	2	2	0.0263612	1
Vps35	FALSE	1177	0.111509	2	3	-0.303085	1
Ndfip1	FALSE	1178	0.112041	2	2	0.245699	1
Cep152	FALSE	1179	0.113183	2	2	-0.16082	1
Mis18bp1	FALSE	1180	0.114173	2	2	0.0689375	1
Ppfia1	FALSE	1181	0.114774	2	3	0.16033	1
Cc2d1b	FALSE	1182	0.114774	2	2	-0.0798837	1
Tcea1	FALSE	1183	0.114994	2	2	0.162239	1
Add1	FALSE	1184	0.116737	2	2	-0.758689	0.000403209
Tbrg1	FALSE	1185	0.116737	2	3	0.0780056	1
Atp8b2	FALSE	1186	0.118527	2	2	-1.51743	1.74711e-49
Ddx31	FALSE	1187	0.119106	2	3	-0.0322732	1
Tapt1	FALSE	1188	0.12039	2	2	-0.0108378	1
Cpsf6	FALSE	1189	0.120925	2	2	0.154833	1
Caprin1	FALSE	1190	0.121393	2	2	0.213623	1
Cdc42bpb	FALSE	1191	0.121651	2	1	-0.00170564	1
Mastl	FALSE	1192	0.121651	2	2	-0.0392506	1
Elovl5	FALSE	1193	0.121964	2	2	-0.22489	1
Tdp1	FALSE	1194	0.122577	2	2	0.146387	1
Gtf2i	FALSE	1195	0.122577	2	1	0.005664	1
2410004B18Rik	FALSE	1196	0.122577	2	2	-0.0694574	1
Lrrc59	FALSE	1197	0.123882	2	3	-0.0867925	1
Rbbp9	FALSE	1198	0.123882	2	3	0.0761344	1
Mxi1	FALSE	1199	0.125794	2	3	-0.488182	1
Snx2	FALSE	1200	0.125794	2	3	-0.320608	1
Pdcd6ip	FALSE	1201	0.126921	2	3	0.117183	1
Commd6	FALSE	1202	0.126921	2	2	-0.118757	1
Stmn2	FALSE	1203	0.127143	2	4	-1.42977	4.86163e-28
B4galt6	FALSE	1204	0.127509	2	2	-1.65711	3.22307e-38
Zbtb44	FALSE	1205	0.128041	2	3	-1.37246	1.04571e-35
Cep70	FALSE	1206	0.128085	2	2	-0.209247	1
Dennd5a	FALSE	1207	0.128443	2	2	-0.199788	1
Fam185a	FALSE	1208	0.128443	2	2	0.561568	1
Atad1	FALSE	1209	0.129702	2	2	0.571497	1
Lrrc28	FALSE	1210	0.130682	2	4	-0.331902	1
Glt1d1	FALSE	1211	0.131239	2	3	0.0491387	1
Matr3	FALSE	1212	0.131539	2	2	-0.0706924	1
Ogdh	FALSE	1213	0.131539	2	2	-0.209044	1
Tmem87a	FALSE	1214	0.131746	2	2	-0.253617	1
Klhdc10	FALSE	1215	0.132378	2	2	0.207256	1
Cbfb	FALSE	1216	0.132378	2	2	-0.113907	1
Map2k1	FALSE	1217	0.132415	2	2	-0.235642	1
Adck1	FALSE	1218	0.133363	2	2	-0.150966	1
Shisa5	FALSE	1219	0.133363	2	2	-0.759041	0.00484167
Kif14	FALSE	1220	0.133767	2	2	-0.0964255	1
Eif5b	FALSE	1221	0.134207	2	2	-0.0411768	1
Lsm14a	FALSE	1222	0.134207	2	3	0.0972815	1
Lamp2	FALSE	1223	0.135004	2	2	-1.63589	1.60449e-50
Mrps27	FALSE	1224	0.135004	2	2	0.416457	1
Zfx	FALSE	1225	0.135443	2	2	0.0805281	1
Rcn1	FALSE	1226	0.136105	2	3	-0.699363	0.0488211
Zfp106	FALSE	1227	0.136677	2	2	-0.134675	1
Gldc	FALSE	1228	0.137203	2	2	0.25124	1
Actr8	FALSE	1229	0.137203	2	2	0.109304	1
Atp9a	FALSE	1230	0.137574	2	2	-0.974825	5.51667e-10
Vta1	FALSE	1231	0.139321	2	3	-0.379235	1
Pdpk1	FALSE	1232	0.139321	2	2	-0.187381	1
Fmr1	FALSE	1233	0.139516	2	2	-0.255982	1
Lman2	FALSE	1234	0.139516	2	3	-0.0649308	1
Fgf1	FALSE	1235	0.140041	2	2	2.27908	4.85368e-13
Arid1a	FALSE	1236	0.140476	2	2	0.705821	0.0136182
Trmt11	FALSE	1237	0.141766	2	2	0.0090145	1
Ubap2l	FALSE	1238	0.142572	2	2	0.00921801	1
Cep120	FALSE	1239	0.143089	2	3	0.207325	1
Tbc1d23	FALSE	1240	0.143446	2	3	0.0999165	1
Taf2	FALSE	1241	0.143446	2	2	0.135978	1
Atp6v1a	FALSE	1242	0.143961	2	3	-0.38008	1
E2f3	FALSE	1243	0.145253	2	2	-0.255677	1
Eif2b3	FALSE	1244	0.146287	2	2	-0.0327968	1
Rhot1	FALSE	1245	0.146719	2	2	-0.0131459	1
Tm9sf2	FALSE	1246	0.146719	2	2	-0.343633	1
Anln	FALSE	1247	0.146719	2	3	0.0236903	1
Lrig1	FALSE	1248	0.147467	2	1	-1.13183	2.59437e-20
Zfp280c	FALSE	1249	0.147467	2	2	-0.205744	1
Dnm1l	FALSE	1250	0.148771	2	3	-0.213174	1
Rif1	FALSE	1251	0.148941	2	3	0.0610122	1
Sar1a	FALSE	1252	0.150721	2	2	-0.0631556	1
Dhx15	FALSE	1253	0.150721	2	2	0.129953	1
Rad54b	FALSE	1254	0.150721	2	2	0.056547	1
Psme4	FALSE	1255	0.151567	2	3	0.262418	1
Spire1	FALSE	1256	0.151567	2	3	0.267098	1
Lmtk2	FALSE	1257	0.151567	2	3	0.114295	1
Nhej1	FALSE	1258	0.152241	2	2	0.398293	1
Cnksr3	FALSE	1259	0.152656	2	2	1.5867	4.1258e-41
Ddx20	FALSE	1260	0.152656	2	2	-0.055525	1
Ccdc50	FALSE	1261	0.152656	2	2	0.541828	1
Trim6	FALSE	1262	0.153358	2	2	0.245848	1
Dirc2	FALSE	1263	0.153823	2	2	-0.494629	1
Klhl7	FALSE	1264	0.156506	2	2	0.379984	1
Arntl	FALSE	1265	0.156687	2	1	-0.624687	0.845007
Kif15	FALSE	1266	0.15698	2	2	-0.113759	1
Caprin2	FALSE	1267	0.158383	2	3	0.781428	7.32163e-05
Cct2	FALSE	1268	0.158504	2	2	0.0458584	1
Abcb1b	FALSE	1269	0.158866	2	3	-0.868152	0.000281426
Sec24b	FALSE	1270	0.15976	2	2	0.108469	1
Ezh2	FALSE	1271	0.15976	2	2	0.302806	1
Rnaseh2b	FALSE	1272	0.160618	2	2	-0.441672	1
Zfp444	FALSE	1273	0.162776	2	3	-0.31703	1
Ankrd46	FALSE	1274	0.164058	2	2	-0.233486	1
Dtwd2	FALSE	1275	0.164425	2	3	-0.265936	1
Mbtps2	FALSE	1276	0.164425	2	3	-0.217486	1
Utp20	FALSE	1277	0.164805	2	2	0.326505	1
Rbm25	FALSE	1278	0.16617	2	3	-0.145053	1
Cdc42se2	FALSE	1279	0.166544	2	3	0.0496368	1
Tnrc6a	FALSE	1280	0.166544	2	2	0.197245	1
Uxs1	FALSE	1281	0.166544	2	2	-0.235938	1
Fermt2	FALSE	1282	0.167616	2	2	-0.461732	1
Immp1l	FALSE	1283	0.167814	2	2	-0.00352602	1
Zmym1	FALSE	1284	0.168564	2	2	-0.297346	1
Smad7	FALSE	1285	0.169434	2	2	-1.57501	7.64632e-13
Scamp1	FALSE	1286	0.169648	2	2	0.544286	1
Ep300	FALSE	1287	0.170094	2	2	0.32142	1
Pef1	FALSE	1288	0.170207	2	2	-0.517067	1
0610010F05Rik	FALSE	1289	0.1705	2	3	0.330708	1
Orc5	FALSE	1290	0.171524	2	2	-0.00877931	1
Nfyc	FALSE	1291	0.171923	2	1	0.0875356	1
Hira	FALSE	1292	0.172075	2	2	0.17325	1
Arhgap5	FALSE	1293	0.172544	2	3	-0.373783	1
Ptpn3	FALSE	1294	0.1729	2	2	1.9725	1.30132e-54
Ppm1b	FALSE	1295	0.1729	2	2	0.0299999	1
Cdc73	FALSE	1296	0.173993	2	4	0.154708	1
Reps1	FALSE	1297	0.17516	2	2	0.153586	1
Dars	FALSE	1298	0.175366	2	2	-0.326405	1
Hspbp1	FALSE	1299	0.176141	2	3	-0.181884	1
N4bp2	FALSE	1300	0.178216	2	2	-0.109621	1
Xrcc5	FALSE	1301	0.178341	2	2	-0.0829604	1
Glce	FALSE	1302	0.180963	2	2	-0.0605294	1
Sap130	FALSE	1303	0.18119	2	2	0.240826	1
Csrp2	FALSE	1304	0.18119	2	3	-0.65291	0.434201
Ube2k	FALSE	1305	0.182373	2	2	0.309294	1
4930430F08Rik	FALSE	1306	0.183135	2	2	0.118963	1
Commd1	FALSE	1307	0.183268	2	2	-0.35162	1
Mtrr	FALSE	1308	0.184051	2	2	0.247172	1
Naa15	FALSE	1309	0.184908	2	2	0.283351	1
AI597479	FALSE	1310	0.185049	2	2	-0.17864	1
Tsc22d1	FALSE	1311	0.189527	2	2	-0.729822	0.00647681
Ctdspl2	FALSE	1312	0.189527	2	2	-0.133894	1
Itgb5	FALSE	1313	0.19011	2	2	-0.614332	1
Slc23a2	FALSE	1314	0.19011	2	3	-0.341235	1
Ddx19a	FALSE	1315	0.19011	2	3	-0.296076	1
Dmrt1	FALSE	1316	0.190871	2	2	0.189092	1
Mat2b	FALSE	1317	0.190973	2	2	0.138152	1
Ppm1g	FALSE	1318	0.192104	2	2	0.244573	1
Tpr	FALSE	1319	0.192682	2	4	0.0393468	1
Abcb1a	FALSE	1320	0.193062	2	2	-0.138127	1
Lpar4	FALSE	1321	0.193136	2	2	0.000833774	1
Tcerg1	FALSE	1322	0.193349	2	3	0.0168709	1
Cep57l1	FALSE	1323	0.194255	2	2	-0.0914031	1
Poglut1	FALSE	1324	0.194255	2	2	-0.438218	1
Frs2	FALSE	1325	0.197873	2	2	0.223035	1
Dpy19l1	FALSE	1326	0.198718	2	2	0.257457	1
Ift46	FALSE	1327	0.199995	2	2	-0.276432	1
Galnt1	FALSE	1328	0.201071	2	2	-0.66232	0.330936
Nfkb1	FALSE	1329	0.201235	2	3	0.0777597	1
Cltc	FALSE	1330	0.201235	2	2	-0.0859122	1
Cul1	FALSE	1331	0.202901	2	2	0.402164	1
Rnf111	FALSE	1332	0.203366	2	1	-0.107336	1
Cdk12	FALSE	1333	0.203502	2	2	0.17811	1
Mtdh	FALSE	1334	0.204363	2	3	0.642734	0.260113
Eya3	FALSE	1335	0.204463	2	2	-0.373479	1
Gpatch8	FALSE	1336	0.205933	2	2	0.0491039	1
Pcid2	FALSE	1337	0.206255	2	2	0.110654	1
Igf2bp2	FALSE	1338	0.206299	2	3	-0.426841	1
Bptf	FALSE	1339	0.208511	2	3	0.812982	1.37444e-07
Kpna4	FALSE	1340	0.209435	2	2	0.185571	1
Celf1	FALSE	1341	0.210258	2	2	0.0251865	1
Spats2	FALSE	1342	0.210695	2	3	0.362955	1
Rab3gap1	FALSE	1343	0.211077	2	2	0.377137	1
Pir	FALSE	1344	0.211854	2	2	0.237671	1
Abi2	FALSE	1345	0.212312	2	2	0.49288	1
Phf20	FALSE	1346	0.21385	2	2	-0.271308	1
Gpr19	FALSE	1347	0.214679	2	1	-0.51853	1
Gpbp1	FALSE	1348	0.217634	2	2	-0.101599	1
Elavl2	FALSE	1349	0.217634	2	4	-0.776886	0.00488128
Smyd1	FALSE	1350	0.218782	2	2	1.36188	2.85347e-07
Luzp1	FALSE	1351	0.219797	2	2	0.0204811	1
Pde7a	FALSE	1352	0.219797	2	2	0.93729	9.81447e-10
Uhmk1	FALSE	1353	0.220015	2	2	0.0879598	1
Ttf2	FALSE	1354	0.220015	2	2	0.231111	1
Rab9	FALSE	1355	0.220015	2	2	-0.192627	1
Ncoa6	FALSE	1356	0.220771	2	1	-0.675223	0.073672
Evl	FALSE	1357	0.220776	2	3	-0.26779	1
Fkbp5	FALSE	1358	0.221227	2	2	0.15489	1
Klhl13	FALSE	1359	0.222694	2	3	-0.237964	1
Uggt1	FALSE	1360	0.222732	2	2	-0.263231	1
Zfr	FALSE	1361	0.223181	2	2	0.130837	1
Nkain1	FALSE	1362	0.22536	2	2	-0.38167	1
Tcf20	FALSE	1363	0.225925	2	2	-0.152269	1
Map4k5	FALSE	1364	0.226084	2	3	0.0417254	1
Pphln1	FALSE	1365	0.233402	2	2	1.51628	1.07681e-22
Asxl2	FALSE	1366	0.234342	2	2	-0.123561	1
Itch	FALSE	1367	0.235263	2	2	-0.499265	1
Slc39a10	FALSE	1368	0.237092	2	2	0.338984	1
Hectd1	FALSE	1369	0.238675	2	2	-0.338973	1
Gnl3l	FALSE	1370	0.23979	2	2	0.24451	1
Vps53	FALSE	1371	0.244091	2	2	0.0467831	1
Xpo4	FALSE	1372	0.244091	2	2	0.321675	1
Tnpo1	FALSE	1373	0.244523	2	2	-0.471308	1
Mboat2	FALSE	1374	0.245081	2	2	-0.153135	1
Ctnnbl1	FALSE	1375	0.245532	2	2	-0.102519	1
Bdp1	FALSE	1376	0.247706	2	2	0.208133	1
Btbd7	FALSE	1377	0.248138	2	2	0.166088	1
Lrrfip2	FALSE	1378	0.254369	2	2	0.171688	1
Ndufaf2	FALSE	1379	0.257992	2	2	0.0974961	1
Lgr4	FALSE	1380	0.258194	2	3	-0.0854632	1
Atxn10	FALSE	1381	0.259357	2	2	0.0219929	1
Ddx58	FALSE	1382	0.264008	2	2	-1.74558	6.01592e-22
Ttc3	FALSE	1383	0.265861	2	2	-0.268629	1
Galk2	FALSE	1384	0.266279	2	2	-0.694709	0.00543975
Arhgef26	FALSE	1385	0.266479	2	2	-0.796887	0.0611671
Abr	FALSE	1386	0.267204	2	2	-0.833072	1.44521e-07
Smoc1	FALSE	1387	0.267512	2	2	-0.173613	1
Oxct1	FALSE	1388	0.267512	2	2	-0.642312	0.451814
Glg1	FALSE	1389	0.26946	2	3	-0.250917	1
Pias1	FALSE	1390	0.270459	2	2	0.287569	1
Rictor	FALSE	1391	0.270459	2	2	-0.142024	1
Mdn1	FALSE	1392	0.270459	2	3	0.425449	1
Ckap5	FALSE	1393	0.270762	2	2	0.18314	1
Wwp1	FALSE	1394	0.270762	2	3	-0.239327	1
Rabep1	FALSE	1395	0.270956	2	2	0.160263	1
Kdm1b	FALSE	1396	0.271476	2	3	-0.297911	1
Top3a	FALSE	1397	0.272282	2	3	-0.344605	1
Ints10	FALSE	1398	0.272866	2	2	-0.216058	1
Eif2s2	FALSE	1399	0.272866	2	2	-0.432192	1
Strn3	FALSE	1400	0.273776	2	3	0.212199	1
Memo1	FALSE	1401	0.274185	2	2	0.814713	1.76049e-09
Smurf2	FALSE	1402	0.275826	2	2	0.130691	1
Atg16l1	FALSE	1403	0.276723	2	3	0.0659562	1
Vmp1	FALSE	1404	0.27771	2	2	-0.0198736	1
Me1	FALSE	1405	0.278522	2	2	-0.278412	1
Tspan5	FALSE	1406	0.286903	2	3	0.0806286	1
Snx24	FALSE	1407	0.29194	2	2	0.355119	1
Pbrm1	FALSE	1408	0.296361	2	2	0.261279	1
Gars	FALSE	1409	0.296361	2	2	0.0815597	1
Dtd1	FALSE	1410	0.29836	2	2	0.378057	1
Pard6g	FALSE	1411	0.299871	2	2	-0.872917	4.18035e-06
St3gal3	FALSE	1412	0.303608	2	2	-0.106053	1
Zfp961	FALSE	1413	0.30537	2	2	-0.0561306	1
Wac	FALSE	1414	0.307215	2	3	-0.0805042	1
Usp24	FALSE	1415	0.309855	2	2	-0.0670949	1
Samhd1	FALSE	1416	0.309855	2	2	-0.329228	1
Gpatch2	FALSE	1417	0.311456	2	2	0.158677	1
Med1	FALSE	1418	0.314734	2	2	-0.0451961	1
Itfg1	FALSE	1419	0.314734	2	2	-0.157162	1
Rabgap1	FALSE	1420	0.31685	2	3	-0.0698176	1
Rbbp8	FALSE	1421	0.318854	2	2	-0.0545437	1
Chmp3	FALSE	1422	0.324013	2	2	-0.227387	1
Gna12	FALSE	1423	0.324383	2	2	0.0627052	1
Spice1	FALSE	1424	0.325602	2	2	-0.286209	1
Pik3c2a	FALSE	1425	0.326689	2	1	0.0803475	1
Ttc7b	FALSE	1426	0.327481	2	2	-0.0210782	1
Pcm1	FALSE	1427	0.328334	2	4	0.236388	1
Msh2	FALSE	1428	0.330406	2	2	-0.196835	1
Tfdp2	FALSE	1429	0.331608	2	1	1.3488	1.05343e-40
Cnot4	FALSE	1430	0.332415	2	1	0.112635	1
Arih1	FALSE	1431	0.332571	2	2	-0.257522	1
Khdrbs3	FALSE	1432	0.334499	2	2	-0.186781	1
Pnpt1	FALSE	1433	0.336049	2	3	-0.129785	1
D17Wsu92e	FALSE	1434	0.339382	2	3	-0.0199305	1
Tex14	FALSE	1435	0.339745	2	2	0.393864	1
Acbd6	FALSE	1436	0.344599	2	3	0.0234073	1
Gtf2a1	FALSE	1437	0.352954	2	2	-0.0669168	1
Dctd	FALSE	1438	0.353476	2	2	0.211836	1
Nemf	FALSE	1439	0.360557	2	2	-0.0285621	1
Orc3	FALSE	1440	0.361059	2	2	-0.0668511	1
Srbd1	FALSE	1441	0.363934	2	2	0.198841	1
Thoc2	FALSE	1442	0.363934	2	2	0.0595947	1
Dcaf6	FALSE	1443	0.365755	2	1	-0.39723	1
Dhx36	FALSE	1444	0.378489	2	3	0.0559307	1
Prdm5	FALSE	1445	0.379793	2	2	0.380215	1
Cald1	FALSE	1446	0.382109	2	2	-0.612549	1
Cog3	FALSE	1447	0.384374	2	2	0.0473795	1
Exoc2	FALSE	1448	0.387485	2	2	0.188904	1
Mast2	FALSE	1449	0.387667	2	2	-0.206851	1
Abhd12	FALSE	1450	0.388179	2	3	-0.327	1
Zfp516	FALSE	1451	0.391923	2	2	0.0434264	1
Med13l	FALSE	1452	0.393145	2	3	0.0423929	1
Dicer1	FALSE	1453	0.405335	2	2	-0.184463	1
Ipo11	FALSE	1454	0.410963	2	2	0.167047	1
Slc44a1	FALSE	1455	0.412899	2	2	-1.65666	1.88425e-56
Tmeff1	FALSE	1456	0.41381	2	2	-0.476266	1
Lemd3	FALSE	1457	0.419319	2	2	-0.390556	1
Hk1	FALSE	1458	0.428967	2	2	-1.30785	7.17663e-21
Aoah	FALSE	1459	0.435699	2	1	-0.88037	0.021687
Pdk3	FALSE	1460	0.440206	2	2	-0.0738893	1
Pdlim5	FALSE	1461	0.449137	2	1	-0.12332	1
Smc6	FALSE	1462	0.456311	2	2	-0.379863	1
Rps6ka3	FALSE	1463	0.464093	2	2	0.331712	1
Anapc1	FALSE	1464	0.479149	2	3	0.207555	1
Abcc5	FALSE	1465	0.47933	2	2	-0.474941	1
Cachd1	FALSE	1466	0.484479	2	2	-0.719241	0.0497701
Wwc1	FALSE	1467	0.488829	2	2	0.427585	1
Cwc27	FALSE	1468	0.490322	2	2	-0.128571	1
Sec24d	FALSE	1469	0.49123	2	4	0.512146	1
Ptk2	FALSE	1470	0.506558	2	2	0.34663	1
Suclg2	FALSE	1471	0.509287	2	2	0.396801	1
Nipbl	FALSE	1472	0.514312	2	2	0.355002	1
Atg5	FALSE	1473	0.521831	2	3	-0.105132	1
Rngtt	FALSE	1474	0.528329	2	2	0.0221204	1
Pi4ka	FALSE	1475	0.53118	2	2	-0.0994579	1
Erp44	FALSE	1476	0.533272	2	2	-0.838265	1.39147e-12
Phf14	FALSE	1477	0.533272	2	2	0.00161897	1
Sipa1l1	FALSE	1478	0.541886	2	3	-0.44155	1
Zcchc7	FALSE	1479	0.562517	2	2	0.124245	1
Aim2	FALSE	1480	0.563908	2	2	-0.406367	1
Pms1	FALSE	1481	0.576428	2	2	-0.165309	1
Dlg1	FALSE	1482	0.592865	2	3	-0.068336	1
Mpp7	FALSE	1483	0.596846	2	2	-0.100874	1
Fam49b	FALSE	1484	0.618633	2	2	-0.573595	1
Arid2	FALSE	1485	0.622361	2	2	0.574138	1
Stk3	FALSE	1486	0.638232	2	2	-0.0807994	1
Fam168a	FALSE	1487	0.643181	2	2	0.235719	1
Celf4	FALSE	1488	0.647094	2	3	-0.61457	1
Fyn	FALSE	1489	0.664912	2	2	0.351025	1
Tbc1d1	FALSE	1490	0.670025	2	2	-0.0175512	1
Btbd3	FALSE	1491	0.670034	2	3	-0.147777	1
Eml4	FALSE	1492	0.67562	2	2	-0.114694	1
Tbc1d22a	FALSE	1493	0.688907	2	3	-0.0472278	1
Mid1	FALSE	1494	0.70789	2	3	-0.186069	1
Dock1	FALSE	1495	0.729828	2	2	-1.01429	4.69161e-19
Etv6	FALSE	1496	0.73181	2	2	-0.443322	1
Atp5o	FALSE	1497	0.745338	2	2	-0.474706	1
Fars2	FALSE	1498	0.75281	2	2	-0.124977	1
Zfand3	FALSE	1499	0.775531	2	2	0.0138158	1
Socs6	FALSE	1500	0.862707	2	2	-0.0628626	1
Fut8	FALSE	1501	0.875698	2	2	-0.326966	1
Cbx1	FALSE	1502	0.00356834	1	6	0.660656	0.0740094
Dnaja1	FALSE	1503	0.00428716	1	4	0.162681	1
Kdm6b	FALSE	1504	0.00534044	1	2	0.76467	0.000902349
Eef1d	FALSE	1505	0.00582784	1	3	-0.0345259	1
Gm5617	FALSE	1506	0.00825039	1	1	0.64677	1
Ccdc85b	FALSE	1507	0.00825039	1	1	0.284861	1
Sall2	FALSE	1508	0.0144765	1	2	3.01737	1.0431e-58
Zswim3	FALSE	1509	0.0147394	1	2	-0.342096	1
Eif4ebp1	FALSE	1510	0.0161163	1	2	-0.043851	1
Ndufb2	FALSE	1511	0.0173879	1	3	-0.143885	1
Metrn	FALSE	1512	0.0181443	1	1	0.467246	1
Dusp9	FALSE	1513	0.0181443	1	2	1.44448	9.65955e-11
Mt2	FALSE	1514	0.0181443	1	1	0.530487	1
Gpx1	FALSE	1515	0.0181443	1	1	-0.438114	1
Samd1	FALSE	1516	0.0181443	1	1	-0.142954	1
Phlda1	FALSE	1517	0.0222115	1	1	1.65495	6.82025e-21
Nop10	FALSE	1518	0.0222115	1	1	0.327573	1
Ppcdc	FALSE	1519	0.0236712	1	3	0.00633072	1
Tor3a	FALSE	1520	0.0244172	1	2	2.67047	1.49091e-42
Klf5	FALSE	1521	0.025485	1	3	-1.44001	3.7773e-12
H3f3a	FALSE	1522	0.025485	1	2	0.0264335	1
Mrpl36	FALSE	1523	0.0261915	1	1	0.0377461	1
Higd2a	FALSE	1524	0.0261915	1	1	-0.0778462	1
Ppp1r15a	FALSE	1525	0.0261915	1	2	-0.0762973	1
Commd5	FALSE	1526	0.0261915	1	1	-0.197741	1
Rpp25	FALSE	1527	0.0261915	1	1	-1.25104	1.95474e-19
Smndc1	FALSE	1528	0.0279106	1	2	0.19542	1
Ccnf	FALSE	1529	0.0282752	1	2	0.108251	1
Klf2	FALSE	1530	0.0297848	1	1	-2.3594	1.91559e-36
Uba52	FALSE	1531	0.0297848	1	2	0.190183	1
Myl6	FALSE	1532	0.0297848	1	1	-0.0973871	1
Afg3l1	FALSE	1533	0.0301096	1	4	0.0579699	1
Yipf5	FALSE	1534	0.0309805	1	2	0.301242	1
Tardbp	FALSE	1535	0.0319756	1	2	0.160511	1
Snw1	FALSE	1536	0.0325849	1	2	0.102289	1
Rpl13	FALSE	1537	0.0325849	1	1	-0.10395	1
Ddt	FALSE	1538	0.0325849	1	1	-0.0243633	1
Rplp1	FALSE	1539	0.0325849	1	1	-0.147596	1
Dusp1	FALSE	1540	0.0325849	1	2	0.534111	1
Hsd17b10	FALSE	1541	0.0325849	1	1	-0.575078	1
Tcof1	FALSE	1542	0.0357626	1	2	-0.227976	1
Gtf2h4	FALSE	1543	0.0357626	1	1	0.182265	1
Ssr4	FALSE	1544	0.0357626	1	1	-0.309833	1
Ube2m	FALSE	1545	0.0357626	1	1	0.287968	1
Dmwd	FALSE	1546	0.0357626	1	1	0.188045	1
Apoc1	FALSE	1547	0.0357626	1	1	0.0284032	1
Gm867	FALSE	1548	0.0357626	1	2	NA	NA
Rraga	FALSE	1549	0.0357626	1	1	0.106271	1
Plekhg5	FALSE	1550	0.0362134	1	2	-1.15335	1.69791e-18
Lsm1	FALSE	1551	0.0370266	1	2	0.119196	1
Dpm2	FALSE	1552	0.0384161	1	1	-0.0323572	1
Pex16	FALSE	1553	0.0384161	1	1	-0.0887702	1
Fgf15	FALSE	1554	0.0384161	1	1	3.91685	8.55383e-51
Chmp2a	FALSE	1555	0.0384161	1	1	-0.12182	1
Zfp513	FALSE	1556	0.0384161	1	1	0.0853313	1
Pygo2	FALSE	1557	0.0384161	1	1	-0.34541	1
Lgals1	FALSE	1558	0.0384161	1	1	-0.70802	0.436871
Ccz1	FALSE	1559	0.0384606	1	2	0.0868225	1
Elovl1	FALSE	1560	0.0408857	1	1	0.449273	1
Ptma	FALSE	1561	0.0408857	1	2	0.150067	1
A230050P20Rik	FALSE	1562	0.0408857	1	1	0.279502	1
A430005L14Rik	FALSE	1563	0.0408857	1	2	0.41419	1
Rrs1	FALSE	1564	0.0408857	1	1	0.164916	1
N4bp3	FALSE	1565	0.0436869	1	1	-0.901912	2.76963e-10
Pold2	FALSE	1566	0.0436869	1	1	0.138274	1
Tmem107	FALSE	1567	0.0436869	1	1	0.397051	1
Dus1l	FALSE	1568	0.0436869	1	1	-0.120215	1
Rps26	FALSE	1569	0.0436869	1	1	0.00106227	1
Apex1	FALSE	1570	0.0436869	1	2	0.188676	1
Dus3l	FALSE	1571	0.0463309	1	1	0.443533	1
Mlx	FALSE	1572	0.0463309	1	1	-0.28882	1
Rcor2	FALSE	1573	0.0463309	1	1	-0.45084	1
Sox12	FALSE	1574	0.0463309	1	1	0.702887	0.0213797
Rpl39	FALSE	1575	0.0463309	1	2	-0.208416	1
Cat	FALSE	1576	0.047585	1	3	-0.573713	1
Alpl	FALSE	1577	0.0485717	1	2	-1.99855	6.43782e-45
Cdc20	FALSE	1578	0.0485717	1	0	0.35999	1
Hnrnpa0	FALSE	1579	0.0485717	1	2	0.0289502	1
Grb7	FALSE	1580	0.0485717	1	1	1.16282	9.36927e-08
Fkbp8	FALSE	1581	0.0485717	1	2	0.0141184	1
Exosc4	FALSE	1582	0.0485717	1	1	0.311634	1
Bag5	FALSE	1583	0.0485717	1	1	-0.398228	1
Ubqln2	FALSE	1584	0.0485717	1	2	0.157003	1
Cfl1	FALSE	1585	0.0485717	1	1	0.0635918	1
Dda1	FALSE	1586	0.0485717	1	1	0.308101	1
1110065P20Rik	FALSE	1587	0.0485717	1	1	-0.0455019	1
Bax	FALSE	1588	0.0511428	1	1	0.136968	1
Dynll1	FALSE	1589	0.0511428	1	2	0.165244	1
Sharpin	FALSE	1590	0.0511428	1	1	0.0748637	1
Ly6e	FALSE	1591	0.0511428	1	2	-0.503118	1
Prr13	FALSE	1592	0.0511428	1	1	-0.912618	1.61602e-05
Pex10	FALSE	1593	0.0511428	1	1	0.0654145	1
Apeh	FALSE	1594	0.0511428	1	1	-0.643541	0.245489
Rps29	FALSE	1595	0.0511428	1	1	-0.0742884	1
Rpl36a	FALSE	1596	0.0511428	1	1	0.206479	1
Btg2	FALSE	1597	0.0540386	1	1	-0.269437	1
Got1l1	FALSE	1598	0.0540386	1	1	0.334635	1
Mrps7	FALSE	1599	0.0540386	1	1	0.184094	1
Usp21	FALSE	1600	0.0540386	1	2	-0.00184808	1
Sertad3	FALSE	1601	0.0540386	1	1	0.157102	1
Calr	FALSE	1602	0.0559015	1	1	-0.254201	1
Id2	FALSE	1603	0.0559015	1	1	2.45074	6.30611e-20
Fasn	FALSE	1604	0.0559015	1	1	0.518712	1
Rwdd2a	FALSE	1605	0.0559015	1	1	-0.332774	1
Alkbh2	FALSE	1606	0.0559015	1	1	-0.132396	1
Zfp553	FALSE	1607	0.0559015	1	1	-0.879837	2.07045e-06
Ngrn	FALSE	1608	0.0559015	1	1	0.163067	1
Tmem106c	FALSE	1609	0.0559015	1	1	0.353854	1
Slc48a1	FALSE	1610	0.0559015	1	1	0.51196	1
Zfp507	FALSE	1611	0.0559015	1	2	-0.0234013	1
Nap1l4	FALSE	1612	0.0559015	1	3	-0.0371122	1
Ppm1m	FALSE	1613	0.0583742	1	2	0.56862	1
Tmem8	FALSE	1614	0.0583742	1	1	-2.8781	3.53126e-65
Mrps2	FALSE	1615	0.0583742	1	1	-0.0660705	1
Rpl27a	FALSE	1616	0.0583742	1	1	-0.276788	1
Myo1f	FALSE	1617	0.0599968	1	2	0.284643	1
1110012L19Rik	FALSE	1618	0.0610599	1	2	-0.352877	1
Mcam	FALSE	1619	0.0610599	1	1	-0.575414	1
Amdhd2	FALSE	1620	0.0610599	1	2	-0.638391	0.751705
Klhl21	FALSE	1621	0.0610599	1	1	0.297656	1
Egfl7	FALSE	1622	0.0635596	1	1	0.0992808	1
Txnip	FALSE	1623	0.0635596	1	1	0.786976	0.175432
Notum	FALSE	1624	0.0635596	1	1	-2.63589	4.54443e-34
Hexim2	FALSE	1625	0.0635596	1	2	0.271706	1
Usp19	FALSE	1626	0.0655595	1	1	-0.00355776	1
Psmd8	FALSE	1627	0.0655595	1	1	0.0875102	1
Klf16	FALSE	1628	0.0655595	1	1	0.212627	1
Ppp1r9b	FALSE	1629	0.0655595	1	1	0.486888	1
Dctpp1	FALSE	1630	0.0655595	1	1	0.134147	1
Hexim1	FALSE	1631	0.0655595	1	1	-0.224523	1
Tmed9	FALSE	1632	0.0655595	1	1	-0.0251692	1
Sf3b4	FALSE	1633	0.0655595	1	1	0.285864	1
Serpinh1	FALSE	1634	0.0655595	1	1	-1.3833	4.3329e-11
Btbd19	FALSE	1635	0.0655595	1	2	-0.301003	1
Maml1	FALSE	1636	0.066588	1	2	-0.109921	1
Wdr83	FALSE	1637	0.0679136	1	1	0.013692	1
Khsrp	FALSE	1638	0.0679136	1	1	0.0907813	1
Fzr1	FALSE	1639	0.0679136	1	1	0.203169	1
Cpxm1	FALSE	1640	0.0679136	1	1	-0.0226283	1
Pold1	FALSE	1641	0.0679136	1	1	0.0940866	1
Mul1	FALSE	1642	0.0679136	1	1	-0.117663	1
Tuba1a	FALSE	1643	0.0679136	1	1	0.556646	1
Rpl31	FALSE	1644	0.0679136	1	1	-0.250369	1
Rbbp4	FALSE	1645	0.0682343	1	2	0.164583	1
Pycr1	FALSE	1646	0.0699503	1	2	-0.0836624	1
Slc7a3	FALSE	1647	0.0699503	1	0	0.28248	1
Ankrd54	FALSE	1648	0.0699503	1	1	0.235598	1
Ppp4c	FALSE	1649	0.07224	1	1	-0.0692926	1
Pqbp1	FALSE	1650	0.07224	1	1	0.244897	1
Phf13	FALSE	1651	0.07224	1	1	-0.318844	1
Ado	FALSE	1652	0.07224	1	1	0.191658	1
Timp1	FALSE	1653	0.0740806	1	1	-1.20465	1.32043e-17
Map2k7	FALSE	1654	0.0740806	1	1	0.130835	1
Gpx8	FALSE	1655	0.0740806	1	1	-0.518577	1
Efs	FALSE	1656	0.0740806	1	1	1.96838	2.47377e-29
Mrpl16	FALSE	1657	0.0740806	1	1	0.166559	1
Ccdc86	FALSE	1658	0.0740806	1	2	0.321154	1
Rps10	FALSE	1659	0.0740806	1	1	-0.148139	1
Por	FALSE	1660	0.0762532	1	2	0.107367	1
Hint1	FALSE	1661	0.0762532	1	1	-0.105243	1
Pim1	FALSE	1662	0.0762532	1	1	-0.326098	1
Bok	FALSE	1663	0.0762532	1	1	0.531942	1
Yif1b	FALSE	1664	0.0762532	1	1	-0.26329	1
Serpine1	FALSE	1665	0.0762532	1	1	-0.524796	1
Asna1	FALSE	1666	0.0762532	1	1	-0.0523313	1
Stxbp1	FALSE	1667	0.0779051	1	2	-0.180282	1
Spry2	FALSE	1668	0.0779051	1	1	1.61855	1.35759e-23
Mrpl40	FALSE	1669	0.0779051	1	1	0.0020306	1
Otub1	FALSE	1670	0.0779051	1	1	0.0280345	1
Ncdn	FALSE	1671	0.0779051	1	1	-0.190339	1
Hemk1	FALSE	1672	0.0779051	1	1	0.022864	1
Cyhr1	FALSE	1673	0.0779051	1	1	-0.0582125	1
Rps7	FALSE	1674	0.0779051	1	1	0.301899	1
Btbd2	FALSE	1675	0.0794982	1	2	-0.174327	1
Impdh1	FALSE	1676	0.0794982	1	1	0.389081	1
Gcat	FALSE	1677	0.0794982	1	1	-0.657021	0.264437
Fscn1	FALSE	1678	0.0794982	1	1	-0.577846	1
Hyou1	FALSE	1679	0.0794982	1	1	-0.0597139	1
Srsf2	FALSE	1680	0.0794982	1	1	0.0764416	1
Bcdin3d	FALSE	1681	0.0794982	1	1	0.302467	1
S1pr2	FALSE	1682	0.0794982	1	1	0.731568	0.00601366
Slc27a4	FALSE	1683	0.0794982	1	1	-0.739729	3.58579e-05
Msto1	FALSE	1684	0.0794982	1	1	-0.209776	1
C1qbp	FALSE	1685	0.0815071	1	1	-0.0753123	1
Ankzf1	FALSE	1686	0.0815071	1	1	0.0428903	1
Hdgf	FALSE	1687	0.0836251	1	2	0.127574	1
Sfrp2	FALSE	1688	0.0836251	1	1	0.2263	1
Hsdl1	FALSE	1689	0.0836251	1	1	-0.743702	0.130005
Insig1	FALSE	1690	0.0836251	1	1	0.573252	1
Slc35f2	FALSE	1691	0.0836251	1	3	-0.226608	1
Bub1b	FALSE	1692	0.0842946	1	2	0.100899	1
Gdf3	FALSE	1693	0.0853186	1	2	-0.576448	1
Ino80e	FALSE	1694	0.0853186	1	2	0.267231	1
Bhlhb9	FALSE	1695	0.0853186	1	1	0.0895337	1
Dazap2	FALSE	1696	0.0869131	1	1	-0.394418	1
Mrpl10	FALSE	1697	0.0869131	1	1	0.104353	1
Homer3	FALSE	1698	0.0869131	1	1	-0.493808	1
Tmem208	FALSE	1699	0.0869131	1	1	-0.142544	1
Rpain	FALSE	1700	0.0869131	1	1	-0.175534	1
Zfp36l1	FALSE	1701	0.0869131	1	1	0.233776	1
Klc2	FALSE	1702	0.0869131	1	1	0.23313	1
Clp1	FALSE	1703	0.0869131	1	1	-0.0265962	1
Bod1	FALSE	1704	0.0869131	1	1	-0.06804	1
Ndufs1	FALSE	1705	0.0873027	1	2	-0.106054	1
Cln5	FALSE	1706	0.0883985	1	0	-1.08985	6.89342e-14
Pmm1	FALSE	1707	0.0883985	1	2	-0.304692	1
Pcyox1l	FALSE	1708	0.0883985	1	1	0.569579	1
Pcna	FALSE	1709	0.0883985	1	1	0.0663978	1
Yrdc	FALSE	1710	0.0883985	1	1	0.329759	1
Ddx54	FALSE	1711	0.0883985	1	1	0.217105	1
Gemin6	FALSE	1712	0.0883985	1	2	0.463569	1
Tchp	FALSE	1713	0.0903598	1	1	-0.164276	1
Cd81	FALSE	1714	0.0903598	1	1	-0.878044	1.84508e-08
Rabggtb	FALSE	1715	0.0903598	1	1	-0.0573569	1
Icmt	FALSE	1716	0.0903598	1	1	-0.00890497	1
Rpl21	FALSE	1717	0.0903598	1	1	0.0247145	1
Chrac1	FALSE	1718	0.0903598	1	1	-0.105965	1
Zfp64	FALSE	1719	0.0903598	1	3	-0.286958	1
Kctd2	FALSE	1720	0.0919956	1	2	-0.222364	1
Sod1	FALSE	1721	0.0919956	1	1	-0.130238	1
Slc29a1	FALSE	1722	0.0919956	1	1	-0.749561	0.106237
1110059G10Rik	FALSE	1723	0.0919956	1	1	-0.061105	1
Cuedc2	FALSE	1724	0.0919956	1	2	-0.460712	1
Ccdc84	FALSE	1725	0.0919956	1	2	0.284766	1
Arf6	FALSE	1726	0.0919956	1	1	-0.0160688	1
Gpx4	FALSE	1727	0.0919956	1	1	-0.27245	1
Larp1	FALSE	1728	0.0922063	1	2	0.274877	1
Hmox1	FALSE	1729	0.0932758	1	1	1.16825	7.89333e-10
Med7	FALSE	1730	0.0932758	1	2	0.143639	1
Mrps23	FALSE	1731	0.0932758	1	1	0.179153	1
Bag6	FALSE	1732	0.0932758	1	1	0.043817	1
Lrrc57	FALSE	1733	0.0932758	1	1	-0.298698	1
Hsd17b14	FALSE	1734	0.0932758	1	1	0.0722795	1
Tdgf1	FALSE	1735	0.0932758	1	1	0.755317	0.198842
Zfp870	FALSE	1736	0.0932758	1	1	-0.647999	0.228941
Dok2	FALSE	1737	0.0947969	1	1	0.965408	0.000245518
Plk1	FALSE	1738	0.0947969	1	1	0.138026	1
Bloc1s2	FALSE	1739	0.0947969	1	1	-0.0916467	1
Adss	FALSE	1740	0.0955835	1	2	-0.284521	1
Skp2	FALSE	1741	0.0959331	1	2	-0.123119	1
Cdc37	FALSE	1742	0.0959331	1	1	0.0429069	1
Ahsa1	FALSE	1743	0.0959331	1	1	-0.278572	1
Smarcd1	FALSE	1744	0.0959331	1	1	0.229626	1
Pink1	FALSE	1745	0.0959331	1	1	0.0198557	1
Gpatch3	FALSE	1746	0.0959331	1	2	0.318919	1
Tmem222	FALSE	1747	0.0959331	1	1	-0.235451	1
Map2k2	FALSE	1748	0.0959331	1	1	0.087474	1
Rccd1	FALSE	1749	0.0959331	1	1	0.206461	1
Gm10451	FALSE	1750	0.0959331	1	1	0.705604	0.0561362
Cenpw	FALSE	1751	0.0959331	1	1	0.324931	1
Mettl17	FALSE	1752	0.0973136	1	1	-0.116759	1
Mum1	FALSE	1753	0.0973136	1	1	-0.469921	1
Hbegf	FALSE	1754	0.0973136	1	1	-1.74018	1.39931e-21
Pa2g4	FALSE	1755	0.0973136	1	1	0.0226115	1
Mrpl20	FALSE	1756	0.0973136	1	2	0.304425	1
Slc35a2	FALSE	1757	0.0973136	1	1	0.644361	0.453546
Rwdd2b	FALSE	1758	0.0973136	1	1	-0.199061	1
Zfp740	FALSE	1759	0.0973136	1	1	0.471217	1
Mrpl18	FALSE	1760	0.0973136	1	1	0.203178	1
Myadm	FALSE	1761	0.0973136	1	2	-0.223604	1
Grk6	FALSE	1762	0.0973136	1	1	0.388676	1
Wdhd1	FALSE	1763	0.0979951	1	2	-0.0616579	1
Gmpr2	FALSE	1764	0.0988283	1	1	-0.0357219	1
Etv4	FALSE	1765	0.0988283	1	1	2.41534	1.48695e-21
Atp5b	FALSE	1766	0.0988283	1	1	-0.187835	1
Gins2	FALSE	1767	0.0988283	1	1	0.217114	1
Pin1	FALSE	1768	0.0988283	1	1	0.150107	1
Exosc2	FALSE	1769	0.0988283	1	1	0.292647	1
Mrps21	FALSE	1770	0.0988283	1	1	-0.32217	1
Atxn3	FALSE	1771	0.100187	1	2	-0.495697	1
Ube2i	FALSE	1772	0.100187	1	1	0.116384	1
Prrc2a	FALSE	1773	0.100187	1	1	0.309476	1
Bad	FALSE	1774	0.100187	1	1	-0.0632505	1
Rfc5	FALSE	1775	0.100187	1	1	0.260051	1
Alg2	FALSE	1776	0.100187	1	1	-0.116773	1
Tuba1c	FALSE	1777	0.100187	1	2	-0.0493617	1
Ppp1r15b	FALSE	1778	0.100187	1	0	-0.0632683	1
Taf9	FALSE	1779	0.100187	1	1	0.00538332	1
Tgoln1	FALSE	1780	0.100187	1	1	-0.689997	0.0110205
Nol7	FALSE	1781	0.100187	1	1	0.325455	1
Srsf6	FALSE	1782	0.101829	1	2	-0.0364582	1
Ctdnep1	FALSE	1783	0.101829	1	1	0.0359205	1
Rrm2	FALSE	1784	0.101829	1	1	-0.0361512	1
Mak16	FALSE	1785	0.101829	1	1	0.162342	1
Znrd1as	FALSE	1786	0.101829	1	1	0.516208	1
H3f3b	FALSE	1787	0.103517	1	1	0.408746	1
Coq6	FALSE	1788	0.103517	1	1	-0.208553	1
Tapbp	FALSE	1789	0.103517	1	1	-0.10569	1
Cog8	FALSE	1790	0.103517	1	1	0.129856	1
Rnf44	FALSE	1791	0.103517	1	1	0.275854	1
Trip10	FALSE	1792	0.105178	1	2	0.0140974	1
3110040N11Rik	FALSE	1793	0.105178	1	1	0.01636	1
Mrpl44	FALSE	1794	0.105178	1	1	0.0329307	1
Abcf1	FALSE	1795	0.105178	1	1	0.149056	1
Shc1	FALSE	1796	0.105178	1	1	0.452184	1
Zfp771	FALSE	1797	0.105178	1	1	-0.022201	1
Ciao1	FALSE	1798	0.106888	1	1	-0.137221	1
Map2k3	FALSE	1799	0.106888	1	1	-0.0528953	1
Prmt5	FALSE	1800	0.106888	1	2	0.289782	1
Vegfa	FALSE	1801	0.106888	1	1	0.480151	1
Tomm7	FALSE	1802	0.106888	1	1	-0.149054	1
Mrps30	FALSE	1803	0.108423	1	1	0.0638201	1
Aars2	FALSE	1804	0.108423	1	1	-0.369375	1
P4hb	FALSE	1805	0.108423	1	1	-0.135088	1
Uqcrc1	FALSE	1806	0.108423	1	2	-0.301355	1
Porcn	FALSE	1807	0.108423	1	1	-1.55269	4.83083e-11
Rsl24d1	FALSE	1808	0.110083	1	1	0.114837	1
Tfap2c	FALSE	1809	0.111509	1	1	-3.42166	3.68967e-43
Gnai2	FALSE	1810	0.111509	1	1	-0.967387	1.48564e-15
Chtf8	FALSE	1811	0.111509	1	2	0.284613	1
Pes1	FALSE	1812	0.113491	1	1	0.0468547	1
Prdx6	FALSE	1813	0.113491	1	1	0.126378	1
Pex19	FALSE	1814	0.114774	1	1	0.363981	1
Bop1	FALSE	1815	0.114774	1	1	0.233814	1
Tead2	FALSE	1816	0.114774	1	1	0.219123	1
Polr2m	FALSE	1817	0.114774	1	1	0.0671635	1
Cnot3	FALSE	1818	0.114774	1	1	0.0705231	1
Slc25a28	FALSE	1819	0.114774	1	1	-0.104826	1
Hspb8	FALSE	1820	0.114774	1	1	-2.70927	4.25033e-37
Flad1	FALSE	1821	0.114774	1	1	-0.209513	1
Tyro3	FALSE	1822	0.116737	1	2	-0.34691	1
Ogdhl	FALSE	1823	0.118527	1	1	-0.552259	1
Vps11	FALSE	1824	0.118527	1	1	-0.107598	1
Rps27l	FALSE	1825	0.118527	1	1	-0.108998	1
Zmiz2	FALSE	1826	0.118527	1	1	0.282066	1
Pip4k2c	FALSE	1827	0.120219	1	1	-0.502982	1
Mrps11	FALSE	1828	0.120219	1	2	-0.112765	1
Kat8	FALSE	1829	0.120219	1	2	0.313706	1
Dppa2	FALSE	1830	0.120219	1	1	0.706877	0.0697475
Tomm40	FALSE	1831	0.121651	1	1	0.0524967	1
Flna	FALSE	1832	0.121651	1	2	-0.0376613	1
Slc7a5	FALSE	1833	0.121651	1	1	0.118377	1
Crebzf	FALSE	1834	0.121651	1	1	0.566306	1
Asxl1	FALSE	1835	0.121964	1	2	0.289891	1
Calm1	FALSE	1836	0.122577	1	1	0.0212483	1
Zcchc10	FALSE	1837	0.122577	1	1	0.020888	1
Ywhah	FALSE	1838	0.122577	1	1	0.0915348	1
Plbd2	FALSE	1839	0.122577	1	1	-0.198168	1
Sec13	FALSE	1840	0.122577	1	1	-0.0614985	1
Tgif1	FALSE	1841	0.122577	1	1	-0.153956	1
Dedd2	FALSE	1842	0.122577	1	2	-0.0288552	1
Dppa4	FALSE	1843	0.122577	1	1	0.848563	3.44574e-09
Snx10	FALSE	1844	0.123882	1	2	-0.47147	1
Psmd2	FALSE	1845	0.123882	1	1	-0.102716	1
Rfk	FALSE	1846	0.123882	1	1	-0.242864	1
Zfp7	FALSE	1847	0.123882	1	1	-0.264282	1
Hif1an	FALSE	1848	0.123882	1	2	0.323263	1
Zic5	FALSE	1849	0.123882	1	1	0.824457	6.90793e-05
Snhg11	FALSE	1850	0.123882	1	1	0.244345	1
Stil	FALSE	1851	0.12477	1	2	-0.163318	1
Cnnm3	FALSE	1852	0.125329	1	1	-0.0168883	1
Trmt1	FALSE	1853	0.125329	1	2	0.164934	1
Get4	FALSE	1854	0.125329	1	1	-0.0241262	1
Gtf3c5	FALSE	1855	0.125329	1	2	0.216651	1
Ptch2	FALSE	1856	0.125329	1	1	-0.565084	1
Clasrp	FALSE	1857	0.125329	1	1	-0.125957	1
Cct6a	FALSE	1858	0.126921	1	1	NA	NA
Cox18	FALSE	1859	0.126921	1	1	-0.149295	1
Hnrnph2	FALSE	1860	0.126921	1	1	-0.170258	1
Rbx1	FALSE	1861	0.128085	1	1	0.0242273	1
Ndufb4	FALSE	1862	0.128085	1	1	-0.714687	0.0904832
Phf19	FALSE	1863	0.128085	1	1	1.1438	3.30157e-07
Dut	FALSE	1864	0.128085	1	2	-0.0378492	1
Topors	FALSE	1865	0.128085	1	2	0.040703	1
Phb	FALSE	1866	0.128085	1	1	-0.0824517	1
Pxmp2	FALSE	1867	0.129475	1	1	-0.374148	1
Il17d	FALSE	1868	0.129475	1	1	0.198599	1
Ptrh2	FALSE	1869	0.129475	1	1	0.328438	1
Stat6	FALSE	1870	0.130682	1	2	0.153902	1
Srsf1	FALSE	1871	0.130682	1	1	0.284095	1
Atox1	FALSE	1872	0.130682	1	1	0.139303	1
Spry4	FALSE	1873	0.130682	1	1	5.11561	1.72477e-39
Fam53c	FALSE	1874	0.130682	1	1	-0.104089	1
Rmi1	FALSE	1875	0.130682	1	2	-0.0865838	1
Naa11	FALSE	1876	0.130682	1	2	0.82867	0.0103229
Ldha	FALSE	1877	0.130682	1	1	0.4841	1
Bscl2	FALSE	1878	0.130682	1	1	0.369272	1
Lsr	FALSE	1879	0.131539	1	1	1.61073	7.20496e-35
Txn2	FALSE	1880	0.131539	1	1	-0.147784	1
Rhbdf2	FALSE	1881	0.131539	1	2	-0.182494	1
Toe1	FALSE	1882	0.131539	1	1	0.163484	1
Actr1b	FALSE	1883	0.131539	1	1	-0.202063	1
Trmt6	FALSE	1884	0.131539	1	1	0.180423	1
Suv39h1	FALSE	1885	0.131539	1	2	1.1139	4.57849e-09
Gas8	FALSE	1886	0.131539	1	1	0.00305168	1
Ydjc	FALSE	1887	0.131539	1	1	0.717459	0.207645
Lars	FALSE	1888	0.132272	1	2	0.279583	1
Mthfd2	FALSE	1889	0.132378	1	1	0.433419	1
Glt8d1	FALSE	1890	0.132378	1	1	-0.251811	1
Sec61a1	FALSE	1891	0.132378	1	1	-0.157012	1
Ccdc120	FALSE	1892	0.132378	1	2	0.582858	1
Rexo2	FALSE	1893	0.132378	1	1	0.208188	1
Wrap53	FALSE	1894	0.132378	1	1	-0.196272	1
Cltb	FALSE	1895	0.132378	1	1	0.327456	1
BC048403	FALSE	1896	0.132378	1	1	0.117256	1
Myef2	FALSE	1897	0.132856	1	2	0.675853	0.207645
Folr1	FALSE	1898	0.133363	1	1	0.187098	1
Lrrc8a	FALSE	1899	0.133363	1	1	-0.25979	1
Zbtb24	FALSE	1900	0.133363	1	1	-0.717905	0.00150276
Camsap3	FALSE	1901	0.133363	1	1	0.0283102	1
Dynlrb1	FALSE	1902	0.133363	1	1	-0.208889	1
Atp5a1	FALSE	1903	0.134907	1	1	-0.305506	1
Gabarapl2	FALSE	1904	0.134907	1	1	-1.4338	1.72822e-13
Gramd1a	FALSE	1905	0.136105	1	1	-0.700616	0.239201
Wdr53	FALSE	1906	0.136105	1	1	0.0537868	1
Ppic	FALSE	1907	0.136105	1	1	-2.07318	7.19066e-57
Cggbp1	FALSE	1908	0.136105	1	1	-0.226906	1
Lcmt2	FALSE	1909	0.136105	1	2	0.2584	1
Ccng1	FALSE	1910	0.137203	1	2	-0.0903778	1
Hspd1	FALSE	1911	0.137203	1	2	0.126157	1
Arhgap1	FALSE	1912	0.137203	1	0	-0.51527	1
Rbck1	FALSE	1913	0.137203	1	1	0.210267	1
Commd2	FALSE	1914	0.137203	1	2	-0.2202	1
Bahd1	FALSE	1915	0.137203	1	2	-0.185467	1
Fam83d	FALSE	1916	0.138702	1	1	-0.0417296	1
Rbm4b	FALSE	1917	0.138702	1	1	0.562009	1
AU018091	FALSE	1918	0.138702	1	1	-0.70291	0.127692
Purb	FALSE	1919	0.138702	1	2	0.222069	1
Nob1	FALSE	1920	0.139516	1	1	0.125341	1
Prkcd	FALSE	1921	0.139516	1	1	0.588641	1
Prdx3	FALSE	1922	0.139516	1	1	-0.211025	1
Rer1	FALSE	1923	0.139516	1	1	-0.191897	1
Shf	FALSE	1924	0.139516	1	1	-2.26893	2.72639e-69
Slc38a7	FALSE	1925	0.139516	1	1	-0.414128	1
Timeless	FALSE	1926	0.139516	1	1	0.0953857	1
Jup	FALSE	1927	0.140482	1	1	-1.12209	1.88453e-23
Ahsa2	FALSE	1928	0.140482	1	1	0.159052	1
Zcchc9	FALSE	1929	0.140482	1	1	0.256647	1
Tnfrsf10b	FALSE	1930	0.140482	1	1	0.189908	1
Syngr1	FALSE	1931	0.140482	1	1	-1.59217	7.10844e-39
Frmd8	FALSE	1932	0.140482	1	2	-0.164671	1
Obsl1	FALSE	1933	0.140482	1	1	0.652095	0.886261
Agrn	FALSE	1934	0.140482	1	2	-1.25828	4.32604e-28
Itfg2	FALSE	1935	0.141766	1	1	0.167587	1
Vangl2	FALSE	1936	0.141766	1	2	-0.445107	1
Glipr2	FALSE	1937	0.141766	1	1	0.210717	1
Park7	FALSE	1938	0.141766	1	2	0.00897965	1
Hdac6	FALSE	1939	0.141766	1	2	0.300495	1
Mphosph6	FALSE	1940	0.141766	1	1	0.0157139	1
Dyrk3	FALSE	1941	0.143121	1	1	-0.182162	1
Mettl3	FALSE	1942	0.143121	1	1	0.281329	1
Sirt3	FALSE	1943	0.143121	1	1	-0.486246	1
Abhd4	FALSE	1944	0.143121	1	1	-0.404536	1
Larp4	FALSE	1945	0.143267	1	2	0.285388	1
Rab8a	FALSE	1946	0.144123	1	1	-0.261431	1
Cnbp	FALSE	1947	0.144123	1	1	0.225195	1
Otud3	FALSE	1948	0.144123	1	1	0.0245785	1
Mrps25	FALSE	1949	0.14528	1	1	-0.248594	1
Atad3a	FALSE	1950	0.14528	1	1	0.195092	1
Sbno2	FALSE	1951	0.14528	1	2	-0.0347555	1
Xkr5	FALSE	1952	0.14528	1	2	0.207029	1
Hyls1	FALSE	1953	0.14528	1	1	-0.367114	1
Tcp1	FALSE	1954	0.14528	1	1	0.0623456	1
Acyp1	FALSE	1955	0.146508	1	1	-0.453126	1
Fuca1	FALSE	1956	0.146508	1	1	-0.446286	1
Vamp3	FALSE	1957	0.146508	1	1	0.299796	1
Orc6	FALSE	1958	0.146508	1	1	0.0734295	1
Tyk2	FALSE	1959	0.146508	1	1	0.220319	1
Gpi1	FALSE	1960	0.146508	1	1	-0.317441	1
Smpd4	FALSE	1961	0.147467	1	1	0.249303	1
Calcoco2	FALSE	1962	0.147467	1	1	-3.4674	9.1091e-39
Rps15a	FALSE	1963	0.147467	1	1	-0.346361	1
Ctbp1	FALSE	1964	0.147467	1	1	0.217093	1
Cisd1	FALSE	1965	0.147467	1	1	-0.389046	1
Mettl6	FALSE	1966	0.148838	1	1	-0.209488	1
Wdr5	FALSE	1967	0.148838	1	1	-0.719361	1.29282e-05
Ubfd1	FALSE	1968	0.148838	1	0	0.131445	1
Tcea3	FALSE	1969	0.149769	1	1	-1.45628	1.56812e-42
Gga3	FALSE	1970	0.149769	1	1	-0.0563582	1
Ak2	FALSE	1971	0.149769	1	1	-0.200797	1
Arrdc4	FALSE	1972	0.149769	1	1	0.475291	1
Gprc5c	FALSE	1973	0.149769	1	1	0.862384	0.0968627
Zfp212	FALSE	1974	0.149769	1	1	0.143707	1
Dgcr6	FALSE	1975	0.150721	1	1	-0.211881	1
Ntan1	FALSE	1976	0.150721	1	1	0.220003	1
Kdelc1	FALSE	1977	0.150721	1	1	0.0381422	1
Echdc2	FALSE	1978	0.150721	1	1	-1.48225	1.56898e-36
Alg5	FALSE	1979	0.150721	1	1	-0.34412	1
Rbp1	FALSE	1980	0.150721	1	2	-1.85993	6.72867e-20
Pld3	FALSE	1981	0.151675	1	0	-0.4712	1
Brix1	FALSE	1982	0.151675	1	1	0.168588	1
Tdp2	FALSE	1983	0.151675	1	1	-0.599598	1
Tmem63b	FALSE	1984	0.151675	1	2	0.0993239	1
Tsfm	FALSE	1985	0.151675	1	1	-0.209538	1
Pan2	FALSE	1986	0.152656	1	1	-0.200452	1
Ccnl2	FALSE	1987	0.152656	1	1	0.0404512	1
Idh2	FALSE	1988	0.152656	1	1	-1.4185	1.33195e-24
Pom121	FALSE	1989	0.152656	1	1	0.636446	0.346596
Utp14b	FALSE	1990	0.152656	1	1	-0.0268422	1
Gltp	FALSE	1991	0.153358	1	1	-0.12651	1
Cenpv	FALSE	1992	0.153358	1	0	0.0142152	1
Ncbp2	FALSE	1993	0.153358	1	1	-0.363665	1
Zbtb43	FALSE	1994	0.153358	1	1	-0.355535	1
Prr14	FALSE	1995	0.153358	1	1	-0.080538	1
Rpap1	FALSE	1996	0.153358	1	2	-0.432257	1
Nipsnap1	FALSE	1997	0.153358	1	1	-0.0926499	1
[truncated: 975 more rows]

## Sheet: Final Candidate Genes
Dataset EV1 - Combined High Confidence Candidate List
MULTIPLE HITS >= 5 OR (FDR < 0.01 AND MULTIPLE HITS ≥ 2)	RANK	times hit in 35 screens	number of independent integration sites	FDR
Tcf7l1	1	34	166	1.39e-232
Fgfr2	2	25	78	6.09e-21
Alg13	3	20	35	9.32e-39
Ctbp2	4	17	43	5.65e-45
Arfip1	5	17	29	4.49e-34
Jarid2	6	16	35	6.99e-31
Rbpj	7	16	25	7e-19
Nsd1	8	14	29	1.11e-26
Arid5b	9	14	17	1.93e-11
Fbxw7	10	13	25	1.92e-16
Msi2	11	13	24	1.18e-12
Dym	12	13	16	6.56e-07
Etv5	13	12	26	7.96e-30
Mapk1	14	12	19	1.07e-16
Smg7	15	12	19	3.54e-15
Ubr5	16	12	23	5.71e-15
Pten	17	12	15	2.69e-12
Etl4	18	12	37	2.39e-11
Jmjd1c	19	12	18	2.26e-07
Trp53	20	11	16	4.73e-23
Usp9x	21	11	18	1.96e-11
Morc1	22	11	16	8.27e-11
Ptprg	23	11	16	0.0198537
Sulf1	24	10	12	4.27e-07
Dst	25	10	14	0.000112748
Foxp1	26	10	11	0.044542
Epb41l4a	27	10	12	NA
Tet1	28	9	21	1.33e-18
Cfdp1	29	9	20	3e-16
Cdc37l1	30	9	11	8.99e-12
Ino80	31	9	13	3.22e-09
Pitpnc1	32	9	16	3.22e-09
Cradd	33	9	12	6.05e-07
Apc	34	9	10	7.26e-06
Camkmt	35	9	10	NA
Mta3	36	8	14	1.28e-08
Zfp532	37	8	14	9.66e-08
Ncor1	38	8	16	9.97e-08
Arih2	39	8	7	1.56e-07
Macf1	40	8	19	1.78e-07
Usp7	41	8	13	4.27e-07
Pkp4	42	8	13	7.56e-07
Mthfd1l	43	8	11	9.9e-07
Pecam1	44	8	9	2.15e-06
Rnf220	45	8	10	6.17e-06
Zfp423	46	8	11	7.26e-06
Zfp462	47	8	10	1.19e-05
Tns3	48	8	10	2.19e-05
Vps41	49	8	11	5.56e-05
Nmnat2	50	8	11	9.45e-05
Mllt10	51	8	9	0.000236816
Schip1	52	8	17	0.0017336
Ap3b1	53	8	9	0.00280056
Ppp3ca	54	8	12	0.00289447
Ext1	55	8	9	0.0176274
Oxr1	56	8	8	0.0307467
Utrn	57	8	9	0.0388857
Aff3	58	8	11	0.0406962
Arl15	59	8	9	0.0463309
Dmd	60	8	13	0.987585
Mllt6	61	7	10	5.14e-11
Arrdc3	62	7	9	2.49e-10
Elovl6	63	7	11	1.54e-08
Rtn4	64	7	12	2.06e-08
Pcbp2	65	7	7	4.72e-08
Pex13	66	7	8	8.1e-08
Fat1	67	7	14	9.92e-08
Ncoa1	68	7	15	4.25e-07
Plekhf2	69	7	7	7.18e-07
Reep3	70	7	11	7.28e-07
Aven	71	7	11	2.15e-06
Irak3	72	7	11	8.88e-06
Bcor	73	7	9	3.91e-05
Sfi1	74	7	9	4.16e-05
Csnk1a1	75	7	7	5.3e-05
Tmem131	76	7	10	0.000179459
Spata13	77	7	8	0.000732267
Myo10	78	7	6	0.00112511
Enah	79	7	10	0.0020294
Rai14	80	7	8	0.00336873
Zmym4	81	7	9	0.00471836
Kdm6a	82	7	7	0.00488815
Fto	83	7	8	0.00965528
Abcc4	84	7	7	0.012376
Camk1d	85	7	10	0.0127734
Cog5	86	7	8	0.0391788
Rere	87	7	7	0.0406962
Ranbp17	88	7	8	0.0426
Dlc1	89	7	8	0.0573325
Exoc4	90	7	8	0.233331
Ptprk	91	7	9	0.318519
Kat6b	92	7	11	NA
Mtcl1	93	7	8	NA
Dido1	94	6	14	9.21e-14
Hspa4	95	6	12	1.07e-07
Smg5	96	6	8	1.71e-07
Pigl	97	6	6	2.78e-07
Smarcad1	98	6	10	1.24e-06
Hnrnpf	99	6	10	2.19e-06
Hspbap1	100	6	7	5.09e-06
Rbpms	101	6	12	7.82e-06
Kcmf1	102	6	8	8.35e-06
Tjp2	103	6	8	4.43e-05
Lpar1	104	6	7	4.43e-05
Manba	105	6	7	4.77e-05
Drg1	106	6	7	5.96e-05
Ptpn14	107	6	9	9.09e-05
Suz12	108	6	7	0.000101924
Rprd2	109	6	7	0.000115236
Atp2a2	110	6	7	0.000152154
Adam19	111	6	8	0.000193669
Kdm2b	112	6	7	0.000237111
Cdk8	113	6	7	0.000487544
Pum1	114	6	8	0.000507973
Taok1	115	6	7	0.000550885
Atrx	116	6	10	0.000642973
Brwd1	117	6	7	0.000768465
Eif3h	118	6	6	0.00093106
Thada	119	6	10	0.00121214
Rbm26	120	6	6	0.00170342
Ddc	121	6	6	0.00172846
Ppp2r5e	122	6	8	0.00203376
Huwe1	123	6	8	0.00296183
Arhgap21	124	6	7	0.00445908
Slc10a7	125	6	7	0.00499024
Agps	126	6	7	0.00534044
Osbpl1a	127	6	6	0.00948855
Tle4	128	6	7	0.0133962
Usp34	129	6	10	0.0170486
Clybl	130	6	6	0.0181443
Rock2	131	6	7	0.0186391
Neo1	132	6	6	0.0219588
Tbl1xr1	133	6	6	0.02421
Klf8	134	6	6	0.0331811
Qk	135	6	9	0.0353522
Gpc3	136	6	8	0.0540386
Robo1	137	6	6	0.165891
Magi1	138	6	9	0.18119
Dab1	139	6	6	0.635968
Jade1	140	6	8	NA
Bicral	141	6	7	NA
Klf9	142	5	11	1.6e-16
Igf2bp1	143	5	15	5.14e-11
Cep68	144	5	7	6.42e-09
Col18a1	145	5	10	1.07e-08
Mybl2	146	5	10	1.51e-08
Eif4e2	147	5	8	2.06e-08
Ubtf	148	5	5	5.49e-08
Mreg	149	5	8	7.75e-08
Msh6	150	5	7	8.73e-08
Ppp2r5c	151	5	11	2.54e-07
Eed	152	5	8	4.27e-07
Wtap	153	5	9	6.56e-07
Ywhag	154	5	7	1.06e-06
Myh9	155	5	9	7.26e-06
Slc6a6	156	5	6	8.25e-06
Fbxo15	157	5	6	1.29e-05
Ift52	158	5	4	3.63e-05
Trim71	159	5	8	4.01e-05
Gtf2ird1	160	5	9	4.16e-05
Dhx9	161	5	6	4.43e-05
Ncoa3	162	5	8	5.59e-05
Pawr	163	5	7	6.6e-05
Sin3a	164	5	7	0.000115236
Tex10	165	5	7	0.000117881
Pdha1	166	5	6	0.000121562
Tspan14	167	5	5	0.000124094
Nap1l1	168	5	6	0.000131575
Nedd4	169	5	10	0.000172527
Sept9	170	5	9	0.000176127
Rab27a	171	5	7	0.000218833
Rapgef1	172	5	6	0.000228194
Dab2ip	173	5	7	0.000236816
Ywhae	174	5	6	0.000266488
Chd2	175	5	8	0.000303389
Ergic1	176	5	5	0.000371361
Rell1	177	5	4	0.000381603
Ccnc	178	5	7	0.00040924
Tesk2	179	5	7	0.00051897
Rfx7	180	5	7	0.000729452
Gpd2	181	5	8	0.000836669
Setx	182	5	9	0.00102366
Tpd52	183	5	6	0.00121444
Nf2	184	5	8	0.00226156
Ubr4	185	5	5	0.00280056
Akap12	186	5	6	0.00346188
Abl1	187	5	5	0.00381771
Anp32a	188	5	5	0.00388341
Prrc2c	189	5	7	0.00449535
Ylpm1	190	5	5	0.00546046
Aff1	191	5	7	0.00567327
Grb2	192	5	5	0.00570646
Ankrd17	193	5	6	0.00629853
Ccnd3	194	5	5	0.00723437
Map4k4	195	5	5	0.00737315
Flnb	196	5	5	0.00754649
Gli2	197	5	6	0.00804959
Smchd1	198	5	6	0.00825039
Sos1	199	5	6	0.00928343
Tlk2	200	5	6	0.0127734
Gtf2f2	201	5	5	0.0161163
Crebbp	202	5	7	0.0182303
Bri3	203	5	5	0.0185301
Map4k3	204	5	5	0.0191193
Upf2	205	5	6	0.0195834
Zfp644	206	5	6	0.0261913
Shroom3	207	5	8	0.0286793
Ofd1	208	5	5	0.0309805
2010111I01Rik	209	5	7	0.0314775
Sik3	210	5	7	0.0376487
Rps6ka5	211	5	3	0.0456167
Gsk3b	212	5	6	0.0479518
Hsd17b12	213	5	4	0.0545923
Pdgfc	214	5	5	0.0567186
Nek7	215	5	6	0.0703976
Myof	216	5	5	0.102425
Snd1	217	5	8	0.141766
Cadm1	218	5	4	0.155818
Chd9	219	5	6	0.15698
Nr6a1	220	5	6	0.170094
Wnk1	221	5	5	0.1729
Ralgapa1	222	5	4	0.215992
Nav2	223	5	6	0.242437
Bcas3	224	5	6	0.266317
Stag1	225	5	6	0.285291
Tcf12	226	5	5	0.314734
Pbx1	227	5	5	0.316767
Ajuba	228	5	6	NA
Cers6	229	5	6	NA
Tmem131l	230	5	6	NA
Relch	231	5	5	NA
Mrpl33	232	5	5	NA
Ticrr	233	5	5	NA
Slc3a2	234	4	6	1.62e-06
Rpl22	235	4	5	4.34e-06
Zfp219	236	4	5	5.58e-06
Cep55	237	4	7	1.43e-05
Impa2	238	4	5	1.59e-05
Otx2	239	4	4	1.69e-05
Utp14a	240	4	5	2.25e-05
Nop58	241	4	6	3.97e-05
Grhl3	242	4	4	3.97e-05
Klf13	243	4	6	4.16e-05
Pfdn1	244	4	8	5.41e-05
Tdh	245	4	4	5.49e-05
Hcfc1	246	4	4	5.63e-05
Cbx5	247	4	6	6.4e-05
Usp28	248	4	7	6.57e-05
Zbtb2	249	4	4	0.000100038
Eif4g2	250	4	4	0.000133836
Rps6ka1	251	4	5	0.00014894
Cnpy1	252	4	8	0.000149637
Bcat1	253	4	7	0.000172527
Erp29	254	4	3	0.000196433
Phc1	255	4	5	0.000221414
Fubp1	256	4	6	0.000252399
Tpm3	257	4	5	0.000260743
Scpep1	258	4	4	0.000383697
Dpy30	259	4	5	0.000429668
Tet2	260	4	6	0.000489449
Luc7l2	261	4	7	0.00051897
Nmt1	262	4	5	0.000574823
Slc7a1	263	4	5	0.000576885
Lypla1	264	4	5	0.000652668
Sms	265	4	6	0.000689682
Casc3	266	4	4	0.000690937
Hk2	267	4	3	0.000770948
Rnf7	268	4	4	0.000776781
Srpk1	269	4	4	0.000797619
Lrrc2	270	4	4	0.000836669
Wasf2	271	4	5	0.00111054
Raf1	272	4	7	0.00127558
Zdhhc20	273	4	5	0.00150088
Orc1	274	4	5	0.00158249
Klhl12	275	4	4	0.00160337
Sept11	276	4	6	0.00188868
Pcmtd1	277	4	6	0.00214647
Gmfb	278	4	4	0.00222945
Zfp710	279	4	4	0.00225765
Hsf2bp	280	4	5	0.00233488
Cdc42ep3	281	4	4	0.00241929
Hs6st1	282	4	4	0.00252573
Ptk7	283	4	6	0.00256533
Fbxo42	284	4	4	0.00305217
2310022A10Rik	285	4	5	0.00305217
C77080	286	4	5	0.00312172
Ncor2	287	4	6	0.00325834
Nup188	288	4	5	0.00336873
Pus7	289	4	4	0.00336873
Uck2	290	4	4	0.00339118
Pdss1	291	4	4	0.00365194
Dusp27	292	4	5	0.0036879
Ubl3	293	4	6	0.00539364
Zfp148	294	4	6	0.00557797
Nup155	295	4	4	0.00558642
Ifrd1	296	4	4	0.00561602
Cct3	297	4	6	0.00582784
Dmtf1	298	4	4	0.00582784
Rtf1	299	4	4	0.00587394
Abl2	300	4	6	0.00589738
Mtss1	301	4	6	0.00613518
Sfrp1	302	4	4	0.00615364
Sec14l1	303	4	5	0.00667182
Gatad2a	304	4	4	0.00667336
Xpo1	305	4	4	0.00678893
Sgk1	306	4	5	0.00723437
Cabin1	307	4	5	0.00723437
Drosha	308	4	6	0.00740124
Nrf1	309	4	6	0.00761546
Dennd2c	310	4	5	0.00803732
Rnf115	311	4	6	0.00803732
Ywhaz	312	4	6	0.00804959
Ppp6r3	313	4	4	0.00825039
Cbx7	314	4	4	0.00851926
Cenpc1	315	4	4	0.00906911
Dcun1d4	316	4	4	0.00934806
Gfpt2	317	4	4	0.00991402
Itpk1	318	3	9	4.25e-07
Rps4x	319	3	5	1.02e-06
Sparc	320	3	5	2.15e-06
Gabbr1	321	3	5	4.2e-06
Ncaph2	322	3	4	1.8e-05
Ulk1	323	3	4	2.45e-05
Ahdc1	324	3	7	3.34e-05
Gadd45gip1	325	3	3	5.96e-05
Brd1	326	3	5	7.3e-05
E2f4	327	3	3	0.000112957
Prkci	328	3	6	0.000166625
Paics	329	3	5	0.000167822
Stmn1	330	3	2	0.000236691
Ier2	331	3	3	0.000237111
Senp3	332	3	3	0.000247971
Tada3	333	3	3	0.000262582
Mkrn1	334	3	5	0.000348944
Nudcd2	335	3	4	0.000423298
Ccdc160	336	3	4	0.000423298
Mlec	337	3	4	0.000467291
Pdgfa	338	3	3	0.000666709
Ssr2	339	3	3	0.000666709
Eef1g	340	3	3	0.000690937
Sesn2	341	3	4	0.000751182
Klhl11	342	3	3	0.00080279
Esrrb	343	3	6	0.00094404
Srsf4	344	3	5	0.00094404
Sulf2	345	3	4	0.000953045
Lamtor2	346	3	4	0.000953045
Traip	347	3	2	0.000988912
Jam2	348	3	7	0.001113
Zmynd8	349	3	6	0.00131106
Eef1e1	350	3	3	0.00151437
Gstz1	351	3	2	0.00151437
Cdc42ep4	352	3	3	0.00151437
Apobec3	353	3	3	0.00155641
Cxxc5	354	3	4	0.00155641
Morf4l2	355	3	3	0.00164223
F2rl1	356	3	4	0.00178221
Sall4	357	3	4	0.0018818
Glud1	358	3	3	0.0018818
Arl6ip1	359	3	4	0.00192074
Trim59	360	3	3	0.00192074
Naa25	361	3	5	0.00200747
Rangap1	362	3	5	0.0020294
Ptpn11	363	3	4	0.0020728
Snrnp70	364	3	4	0.00212923
Arf1	365	3	2	0.00233488
Fus	366	3	3	0.00236398
Zic3	367	3	2	0.00236398
Urm1	368	3	3	0.00252573
Fgfr1	369	3	5	0.0027554
Mov10	370	3	3	0.00292546
Hnrnph1	371	3	4	0.00325834
Fundc2	372	3	3	0.00336873
3110082I17Rik	373	3	4	0.00336873
Ddx21	374	3	3	0.00338335
Hmga1	375	3	5	0.00356834
Sema4b	376	3	5	0.00363498
St13	377	3	6	0.00381555
Cd9	378	3	4	0.00381771
Igfbp2	379	3	5	0.00388341
Rragc	380	3	3	0.00395104
Gpa33	381	3	3	0.00402834
Manbal	382	3	3	0.00435168
Spin1	383	3	6	0.00445103
Pgam1	384	3	5	0.00582784
Ttpa	385	3	4	0.00599057
Clns1a	386	3	4	0.0062525
Clic4	387	3	5	0.00629853
Ak1	388	3	3	0.00631846
Zc3h18	389	3	4	0.00667182
Pole2	390	3	3	0.00672267
D230025D16Rik	391	3	4	0.00672267
Itga6	392	3	5	0.00672267
Usp48	393	3	5	0.00678893
Wipi2	394	3	4	0.00737315
Eif4b	395	3	3	0.00745689
Sephs1	396	3	4	0.00754649
Ctps	397	3	3	0.00758081
Ctnnb1	398	3	3	0.007634
Nfe2l2	399	3	4	0.007634
Slc9a1	400	3	4	0.0079253
Plekhm1	401	3	4	0.0079253
Foxp4	402	3	4	0.00874881
Ubxn2a	403	3	3	0.00916337
Fgd1	404	3	3	0.00991402
Vangl1	405	3	3	0.00991402
Zscan10	406	2	6	5.1e-06
Amotl2	407	2	5	1.03e-05
Wdr45	408	2	4	2.8e-05
Srsf7	409	2	5	3.97e-05
Acp6	410	2	4	5.3e-05
Brd2	411	2	3	0.000179459
Prdx1	412	2	5	0.000185766
Trim8	413	2	3	0.000221414
Sfpq	414	2	5	0.000272416
Eif4a2	415	2	3	0.000445002
Taf1d	416	2	3	0.000642973
Tsr1	417	2	3	0.00080279
Tor2a	418	2	2	0.000953045
Slc25a39	419	2	2	0.000953045
Rpl10a	420	2	2	0.000953045
Tubb2b	421	2	2	0.001113
Ucp2	422	2	2	0.00127558
Fgf4	423	2	2	0.00127558
Rpl10	424	2	3	0.0014685
Tcf19	425	2	1	0.0014685
Pou5f1	426	2	3	0.00163199
Fgf17	427	2	2	0.0018128
Rcc1	428	2	3	0.00217906
Lama5	429	2	3	0.00222945
Cst3	430	2	3	0.00236398
Chka	431	2	5	0.00236398
Pgs1	432	2	3	0.00247223
Trmt2a	433	2	2	0.00253508
Gjb3	434	2	2	0.00253508
Rpl27	435	2	2	0.00253508
Cdk9	436	2	2	0.0027554
2410002F23Rik	437	2	2	0.0027554
Cox4i1	438	2	2	0.00321263
Mrpl38	439	2	2	0.00336873
Irf2bp2	440	2	2	0.00336873
Tmem69	441	2	2	0.00336873
Zic2	442	2	2	0.00336873
Rest	443	2	4	0.00351909
Glb1	444	2	4	0.00353661
Eef1b2	445	2	3	0.00356834
Ywhab	446	2	4	0.00381771
Ppia	447	2	3	0.0045211
Ptgfrn	448	2	6	0.00481225
Ranbp1	449	2	2	0.0050819
Mpdu1	450	2	2	0.0050819
Gemin7	451	2	2	0.00534044
Rinl	452	2	2	0.00534044
Shkbp1	453	2	3	0.00534044
Mrpl42	454	2	3	0.00534305
Rpl26	455	2	2	0.00558642
Hspa5	456	2	2	0.00608387
Poldip2	457	2	2	0.00631846
Cbll1	458	2	3	0.00640192
Ldb1	459	2	2	0.0066051
Rps20	460	2	2	0.0066051
Degs1	461	2	3	0.0066051
Trrap	462	2	4	0.00695838
Ngfr	463	2	2	0.00737315
Atp13a2	464	2	2	0.00737315
Cic	465	2	2	0.00758081
Ddx39b	466	2	2	0.00758081
Srp9	467	2	3	0.00758081
Npr1	468	2	2	0.00758081
Mettl16	469	2	4	0.00769032
Fmnl3	470	2	3	0.0079253
Idh1	471	2	4	0.0079253
Ss18	472	2	4	0.00803732
Rbm14	473	2	2	0.00803732
Slc17a9	474	2	2	0.00803732
Slc25a44	475	2	2	0.00803732
Slc25a3	476	2	3	0.00825039
Zfp57	477	2	3	0.00825039
Tubb3	478	2	2	0.00825039
Stx12	479	2	3	0.00827388
Cdk16	480	2	2	0.00855775
Pex6	481	2	2	0.0088593
Bysl	482	2	2	0.0088593
Nop2	483	2	3	0.0088593
Rpa2	484	2	3	0.00916337
Rpl7l1	485	2	2	0.00916337
Slc7a7	486	2	3	0.00927397
Smcr8	487	2	3	0.00944887
Taok2	488	2	1	0.00944887
Mdfi	489	2	2	0.00977871

## Sheet: GO terms candidate genes
Dataset EV1 - GO analysis of screen hits
Primary	Is primary	Terms in cluster	GO ID	Term	Ontology	Annotated	Significant	Expected	Enrichment	log2Enrichment	Fisher	Primary Fisher adj	Genes	Genes in secondary
fibroblast growth factor receptor signaling pathway	FALSE	3	GO:0071774	response to fibroblast growth factor	BP	68	15	2.73	5.5	2.5	5.6e-08	NA	Fgfr2, Sulf1, Trim71, Setx, Grb2, Sos1, Sfrp1, Sulf2, Fgfr1, Ier2, Ctnnb1, Fgf4, Fgf17, Ngfr, Ofd1
fibroblast growth factor receptor signaling pathway	TRUE	3	GO:0008543	fibroblast growth factor receptor signaling pathway	BP	56	13	2.25	5.8	2.5	2.3e-07	0.00013	Fgfr2, Sulf1, Trim71, Setx, Grb2, Sos1, Sulf2, Fgfr1, Ctnnb1, Fgf4, Fgf17, Ngfr, Ofd1	Sfrp1, Ier2
fibroblast growth factor receptor signaling pathway	FALSE	3	GO:0044344	cellular response to fibroblast growth factor stimulus	BP	66	14	2.65	5.3	2.4	2.6e-07	NA	Fgfr2, Sulf1, Trim71, Setx, Grb2, Sos1, Sfrp1, Sulf2, Fgfr1, Ctnnb1, Fgf4, Fgf17, Ngfr, Ofd1
stem cell population maintenance	TRUE	2	GO:0019827	stem cell population maintenance	BP	140	20	5.62	3.6	1.8	7.4e-07	0.00021	Rbpj, Tet1, Jmjd1c, Igf2bp1, Apc, Ncoa3, Kdm2b, Esrrb, Raf1, Sfrp1, Fgfr1, Rtf1, Ss18, Trim8, Sall4, Ctnnb1, Fgf4, Pou5f1, Ldb1, Crebbp
stem cell population maintenance	FALSE	2	GO:0098727	maintenance of cell number	BP	142	20	5.7	3.5	1.8	9.4e-07	NA	Rbpj, Tet1, Jmjd1c, Igf2bp1, Apc, Ncoa3, Kdm2b, Esrrb, Raf1, Sfrp1, Fgfr1, Rtf1, Ss18, Trim8, Sall4, Ctnnb1, Fgf4, Pou5f1, Ldb1, Crebbp
morphogenesis of embryonic epithelium	TRUE	1	GO:0016331	morphogenesis of embryonic epithelium	BP	153	20	6.15	3.2	1.7	3.1e-06	0.00045	Fgfr2, Sulf1, Mthfd1l, Enah, Trim71, Kdm2b, Kdm6a, Gli2, Ift52, Grhl3, Sfrp1, Ptk7, Gatad2a, Sall4, Lama5, Ctnnb1, Zic2, Shroom3, Dlc1, Rock2
hindbrain development	TRUE	1	GO:0030902	hindbrain development	BP	115	17	4.62	3.7	1.9	3.1e-06	0.00045	Usp9x, Trp53, Kdm2b, Pfdn1, Gli2, Abl1, Abl2, Otx2, Ulk1, Rnf7, Ptpn11, Ctnnb1, Hspa5, Ldb1, Rere, Dlc1, Dab1
cerebellum morphogenesis	FALSE	4	GO:0021575	hindbrain morphogenesis	BP	42	10	1.69	5.9	2.6	4.6e-06	NA	Usp9x, Gli2, Abl1, Abl2, Ulk1, Ptpn11, Hspa5, Ldb1, Dlc1, Dab1
epithelial tube morphogenesis	FALSE	2	GO:0035239	tube morphogenesis	BP	328	31	13.17	2.3	1.2	8.2e-06	NA	Fgfr2, Etv5, Rbpj, Mthfd1l, Enah, Trim71, Ncoa3, Kdm2b, Kdm6a, Dab2ip, Gli2, Ift52, Mtss1, Grhl3, Sfrp1, Ptk7, Clic4, Gatad2a, Sall4, Lama5, Zic3, Ctnnb1, Foxp4, Zic2, Gpc3, Robo1, Shroom3, Dlc1, Rock2, Pbx1, Bcas3
neural tube closure	FALSE	8	GO:0035148	tube formation	BP	143	18	5.74	3.1	1.6	1.6e-05	NA	Mthfd1l, Enah, Trim71, Kdm2b, Kdm6a, Dab2ip, Ift52, Grhl3, Sfrp1, Ptk7, Gatad2a, Sall4, Ctnnb1, Zic2, Shroom3, Dlc1, Rock2, Bcas3
cerebellum morphogenesis	TRUE	4	GO:0021587	cerebellum morphogenesis	BP	39	9	1.57	5.7	2.5	1.8e-05	0.0016	Usp9x, Gli2, Abl1, Abl2, Ulk1, Ptpn11, Hspa5, Ldb1, Dab1	Trp53, Pfdn1, Rere, Dlc1, Otx2
cerebellum morphogenesis	FALSE	4	GO:0022037	metencephalon development	BP	82	13	3.29	3.9	2	2.1e-05	NA	Usp9x, Trp53, Pfdn1, Gli2, Abl1, Abl2, Otx2, Ulk1, Ptpn11, Hspa5, Ldb1, Rere, Dab1
transcriptional activator activity, RNA polymerase II transcription regulatory region sequence-specific DNA binding	TRUE	1	GO:0001228	transcriptional activator activity, RNA polymerase II transcription regulatory region sequence-specific DNA binding	MF	248	25	9.96	2.5	1.3	2.1e-05	0.0016	Etv5, Rbpj, Trp53, Klf9, Mybl2, Ncoa3, Gli2, Klf13, Fubp1, Nrf1, Otx2, Grhl3, Hcfc1, Hmga1, E2f4, Zic3, Rest, Nfe2l2, Pou5f1, Zic2, Crebbp, Nr6a1, Pbx1, Stag1, Tcf12
epithelial tube morphogenesis	TRUE	2	GO:0060562	epithelial tube morphogenesis	BP	296	28	11.89	2.4	1.2	2.2e-05	0.0016	Fgfr2, Etv5, Rbpj, Mthfd1l, Enah, Trim71, Ncoa3, Kdm2b, Kdm6a, Gli2, Ift52, Mtss1, Grhl3, Sfrp1, Ptk7, Clic4, Gatad2a, Sall4, Lama5, Zic3, Ctnnb1, Zic2, Gpc3, Robo1, Shroom3, Dlc1, Rock2, Pbx1	Dab2ip, Foxp4, Bcas3
cell adhesion molecule binding	TRUE	1	GO:0050839	cell adhesion molecule binding	MF	380	33	15.26	2.2	1.1	2.5e-05	0.0016	Arfip1, Rtn4, Tjp2, Myh9, Ywhae, Dab2ip, Nf2, Slc3a2, Anp32a, Wasf2, Itga6, Flnb, Hcfc1, Eif4g2, Paics, Prdx1, Ywhaz, Ptpn11, Fgfr1, Eef1g, Rangap1, Lama5, Ywhab, Cd9, Ctnnb1, Idh1, Ranbp1, Hspa5, Utrn, Snd1, Gsk3b, Neo1, Cadm1
cerebellum morphogenesis	FALSE	4	GO:0021549	cerebellum development	BP	72	12	2.89	4.1	2	2.6e-05	NA	Usp9x, Trp53, Pfdn1, Gli2, Abl1, Abl2, Ulk1, Ptpn11, Hspa5, Ldb1, Rere, Dab1
lung development	TRUE	3	GO:0030324	lung development	BP	162	19	6.51	2.9	1.6	2.6e-05	0.0016	Fgfr2, Fbxw7, Rbpj, Mapk1, Tns3, Gli2, Sparc, Hs6st1, Ptk7, Fgfr1, Ncor2, Pdgfa, Lama5, Zic3, Ctnnb1, Foxp4, Cic, Foxp1, Gpc3
positive regulation of Wnt signaling pathway	TRUE	2	GO:0030177	positive regulation of Wnt signaling pathway	BP	84	13	3.37	3.9	2	2.7e-05	0.0016	Fgfr2, Rbpj, Ubr5, Macf1, Sulf1, Rnf220, Abl1, Abl2, Sfrp1, Sulf2, Spin1, Gpc3, Usp34	Apc, Rapgef1, Dab2ip, D930015E06Rik
pallium development	FALSE	2	GO:0021537	telencephalon development	BP	164	19	6.59	2.9	1.5	3.1e-05	NA	Usp9x, Pten, Igf2bp1, Rtn4, Pex13, Kdm2b, Ywhae, Pfdn1, Dab2ip, Nf2, Otx2, Rnf7, Fgfr1, Ncor2, Ctnnb1, Ext1, Robo1, Gsk3b, Dab1
lung development	FALSE	3	GO:0030323	respiratory tube development	BP	164	19	6.59	2.9	1.5	3.1e-05	NA	Fgfr2, Fbxw7, Rbpj, Mapk1, Tns3, Gli2, Sparc, Hs6st1, Ptk7, Fgfr1, Ncor2, Pdgfa, Lama5, Zic3, Ctnnb1, Foxp4, Cic, Foxp1, Gpc3
retinoid X receptor binding	TRUE	4	GO:0046965	retinoid X receptor binding	MF	17	6	0.68	8.8	3.1	3.4e-05	0.0017	Nsd1, Ncor1, Ncoa1, Ncor2, Hmga1, Fus	Ctbp2, Ncoa3, Ctnnb1, Bcas3, Ptpn11
regulation of cellular response to growth factor stimulus	TRUE	1	GO:0090287	regulation of cellular response to growth factor stimulus	BP	180	20	7.23	2.8	1.5	3.6e-05	0.0017	Fgfr2, Rbpj, Trp53, Sulf1, Zfp423, Nedd4, Dab2ip, Abl1, Ulk1, Sfrp1, Sulf2, Fgfr1, Ctnnb1, Fgf4, Hspa5, Ngfr, Gpc3, Neo1, Myof, Ofd1
neural tube closure	TRUE	8	GO:0001843	neural tube closure	BP	99	14	3.98	3.5	1.8	3.9e-05	0.0017	Mthfd1l, Enah, Trim71, Kdm2b, Kdm6a, Grhl3, Sfrp1, Ptk7, Gatad2a, Sall4, Zic2, Shroom3, Dlc1, Rock2	Ift52, Ctnnb1, Itpk1, Gli2, Dab2ip, Bcas3
histone deacetylation	FALSE	4	GO:0035601	protein deacylation	BP	75	12	3.01	4	2	4e-05	NA	Ncor1, Trp53, Smarcad1, Sin3a, Sfpq, Lypla1, Ncor2, Tada3, Morf4l2, Rest, Rbm14, Tbl1xr1
histone deacetylation	FALSE	4	GO:0098732	macromolecule deacylation	BP	75	12	3.01	4	2	4e-05	NA	Ncor1, Trp53, Smarcad1, Sin3a, Sfpq, Lypla1, Ncor2, Tada3, Morf4l2, Rest, Rbm14, Tbl1xr1
negative regulation of epithelial cell proliferation	TRUE	1	GO:0050680	negative regulation of epithelial cell proliferation	BP	100	14	4.02	3.5	1.8	4.3e-05	0.0018	Fgfr2, Pten, Klf9, Sulf1, Apc, Suz12, Dab2ip, Sparc, Ift52, Mtss1, Sfrp1, Ptprk, Gpc3, Robo1
neural tube closure	FALSE	8	GO:0060606	tube closure	BP	100	14	4.02	3.5	1.8	4.3e-05	NA	Mthfd1l, Enah, Trim71, Kdm2b, Kdm6a, Grhl3, Sfrp1, Ptk7, Gatad2a, Sall4, Zic2, Shroom3, Dlc1, Rock2
regulation of gene expression, epigenetic	TRUE	1	GO:0040029	regulation of gene expression, epigenetic	BP	155	18	6.23	2.9	1.5	4.9e-05	0.0018	Tet1, Ncor1, Ppp3ca, Eed, Trim71, Pum1, Sin3a, Smchd1, Ubtf, Drosha, Dpy30, Ncor2, Morf4l2, Mov10, Ctnnb1, Pou5f1, Zfp57, Gsk3b
regulation of morphogenesis of an epithelium	FALSE	2	GO:2000027	regulation of organ morphogenesis	BP	141	17	5.66	3	1.6	4.9e-05	NA	Fgfr2, Etv5, Rbpj, Sulf1, Apc, Bcor, Abl1, Abl2, Grhl3, Sfrp1, Sulf2, Ptk7, Fgfr1, Pdgfa, Ctnnb1, Ngfr, Gpc3
forebrain development	TRUE	1	GO:0030900	forebrain development	BP	262	25	10.52	2.4	1.2	5.3e-05	0.0018	Fgfr2, Rbpj, Usp9x, Pten, Ncor1, Igf2bp1, Rtn4, Atrx, Pex13, Kdm2b, Ywhae, Pfdn1, Dab2ip, Nf2, Gli2, Otx2, Rnf7, Fgfr1, Ncor2, Ctnnb1, Ext1, Robo1, Dlc1, Gsk3b, Dab1
nuclear chromatin	TRUE	1	GO:0000790	nuclear chromatin	CC	262	25	10.52	2.4	1.2	5.3e-05	0.0018	Ncor1, Ncoa1, Trp53, Ino80, Eed, Atrx, Ncoa3, Pawr, Msh6, Cbx5, Suz12, Sin3a, Prdx1, Phc1, Cbx7, Ncor2, Trrap, E2f4, Rcc1, Ctnnb1, Pou5f1, Ldb1, Zfp57, Crebbp, Tcf12
neural tube closure	FALSE	8	GO:0001841	neural tube formation	BP	116	15	4.66	3.2	1.7	6e-05	NA	Mthfd1l, Enah, Trim71, Kdm2b, Kdm6a, Ift52, Grhl3, Sfrp1, Ptk7, Gatad2a, Sall4, Zic2, Shroom3, Dlc1, Rock2
neural tube closure	FALSE	8	GO:0001838	embryonic epithelial tube formation	BP	130	16	5.22	3.1	1.6	6.3e-05	NA	Mthfd1l, Enah, Trim71, Kdm2b, Kdm6a, Ift52, Grhl3, Sfrp1, Ptk7, Gatad2a, Sall4, Ctnnb1, Zic2, Shroom3, Dlc1, Rock2
neural tube closure	FALSE	8	GO:0072175	epithelial tube formation	BP	130	16	5.22	3.1	1.6	6.3e-05	NA	Mthfd1l, Enah, Trim71, Kdm2b, Kdm6a, Ift52, Grhl3, Sfrp1, Ptk7, Gatad2a, Sall4, Ctnnb1, Zic2, Shroom3, Dlc1, Rock2
histone deacetylation	TRUE	4	GO:0016575	histone deacetylation	BP	56	10	2.25	4.4	2.2	6.7e-05	0.0021	Ncor1, Trp53, Smarcad1, Sin3a, Sfpq, Tada3, Morf4l2, Rest, Rbm14, Tbl1xr1	Ncor2, Lypla1
neural tube closure	FALSE	8	GO:0014020	primary neural tube formation	BP	104	14	4.18	3.3	1.7	6.7e-05	NA	Mthfd1l, Enah, Trim71, Kdm2b, Kdm6a, Grhl3, Sfrp1, Ptk7, Gatad2a, Sall4, Zic2, Shroom3, Dlc1, Rock2
retinoid X receptor binding	FALSE	4	GO:0042974	retinoic acid receptor binding	MF	27	7	1.08	6.5	2.7	7.1e-05	NA	Ctbp2, Nsd1, Ncor1, Ncoa1, Ncor2, Hmga1, Fus
regulation of histone modification	TRUE	2	GO:0031056	regulation of histone modification	BP	118	15	4.74	3.2	1.7	7.3e-05	0.0022	Jarid2, Nsd1, Tet1, Ubr5, Ncor1, Trp53, Eed, Atrx, Bcor, Sin3a, Rtf1, Tada3, Ctnnb1, Cdk9, Rps6ka5	Tlk2
histone deacetylation	FALSE	4	GO:0006476	protein deacetylation	BP	69	11	2.77	4	2	8.6e-05	NA	Ncor1, Trp53, Smarcad1, Sin3a, Sfpq, Ncor2, Tada3, Morf4l2, Rest, Rbm14, Tbl1xr1
establishment of endothelial barrier	FALSE	4	GO:0001885	endothelial cell development	BP	47	9	1.89	4.8	2.2	8.8e-05	NA	Col18a1, Pecam1, Tjp2, Rapgef1, Clic4, F2rl1, Ctnnb1, Dmd, Rock2
platelet-derived growth factor receptor signaling pathway	TRUE	1	GO:0048008	platelet-derived growth factor receptor signaling pathway	BP	47	9	1.89	4.8	2.2	8.8e-05	0.0025	Arid5b, Pten, Schip1, Rapgef1, Abl1, Abl2, Ptpn11, Pdgfa, Pdgfc
regulation of morphogenesis of an epithelium	TRUE	2	GO:1905330	regulation of morphogenesis of an epithelium	BP	82	12	3.29	3.7	1.9	9.8e-05	0.0026	Fgfr2, Etv5, Sulf1, Abl1, Abl2, Grhl3, Sfrp1, Ptk7, Fgfr1, Pdgfa, Ctnnb1, Gpc3	Rbpj, Apc, Bcor, Sulf2, Ngfr
histone methyltransferase complex	FALSE	2	GO:0034708	methyltransferase complex	CC	82	12	3.29	3.7	1.9	9.8e-05	NA	Jarid2, Nsd1, Eed, Wtap, Kdm6a, Cbx5, Suz12, Tex10, Hcfc1, Dpy30, Senp3, Clns1a
regulation of phospholipase C activity	TRUE	6	GO:1900274	regulation of phospholipase C activity	BP	13	5	0.52	9.6	3.3	0.0001	0.0026	Lpar1, Abl1, Abl2, Fgfr1, Dlc1	Fgfr2, Tesk2
positive regulation of cell cycle	TRUE	1	GO:0045787	positive regulation of cell cycle	BP	243	23	9.76	2.4	1.2	0.00012	0.003	Fgfr2, Trp53, Mta3, Ino80, Pkp4, Cradd, Atrx, Ankrd17, Sin3a, Dab2ip, Sfpq, Ccnc, Ccnd3, Abl1, Orc1, Ptpn11, Fgfr1, Cdk9, Ranbp1, Poldip2, Rock2, Crebbp, Pbx1
skin development	TRUE	2	GO:0043588	skin development	BP	167	18	6.71	2.7	1.4	0.00013	0.0031	Fgfr2, Rbpj, Apc, Arrdc3, Mreg, Ncoa3, Itga6, Flnb, Sos1, Grhl3, Cbx7, Clic4, Pdgfa, Lama5, Ctnnb1, Ldb1, Ngfr, Rock2	Fgfr1
regulation of histone modification	FALSE	2	GO:1902275	regulation of chromatin organization	BP	138	16	5.54	2.9	1.5	0.00013	NA	Jarid2, Nsd1, Tet1, Ubr5, Ncor1, Trp53, Eed, Atrx, Bcor, Sin3a, Rtf1, Tada3, Ctnnb1, Cdk9, Tlk2, Rps6ka5
pallium development	TRUE	2	GO:0021543	pallium development	BP	111	14	4.46	3.1	1.6	0.00014	0.0032	Usp9x, Pten, Igf2bp1, Rtn4, Pex13, Ywhae, Dab2ip, Nf2, Rnf7, Fgfr1, Ctnnb1, Robo1, Gsk3b, Dab1	Kdm2b, Pfdn1, Otx2, Ncor2, Ext1
lung development	FALSE	3	GO:0060541	respiratory system development	BP	185	19	7.43	2.5	1.4	0.00016	NA	Fgfr2, Fbxw7, Rbpj, Mapk1, Tns3, Gli2, Sparc, Hs6st1, Ptk7, Fgfr1, Ncor2, Pdgfa, Lama5, Zic3, Ctnnb1, Foxp4, Cic, Foxp1, Gpc3
stem cell differentiation	TRUE	1	GO:0048863	stem cell differentiation	BP	142	16	5.7	2.8	1.5	0.00018	0.004	Fgfr2, Jarid2, Rbpj, Msi2, Mapk1, Ncoa3, Chd2, Pum1, Zscan10, Sfrp1, Lama5, Rest, Sema4b, Nfe2l2, Pou5f1, Gsk3b
cerebral cortex radially oriented cell migration	FALSE	5	GO:0021795	cerebral cortex cell migration	BP	41	8	1.65	4.9	2.3	0.00019	NA	Rtn4, Pex13, Dab2ip, Rnf7, Fgfr1, Ctnnb1, Robo1, Dab1
positive regulation of cell projection organization	TRUE	1	GO:0031346	positive regulation of cell projection organization	BP	301	26	12.09	2.1	1.1	0.0002	0.0042	Apc, Lpar1, Setx, Prkci, Rapgef1, Dab2ip, Wasf2, Zmynd8, Abl2, Sgk1, Cdc42ep3, Eif4g2, Ptk7, Fgfr1, Cdc42ep4, F2rl1, Arf1, Nfe2l2, Ranbp1, Hspa5, Ngfr, Camk1d, Robo1, Qk, Gsk3b, Bcas3
regulation of morphogenesis of a branching structure	TRUE	1	GO:0060688	regulation of morphogenesis of a branching structure	BP	42	8	1.69	4.8	2.2	0.00023	0.0045	Fgfr2, Etv5, Sulf1, Rtn4, Sfrp1, Fgfr1, Pdgfa, Ctnnb1
regulation of DNA metabolic process	TRUE	1	GO:0051052	regulation of DNA metabolic process	BP	304	26	12.21	2.1	1.1	0.00023	0.0045	Fbxw7, Tet1, Ubr5, Mapk1, Trp53, Ino80, Smarcad1, Atrx, Ankrd17, Msh6, Smg5, Tex10, Nf2, Gli2, Ylpm1, Cct3, Fgfr1, Pdgfa, Ctnnb1, Cst3, Cdk9, Ddx39b, Rpa2, Gsk3b, Nek7, Pdgfc
RNA polymerase II transcription factor binding	TRUE	1	GO:0001085	RNA polymerase II transcription factor binding	MF	103	13	4.14	3.1	1.6	0.00024	0.0045	Rbpj, Ncor1, Trp53, Hspa4, Nop58, Dhx9, Sin3a, Ifrd1, Ctnnb1, Nfe2l2, Ldb1, Gsk3b, Crebbp
focal adhesion	FALSE	3	GO:0030055	cell-substrate junction	CC	341	28	13.7	2	1	0.00026	NA	Mapk1, Dst, Fat1, Tns3, Pcbp2, Enah, Ywhag, Myh9, Ywhae, Akap12, Ccnd3, Itga6, Flnb, Rpl22, Ywhaz, Ptk7, Hmga1, Arf1, Ywhab, Cd9, Ctnnb1, Slc9a1, Rpl10a, Rpl27, Ppia, Hspa5, Dmd, Dlc1
histone methyltransferase complex	TRUE	2	GO:0035097	histone methyltransferase complex	CC	66	10	2.65	3.8	1.9	0.00028	0.0051	Jarid2, Nsd1, Eed, Kdm6a, Cbx5, Suz12, Tex10, Hcfc1, Dpy30, Senp3	Wtap, Clns1a
cellular response to oxidative stress	TRUE	2	GO:0034599	cellular response to oxidative stress	BP	163	17	6.55	2.6	1.4	0.00029	0.0053	Fbxw7, Etv5, Trp53, Pawr, Setx, Sin3a, Atp2a2, Sfpq, Abl1, Rnf7, Prdx1, Sesn2, Nfe2l2, Ngfr, Atp13a2, Oxr1, Ptprk	Rbpms, Idh1, Ucp2, Cst3
negative regulation of gene silencing	FALSE	5	GO:0060964	regulation of gene silencing by miRNA	BP	24	6	0.96	6.2	2.6	0.00029	NA	Ncor1, Ppp3ca, Trim71, Pum1, Ncor2, Pou5f1
in utero embryonic development	TRUE	1	GO:0001701	in utero embryonic development	BP	380	30	15.26	2	0.97	0.00031	0.0055	Fgfr2, Rbpj, Tet1, Usp9x, Mapk1, Ncoa1, Trp53, Eif4e2, Myh9, Ncoa3, Kdm6a, Sin3a, Esrrb, Gli2, Nmt1, Grb2, Mtss1, Hs6st1, Ttpa, Fgfr1, Ncor2, Rtf1, Gatad2a, Sall4, Ctnnb1, Pou5f1, Bysl, Rpl7l1, Mdfi, Foxp1
odontogenesis of dentin-containing tooth	FALSE	2	GO:0042476	odontogenesis	BP	67	10	2.69	3.7	1.9	0.00031	NA	Fgfr2, Apc, Bcor, Nf2, Gli2, Itga6, Lama5, Ctnnb1, Fgf4, Ngfr
regulation of DNA replication	TRUE	2	GO:0006275	regulation of DNA replication	BP	93	12	3.74	3.2	1.7	0.00033	0.0056	Fbxw7, Trp53, Ino80, Atrx, Ankrd17, Tex10, Nf2, Gli2, Fgfr1, Pdgfa, Cst3, Pdgfc	Sin3a, Orc1, Pole2, Cdk9, Rpa2
nuclear heterochromatin	FALSE	2	GO:0000792	heterochromatin	CC	80	11	3.21	3.4	1.8	0.00033	NA	Smarcad1, Eed, Atrx, Cbx5, Suz12, Phc1, Cbx7, Cenpc1, Hmga1, Sall4, Zfp57
histone deacetylase complex	FALSE	2	GO:0017053	transcriptional repressor complex	CC	80	11	3.21	3.4	1.8	0.00033	NA	Ctbp2, Ncor1, Mta3, Cbx5, Sin3a, Ncor2, Gatad2a, Rest, Ywhab, Pou5f1, Tbl1xr1
regulation of fibroblast growth factor receptor signaling pathway	TRUE	2	GO:0040036	regulation of fibroblast growth factor receptor signaling pathway	BP	25	6	1	6	2.6	0.00037	0.006	Fgfr2, Sulf1, Sulf2, Ctnnb1, Ngfr, Ofd1	Dmd, Nav2
protein phosphorylated amino acid binding	TRUE	2	GO:0045309	protein phosphorylated amino acid binding	MF	25	6	1	6	2.6	0.00037	0.006	Fbxw7, Mapk1, Nedd4, Ywhae, Grb2, Ywhab	Csnk1a1
cadherin binding involved in cell-cell adhesion	FALSE	5	GO:0045296	cadherin binding	MF	280	24	11.25	2.1	1.1	0.00038	NA	Arfip1, Rtn4, Tjp2, Myh9, Ywhae, Dab2ip, Slc3a2, Wasf2, Itga6, Flnb, Hcfc1, Eif4g2, Paics, Prdx1, Ywhaz, Eef1g, Rangap1, Ywhab, Ctnnb1, Idh1, Ranbp1, Hspa5, Snd1, Neo1
neural tube closure	FALSE	8	GO:0021915	neural tube development	BP	168	17	6.75	2.5	1.3	0.00042	NA	Mthfd1l, Itpk1, Enah, Trim71, Kdm2b, Kdm6a, Gli2, Ift52, Grhl3, Sfrp1, Ptk7, Gatad2a, Sall4, Zic2, Shroom3, Dlc1, Rock2
positive regulation of neuron projection development	FALSE	2	GO:0045666	positive regulation of neuron differentiation	BP	299	25	12.01	2.1	1.1	0.00042	NA	Etv5, Ncoa1, Lpar1, Setx, Prkci, Rapgef1, Dab2ip, Gli2, Zmynd8, Abl2, Sgk1, Eif4g2, Ptk7, Fgfr1, Arf1, Nfe2l2, Ranbp1, Hspa5, Ngfr, Camk1d, Robo1, Qk, Gsk3b, Dab1, Tcf12
negative regulation of gene silencing	TRUE	5	GO:0060969	negative regulation of gene silencing	BP	17	5	0.68	7.3	2.9	0.00042	0.0066	Tet1, Ncor1, Ppp3ca, Ncor2, Pou5f1	Trim71, Pum1, Sin3a
cadherin binding involved in cell-cell adhesion	TRUE	5	GO:0098641	cadherin binding involved in cell-cell adhesion	MF	267	23	10.72	2.1	1.1	0.00047	0.0071	Arfip1, Rtn4, Tjp2, Myh9, Ywhae, Dab2ip, Slc3a2, Wasf2, Itga6, Flnb, Hcfc1, Eif4g2, Paics, Prdx1, Ywhaz, Eef1g, Rangap1, Ywhab, Ctnnb1, Idh1, Ranbp1, Hspa5, Snd1	Apc, Cadm1, Neo1
protein phosphatase binding	FALSE	2	GO:0019902	phosphatase binding	MF	155	16	6.23	2.6	1.4	0.00049	NA	Mapk1, Smg7, Trp53, Sfi1, Ap3b1, Pawr, Smg5, Ywhae, Dab2ip, Grb2, Ppp6r3, Cabin1, Ctnnb1, Slc9a1, Rpa2, Wnk1
gland morphogenesis	TRUE	1	GO:0022612	gland morphogenesis	BP	111	13	4.46	2.9	1.5	0.00049	0.0073	Fgfr2, Etv5, Sulf1, Ncoa3, Tet2, Gli2, Rps6ka1, Sfrp1, Sulf2, Fgfr1, Pdgfa, Lama5, Robo1
negative regulation of gene silencing	FALSE	5	GO:0060968	regulation of gene silencing	BP	47	8	1.89	4.2	2.1	0.0005	NA	Tet1, Ncor1, Ppp3ca, Trim71, Pum1, Sin3a, Ncor2, Pou5f1
cadherin binding involved in cell-cell adhesion	FALSE	5	GO:0005913	cell-cell adherens junction	CC	303	25	12.17	2.1	1	0.00052	NA	Arfip1, Rtn4, Apc, Tjp2, Myh9, Ywhae, Dab2ip, Slc3a2, Wasf2, Itga6, Flnb, Hcfc1, Eif4g2, Paics, Prdx1, Ywhaz, Eef1g, Rangap1, Ywhab, Ctnnb1, Idh1, Ranbp1, Hspa5, Snd1, Cadm1
magnesium ion binding	TRUE	1	GO:0000287	magnesium ion binding	MF	157	16	6.31	2.5	1.3	0.00057	0.0082	Pten, Itpk1, Irak3, Csnk1a1, Msh6, Impa2, Abl1, Abl2, Rps6ka1, Srpk1, Arf1, Idh1, Clybl, Rps6ka5, Wnk1, Sik3
cadherin binding involved in cell-cell adhesion	FALSE	5	GO:0098632	cell-cell adhesion mediator activity	MF	271	23	10.88	2.1	1.1	0.00058	NA	Arfip1, Rtn4, Tjp2, Myh9, Ywhae, Dab2ip, Slc3a2, Wasf2, Itga6, Flnb, Hcfc1, Eif4g2, Paics, Prdx1, Ywhaz, Eef1g, Rangap1, Ywhab, Ctnnb1, Idh1, Ranbp1, Hspa5, Snd1
negative regulation of gene silencing	FALSE	5	GO:0060147	regulation of posttranscriptional gene silencing	BP	27	6	1.08	5.5	2.5	0.00058	NA	Ncor1, Ppp3ca, Trim71, Pum1, Ncor2, Pou5f1
negative regulation of gene silencing	FALSE	5	GO:0060966	regulation of gene silencing by RNA	BP	27	6	1.08	5.5	2.5	0.00058	NA	Ncor1, Ppp3ca, Trim71, Pum1, Ncor2, Pou5f1
negative regulation of neuron projection development	TRUE	3	GO:0010977	negative regulation of neuron projection development	BP	113	13	4.54	2.9	1.5	0.00059	0.0083	Rbpj, Pten, Rtn4, Ppp3ca, Lpar1, Map4k4, Ulk1, Ifrd1, Sema4b, Ngfr, Ptprg, Gsk3b, Dab1	Rest, Pbx1
hair cycle process	FALSE	6	GO:0001942	hair follicle development	BP	73	10	2.93	3.4	1.8	0.00063	NA	Fgfr2, Rbpj, Apc, Mreg, Sos1, Pdgfa, Lama5, Ctnnb1, Ldb1, Ngfr
hair cycle process	FALSE	6	GO:0022404	molting cycle process	BP	73	10	2.93	3.4	1.8	0.00063	NA	Fgfr2, Rbpj, Apc, Mreg, Sos1, Pdgfa, Lama5, Ctnnb1, Ldb1, Ngfr
hair cycle process	TRUE	6	GO:0022405	hair cycle process	BP	73	10	2.93	3.4	1.8	0.00063	0.0087	Fgfr2, Rbpj, Apc, Mreg, Sos1, Pdgfa, Lama5, Ctnnb1, Ldb1, Ngfr
cadherin binding involved in cell-cell adhesion	FALSE	5	GO:0098631	cell adhesion mediator activity	MF	274	23	11.01	2.1	1.1	0.00067	NA	Arfip1, Rtn4, Tjp2, Myh9, Ywhae, Dab2ip, Slc3a2, Wasf2, Itga6, Flnb, Hcfc1, Eif4g2, Paics, Prdx1, Ywhaz, Eef1g, Rangap1, Ywhab, Ctnnb1, Idh1, Ranbp1, Hspa5, Snd1
midbrain development	TRUE	1	GO:0030901	midbrain development	BP	38	7	1.53	4.6	2.2	0.00069	0.0092	Fgfr2, Kdm2b, Sos1, Otx2, Sfrp1, Fgfr1, Ctnnb1
positive regulation of cell cycle process	TRUE	1	GO:0090068	positive regulation of cell cycle process	BP	160	16	6.43	2.5	1.3	0.0007	0.0092	Trp53, Mta3, Ino80, Pkp4, Cradd, Atrx, Ankrd17, Sin3a, Dab2ip, Sfpq, Orc1, Fgfr1, Ranbp1, Rock2, Crebbp, Pbx1
regulation of ERBB signaling pathway	FALSE	3	GO:0038127	ERBB signaling pathway	BP	74	10	2.97	3.4	1.8	0.00071	NA	Fbxw7, Rbpj, Mapk1, Dab2ip, Abl1, Abl2, Sos1, Ptpn11, Rnf115, Shkbp1
establishment of endothelial barrier	FALSE	4	GO:0045446	endothelial cell differentiation	BP	74	10	2.97	3.4	1.8	0.00071	NA	Rbpj, Col18a1, Pecam1, Tjp2, Rapgef1, Clic4, F2rl1, Ctnnb1, Dmd, Rock2
protein phosphatase binding	TRUE	2	GO:0019903	protein phosphatase binding	MF	116	13	4.66	2.8	1.5	0.00075	0.0096	Smg7, Trp53, Ap3b1, Pawr, Smg5, Ywhae, Dab2ip, Grb2, Ppp6r3, Cabin1, Ctnnb1, Slc9a1, Rpa2	Mapk1, Sfi1, Wnk1
cerebral cortex radially oriented cell migration	FALSE	5	GO:0022029	telencephalon cell migration	BP	50	8	2.01	4	2	0.00077	NA	Rtn4, Pex13, Dab2ip, Rnf7, Fgfr1, Ctnnb1, Robo1, Dab1
gene silencing by miRNA	TRUE	4	GO:0035195	gene silencing by miRNA	BP	50	8	2.01	4	2	0.00077	0.0096	Ncor1, Ppp3ca, Trim71, Pum1, Drosha, Ncor2, Mov10, Pou5f1	Snd1
cell leading edge	TRUE	1	GO:0031252	cell leading edge	CC	277	23	11.13	2.1	1	0.00078	0.0096	Fat1, Apc, Enah, Myh9, Spata13, Myo10, Prkci, Nf2, Gabbr1, Wasf2, Abl1, Abl2, Ywhaz, Arf1, Ctnnb1, Fgd1, Rinl, Ldb1, Ngfr, Ptprk, Robo1, Dlc1, Bcas3
hair cycle process	FALSE	6	GO:0098773	skin epidermis development	BP	75	10	3.01	3.3	1.7	0.00079	NA	Fgfr2, Rbpj, Apc, Mreg, Sos1, Pdgfa, Lama5, Ctnnb1, Ldb1, Ngfr
histone ubiquitination	TRUE	1	GO:0016574	histone ubiquitination	BP	39	7	1.57	4.5	2.2	0.00081	0.0096	Ubr5, Bcor, Kdm2b, Huwe1, Suz12, Phc1, Cdk9
regulation of cell shape	TRUE	1	GO:0008360	regulation of cell shape	BP	117	13	4.7	2.8	1.5	0.00082	0.0096	Cfdp1, Lpar1, Myh9, Csnk1a1, Myo10, Brwd1, Cdc42ep3, Cdc42ep4, Fmnl3, Fgd1, Taok2, Shroom3, Dlc1
epithelial cell development	TRUE	1	GO:0002064	epithelial cell development	BP	163	16	6.55	2.4	1.3	0.00085	0.0099	Fgfr2, Jmjd1c, Col18a1, Pecam1, Tjp2, Atrx, Rapgef1, Flnb, Fgfr1, Clic4, E2f4, F2rl1, Ctnnb1, Dmd, Shroom3, Rock2
focal adhesion	TRUE	3	GO:0005925	focal adhesion	CC	333	26	13.37	1.9	0.96	0.00092	0.01	Mapk1, Fat1, Tns3, Pcbp2, Enah, Ywhag, Myh9, Ywhae, Akap12, Ccnd3, Itga6, Flnb, Rpl22, Ywhaz, Ptk7, Hmga1, Arf1, Ywhab, Cd9, Ctnnb1, Slc9a1, Rpl10a, Rpl27, Ppia, Hspa5, Dlc1	Dst, Dmd
positive regulation of mesenchymal cell proliferation	FALSE	3	GO:0010463	mesenchymal cell proliferation	BP	40	7	1.61	4.3	2.1	0.00095	NA	Fgfr2, Fgfr1, Pdgfa, Ctnnb1, Fgf4, Foxp1, Gpc3
morphogenesis of an epithelial fold	FALSE	3	GO:0030850	prostate gland development	BP	40	7	1.61	4.3	2.1	0.00095	NA	Fgfr2, Pten, Sulf1, Apc, Gli2, Sfrp1, Ctnnb1
morphogenesis of an epithelial fold	TRUE	3	GO:0060571	morphogenesis of an epithelial fold	BP	20	5	0.8	6.2	2.6	0.00096	0.01	Fgfr2, Sulf1, Gli2, Gatad2a, Ctnnb1	Pten, Apc, Sfrp1
ligand-dependent nuclear receptor binding	TRUE	3	GO:0016922	ligand-dependent nuclear receptor binding	MF	20	5	0.8	6.2	2.6	0.00096	0.01	Ncor1, Ncoa1, Ncoa3, Ncor2, Tada3	Nsd1, Fus, Ctnnb1
regulation of cytoskeleton organization	TRUE	1	GO:0051493	regulation of cytoskeleton organization	BP	353	27	14.18	1.9	0.93	0.001	0.011	Arfip1, Mapk1, Dst, Apc, Pecam1, Lpar1, Taok1, Nf2, Grb2, Wasf2, Abl1, Mtss1, Sgk1, Grhl3, Gmfb, Cdc42ep3, Xpo1, Stmn1, Cdc42ep4, F2rl1, Arf1, Ctnnb1, Ranbp1, Rbm14, Dlc1, Rock2, Bcas3
cerebral cortex radially oriented cell migration	FALSE	5	GO:0021885	forebrain cell migration	BP	52	8	2.09	3.8	1.9	0.001	NA	Rtn4, Pex13, Dab2ip, Rnf7, Fgfr1, Ctnnb1, Robo1, Dab1
regulation of histone methylation	TRUE	6	GO:0031060	regulation of histone methylation	BP	52	8	2.09	3.8	1.9	0.001	0.011	Jarid2, Nsd1, Tet1, Eed, Atrx, Bcor, Rtf1, Ctnnb1	Suz12, Tet2, Dpy30
focal adhesion	FALSE	3	GO:0005924	cell-substrate adherens junction	CC	336	26	13.5	1.9	0.95	0.001	NA	Mapk1, Fat1, Tns3, Pcbp2, Enah, Ywhag, Myh9, Ywhae, Akap12, Ccnd3, Itga6, Flnb, Rpl22, Ywhaz, Ptk7, Hmga1, Arf1, Ywhab, Cd9, Ctnnb1, Slc9a1, Rpl10a, Rpl27, Ppia, Hspa5, Dlc1
regulation of phospholipase C activity	FALSE	6	GO:0010517	regulation of phospholipase activity	BP	30	6	1.2	5	2.3	0.0011	NA	Fgfr2, Lpar1, Abl1, Abl2, Fgfr1, Dlc1
canonical Wnt signaling pathway	TRUE	1	GO:0060070	canonical Wnt signaling pathway	BP	199	18	7.99	2.3	1.2	0.0011	0.011	Fgfr2, Rbpj, Ubr5, Pten, Rnf220, Apc, Kdm6a, Rapgef1, Dab2ip, Sfrp1, Sulf2, Ptk7, Ctnnb1, Gpc3, Usp34, Gsk3b, Tbl1xr1, D930015E06Rik
gene silencing by miRNA	FALSE	4	GO:0016441	posttranscriptional gene silencing	BP	53	8	2.13	3.8	1.9	0.0011	NA	Ncor1, Ppp3ca, Trim71, Pum1, Drosha, Ncor2, Mov10, Pou5f1
gene silencing by miRNA	FALSE	4	GO:0035194	posttranscriptional gene silencing by RNA	BP	53	8	2.13	3.8	1.9	0.0011	NA	Ncor1, Ppp3ca, Trim71, Pum1, Drosha, Ncor2, Mov10, Pou5f1
focal adhesion assembly	FALSE	5	GO:0034332	adherens junction organization	BP	79	10	3.17	3.2	1.7	0.0012	NA	Macf1, Pten, Tesk2, Mtss1, Ctnnb1, Ldb1, Taok2, Ptprk, Dlc1, Bcas3
cell-matrix adhesion	TRUE	2	GO:0007160	cell-matrix adhesion	BP	137	14	5.5	2.5	1.4	0.0012	0.012	Macf1, Pten, Pecam1, Tesk2, Itga6, Ctnnb1, Ldb1, Taok2, Dmd, Utrn, Ptprk, Dlc1, Gsk3b, Bcas3	Abl1, Sfrp1, Lama5, Hsd17b12
Rho protein signal transduction	TRUE	1	GO:0007266	Rho protein signal transduction	BP	122	13	4.9	2.7	1.4	0.0012	0.012	Pecam1, Lpar1, Spata13, Abl2, Sos1, Cdc42ep3, Cdc42ep4, F2rl1, Fgd1, Ngfr, Robo1, Dlc1, Rock2
focal adhesion assembly	FALSE	5	GO:0034333	adherens junction assembly	BP	66	9	2.65	3.4	1.8	0.0012	NA	Macf1, Pten, Tesk2, Ctnnb1, Ldb1, Taok2, Ptprk, Dlc1, Bcas3
positive regulation of transcription from RNA polymerase II promoter involved in cellular response to chemical stimulus	TRUE	3	GO:1901522	positive regulation of transcription from RNA polymerase II promoter involved in cellular response to chemical stimulus	BP	21	5	0.84	5.9	2.6	0.0012	0.012	Rbpj, Ncoa1, Trp53, Sesn2, Nfe2l2	Sin3a
gastrulation	TRUE	1	GO:0007369	gastrulation	BP	138	14	5.54	2.5	1.3	0.0013	0.012	Nsd1, Macf1, Trp53, Kdm6a, Nf2, Otx2, Sfrp1, Fgfr1, Rtf1, Ctnnb1, Pou5f1, Ldb1, Ext1, Exoc4
negative regulation of protein secretion	TRUE	3	GO:0050709	negative regulation of protein secretion	BP	80	10	3.21	3.1	1.6	0.0013	0.012	Ubr5, Ppp3ca, Map4k4, Erp29, Sfrp1, Ptpn11, F2rl1, Rest, Ucp2, Neo1	Gabbr1, Pou5f1, Wnk1
G1/S transition of mitotic cell cycle	TRUE	4	GO:0000082	G1/S transition of mitotic cell cycle	BP	139	14	5.58	2.5	1.3	0.0014	0.013	Pten, Trp53, Ino80, Cradd, Ppp3ca, Trim71, Ankrd17, Bcat1, E2f4, Rcc1, Tcf19, Ranbp1, Rpa2, Crebbp	Mta3, Apc, Sin3a, Pbx1
negative regulation of translation	TRUE	3	GO:0017148	negative regulation of translation	BP	124	13	4.98	2.6	1.4	0.0014	0.013	Ncor1, Igf2bp1, Ppp3ca, Eif4e2, Trim71, Pum1, Drosha, Ncor2, Sesn2, Mov10, Pou5f1, Srp9, Qk	Mapk1, Eif4g2, Casc3, Eif4a2, Ddx39b
regulation of dendrite development	TRUE	2	GO:0050773	regulation of dendrite development	BP	124	13	4.98	2.6	1.4	0.0014	0.013	Pten, Ppp3ca, Lpar1, Nedd4, Dab2ip, Zmynd8, Sgk1, Eif4g2, Arf1, Ngfr, Camk1d, Robo1, Gsk3b	Abl2, Rere, Rock2, Dab1
regulation of cardiac muscle hypertrophy	FALSE	7	GO:0043502	regulation of muscle adaptation	BP	55	8	2.21	3.6	1.9	0.0015	NA	Jarid2, Ppp3ca, Gtf2ird1, Atp2a2, Slc9a1, Cdk9, Ddx39b, Gsk3b
positive regulation of DNA replication	TRUE	1	GO:0045740	positive regulation of DNA replication	BP	43	7	1.73	4.1	2	0.0015	0.013	Ino80, Atrx, Gli2, Fgfr1, Pdgfa, Cst3, Pdgfc
thymus development	TRUE	1	GO:0048538	thymus development	BP	43	7	1.73	4.1	2	0.0015	0.013	Jarid2, Mapk1, Apc, Raf1, Abl1, Ctnnb1, Pbx1
PcG protein complex	TRUE	1	GO:0031519	PcG protein complex	CC	43	7	1.73	4.1	2	0.0015	0.013	Jarid2, Eed, Bcor, Kdm2b, Suz12, Phc1, Cbx7
cell junction assembly	FALSE	3	GO:0034330	cell junction organization	BP	172	16	6.91	2.3	1.2	0.0015	NA	Macf1, Pten, Pkp4, Prkci, Rapgef1, Nf2, Tesk2, Mtss1, Cd9, Ctnnb1, Ldb1, Taok2, Ptprk, Dlc1, Rock2, Bcas3
regulation of phospholipase C activity	FALSE	6	GO:0010518	positive regulation of phospholipase activity	BP	22	5	0.88	5.7	2.5	0.0015	NA	Fgfr2, Lpar1, Abl2, Fgfr1, Dlc1
heparan sulfate proteoglycan metabolic process	TRUE	3	GO:0030201	heparan sulfate proteoglycan metabolic process	BP	22	5	0.88	5.7	2.5	0.0015	0.013	Sulf1, Hs6st1, Sulf2, Ctnnb1, Ext1	Pdha1, Nfe2l2
cell junction assembly	FALSE	3	GO:0045216	cell-cell junction organization	BP	157	15	6.31	2.4	1.2	0.0016	NA	Macf1, Pten, Pkp4, Prkci, Nf2, Tesk2, Mtss1, Cd9, Ctnnb1, Ldb1, Taok2, Ptprk, Dlc1, Rock2, Bcas3
response to dsRNA	TRUE	1	GO:0043331	response to dsRNA	BP	56	8	2.25	3.6	1.8	0.0017	0.014	Mapk1, Ncor1, Ppp3ca, Irak3, Slc3a2, Drosha, Ncor2, Ddx21
positive regulation of neuron projection development	TRUE	2	GO:0010976	positive regulation of neuron projection development	BP	241	20	9.68	2.1	1	0.0017	0.014	Lpar1, Setx, Prkci, Rapgef1, Dab2ip, Zmynd8, Abl2, Sgk1, Eif4g2, Ptk7, Fgfr1, Arf1, Nfe2l2, Ranbp1, Hspa5, Ngfr, Camk1d, Robo1, Qk, Gsk3b	Etv5, Ncoa1, Gli2, Dab1, Tcf12
hair cycle process	FALSE	6	GO:0042303	molting cycle	BP	83	10	3.33	3	1.6	0.0017	NA	Fgfr2, Rbpj, Apc, Mreg, Sos1, Pdgfa, Lama5, Ctnnb1, Ldb1, Ngfr
hair cycle process	FALSE	6	GO:0042633	hair cycle	BP	83	10	3.33	3	1.6	0.0017	NA	Fgfr2, Rbpj, Apc, Mreg, Sos1, Pdgfa, Lama5, Ctnnb1, Ldb1, Ngfr
negative regulation of insulin secretion	TRUE	13	GO:0046676	negative regulation of insulin secretion	BP	33	6	1.33	4.5	2.2	0.0018	0.015	Ppp3ca, Map4k4, Sfrp1, Ptpn11, Rest, Ucp2	Gabbr1, Raf1, Glud1, Cdk16
endothelial cell migration	FALSE	4	GO:0010631	epithelial cell migration	BP	175	16	7.03	2.3	1.2	0.0018	NA	Fbxw7, Macf1, Pten, Pecam1, Myh9, Dab2ip, Sparc, Ptpn11, Fgfr1, Nup188, Nfe2l2, Fgf4, Ptprg, Robo1, Rock2, Bcas3
focal adhesion assembly	FALSE	5	GO:0007045	cell-substrate adherens junction assembly	BP	57	8	2.29	3.5	1.8	0.0019	NA	Macf1, Pten, Tesk2, Ldb1, Taok2, Ptprk, Dlc1, Bcas3
focal adhesion assembly	TRUE	5	GO:0048041	focal adhesion assembly	BP	57	8	2.29	3.5	1.8	0.0019	0.015	Macf1, Pten, Tesk2, Ldb1, Taok2, Ptprk, Dlc1, Bcas3	Mtss1, Ctnnb1
cerebral cortex radially oriented cell migration	FALSE	5	GO:0021987	cerebral cortex development	BP	84	10	3.37	3	1.6	0.0019	NA	Rtn4, Pex13, Ywhae, Dab2ip, Rnf7, Fgfr1, Ctnnb1, Robo1, Gsk3b, Dab1
positive regulation of histone modification	FALSE	2	GO:1905269	positive regulation of chromatin organization	BP	84	10	3.37	3	1.6	0.0019	NA	Jarid2, Tet1, Ncor1, Trp53, Eed, Sin3a, Rtf1, Ctnnb1, Cdk9, Rps6ka5
gene silencing	TRUE	1	GO:0016458	gene silencing	BP	144	14	5.78	2.4	1.3	0.0019	0.015	Tet1, Ncor1, Ppp3ca, Trim71, Pum1, Sin3a, Ubtf, Drosha, Dpy30, Ncor2, Morf4l2, Mov10, Pou5f1, Snd1
positive regulation of cytoskeleton organization	TRUE	1	GO:0051495	positive regulation of cytoskeleton organization	BP	144	14	5.78	2.4	1.3	0.0019	0.015	Arfip1, Apc, Lpar1, Nf2, Grb2, Mtss1, Gmfb, Cdc42ep3, Cdc42ep4, F2rl1, Arf1, Ranbp1, Rock2, Bcas3
cerebellar cortex morphogenesis	FALSE	2	GO:0021695	cerebellar cortex development	BP	45	7	1.81	3.9	2	0.0019	NA	Usp9x, Gli2, Ulk1, Ptpn11, Hspa5, Ldb1, Rere
negative regulation of neuron projection development	FALSE	3	GO:0031345	negative regulation of cell projection organization	BP	129	13	5.18	2.5	1.3	0.002	NA	Rbpj, Pten, Rtn4, Ppp3ca, Lpar1, Map4k4, Ulk1, Ifrd1, Sema4b, Ngfr, Ptprg, Gsk3b, Dab1
endothelial cell migration	FALSE	4	GO:0090132	epithelium migration	BP	177	16	7.11	2.3	1.2	0.002	NA	Fbxw7, Macf1, Pten, Pecam1, Myh9, Dab2ip, Sparc, Ptpn11, Fgfr1, Nup188, Nfe2l2, Fgf4, Ptprg, Robo1, Rock2, Bcas3
establishment of endothelial barrier	FALSE	4	GO:0003158	endothelium development	BP	85	10	3.41	2.9	1.6	0.0021	NA	Rbpj, Col18a1, Pecam1, Tjp2, Rapgef1, Clic4, F2rl1, Ctnnb1, Dmd, Rock2
histone deacetylase complex	TRUE	2	GO:0000118	histone deacetylase complex	CC	58	8	2.33	3.4	1.8	0.0021	0.016	Ncor1, Mta3, Cbx5, Sin3a, Ncor2, Gatad2a, Rere, Tbl1xr1	Ctbp2, Rest, Ywhab, Pou5f1
positive regulation of cardiac muscle tissue development	TRUE	17	GO:0055025	positive regulation of cardiac muscle tissue development	BP	34	6	1.37	4.4	2.1	0.0021	0.016	Fgfr2, Rbpj, Fgfr1, Ddx39b, Foxp1, Gsk3b	Pten, Ctnnb1, Ptpn11, Slc9a1
Wnt signaling pathway, planar cell polarity pathway	TRUE	6	GO:0060071	Wnt signaling pathway, planar cell polarity pathway	BP	34	6	1.37	4.4	2.1	0.0021	0.016	Abl1, Abl2, Grhl3, Sfrp1, Ptk7, Gpc3	Lama5
endothelial cell migration	FALSE	4	GO:0090130	tissue migration	BP	178	16	7.15	2.2	1.2	0.0022	NA	Fbxw7, Macf1, Pten, Pecam1, Myh9, Dab2ip, Sparc, Ptpn11, Fgfr1, Nup188, Nfe2l2, Fgf4, Ptprg, Robo1, Rock2, Bcas3
G1/S transition of mitotic cell cycle	FALSE	4	GO:0044843	cell cycle G1/S phase transition	BP	146	14	5.86	2.4	1.3	0.0022	NA	Pten, Trp53, Ino80, Cradd, Ppp3ca, Trim71, Ankrd17, Bcat1, E2f4, Rcc1, Tcf19, Ranbp1, Rpa2, Crebbp
morphogenesis of a branching epithelium	FALSE	2	GO:0001763	morphogenesis of a branching structure	BP	179	16	7.19	2.2	1.2	0.0023	NA	Fgfr2, Etv5, Sulf1, Rtn4, Ncoa3, Gli2, Grb2, Sfrp1, Fgfr1, Clic4, Pdgfa, Lama5, Ctnnb1, Rere, Gpc3, Pbx1
histone binding	TRUE	1	GO:0042393	histone binding	MF	147	14	5.9	2.4	1.2	0.0023	0.017	Atrx, Chd2, Msh6, Cbx5, Suz12, Anp32a, Brd1, Zmynd8, Cbx7, Spin1, Brd2, Rcc1, Tbl1xr1, Bcas3
hematopoietic progenitor cell differentiation	TRUE	1	GO:0002244	hematopoietic progenitor cell differentiation	BP	101	11	4.06	2.7	1.4	0.0024	0.017	Chd2, Sin3a, Tet2, Prrc2c, Sos1, Acp6, Sfrp1, Srsf4, Apobec3, Rest, Nfe2l2
mRNA transport	TRUE	6	GO:0051028	mRNA transport	BP	101	11	4.06	2.7	1.4	0.0024	0.017	Smg7, Igf2bp1, Smg5, Srsf7, Casc3, Nup188, Nup155, Xpo1, Ddx39b, Ranbp17, Qk	Nop58, Cct3, Ranbp1
Wnt signaling pathway, planar cell polarity pathway	FALSE	6	GO:0090175	regulation of establishment of planar polarity	BP	35	6	1.41	4.3	2.1	0.0024	NA	Abl1, Abl2, Grhl3, Sfrp1, Ptk7, Gpc3
ligand-dependent nuclear receptor binding	FALSE	3	GO:0030331	estrogen receptor binding	MF	35	6	1.41	4.3	2.1	0.0024	NA	Nsd1, Ncor1, Ncoa1, Ncoa3, Fus, Ctnnb1
negative regulation of cellular response to growth factor stimulus	TRUE	1	GO:0090288	negative regulation of cellular response to growth factor stimulus	BP	87	10	3.49	2.9	1.5	0.0025	0.018	Trp53, Sulf1, Nedd4, Dab2ip, Abl1, Sfrp1, Sulf2, Hspa5, Ngfr, Ofd1
animal organ formation	TRUE	1	GO:0048645	animal organ formation	BP	47	7	1.89	3.7	1.9	0.0025	0.018	Fgfr2, Rbpj, Mapk1, Sulf1, Gli2, Fgfr1, Ctnnb1
RNA polymerase II activating transcription factor binding	FALSE	2	GO:0033613	activating transcription factor binding	MF	47	7	1.89	3.7	1.9	0.0025	NA	Ncor1, Hspa4, Sin3a, Ctnnb1, Nfe2l2, Ldb1, Crebbp
endothelial cell migration	TRUE	4	GO:0043542	endothelial cell migration	BP	117	12	4.7	2.5	1.4	0.0026	0.018	Fbxw7, Pten, Pecam1, Myh9, Dab2ip, Sparc, Fgfr1, Nfe2l2, Fgf4, Robo1, Rock2, Bcas3	Macf1, Ptpn11, Nup188, Ptprg
negative regulation of translation	FALSE	3	GO:0034249	negative regulation of cellular amide metabolic process	BP	133	13	5.34	2.4	1.3	0.0026	NA	Ncor1, Igf2bp1, Ppp3ca, Eif4e2, Trim71, Pum1, Drosha, Ncor2, Sesn2, Mov10, Pou5f1, Srp9, Qk
filopodium	FALSE	2	GO:0098858	actin-based cell projection	CC	133	13	5.34	2.4	1.3	0.0026	NA	Fat1, Enah, Spata13, Nedd4, Myo10, Nf2, Itga6, Clic4, Pdgfa, Ctnnb1, Dmd, Utrn, Exoc4
ameboidal-type cell migration	TRUE	1	GO:0001667	ameboidal-type cell migration	BP	268	21	10.76	1.9	0.96	0.0027	0.018	Fbxw7, Arid5b, Macf1, Pten, Schip1, Pecam1, Myh9, Dab2ip, Sparc, Wasf2, Ptpn11, Fgfr1, Nup188, Lama5, Sema4b, Nfe2l2, Fgf4, Ptprg, Robo1, Rock2, Bcas3
regulation of histone methylation	FALSE	6	GO:0034968	histone lysine methylation	BP	88	10	3.53	2.8	1.5	0.0027	NA	Jarid2, Nsd1, Eed, Atrx, Bcor, Suz12, Tet2, Dpy30, Rtf1, Ctnnb1
negative regulation of neurogenesis	FALSE	3	GO:0010721	negative regulation of cell development	BP	234	19	9.4	2	1	0.0028	NA	Rbpj, Pten, Trp53, Rtn4, Ppp3ca, Tjp2, Lpar1, Map4k4, Ulk1, Ttpa, Ifrd1, Rest, Sema4b, Ctnnb1, Ngfr, Ptprg, Gsk3b, Dab1, Pbx1
multicellular organism growth	TRUE	1	GO:0035264	multicellular organism growth	BP	150	14	6.02	2.3	1.2	0.0028	0.019	Fgfr2, Arid5b, Ncor1, Trp53, Atrx, Fto, Ncoa3, Gpd2, Kdm6a, Sos1, Ptpn11, Clic4, Tbl1xr1, Sik3
regulation of cardiac muscle hypertrophy	TRUE	7	GO:0010611	regulation of cardiac muscle hypertrophy	BP	36	6	1.45	4.1	2	0.0028	0.019	Jarid2, Ppp3ca, Slc9a1, Cdk9, Ddx39b, Gsk3b	Atp2a2, Gtf2ird1
positive regulation of cardiac muscle tissue development	FALSE	17	GO:0060038	cardiac muscle cell proliferation	BP	36	6	1.45	4.1	2	0.0028	NA	Fgfr2, Rbpj, Pten, Fgfr1, Ctnnb1, Foxp1
nuclear heterochromatin	TRUE	2	GO:0005720	nuclear heterochromatin	CC	36	6	1.45	4.1	2	0.0028	0.019	Eed, Atrx, Cbx5, Suz12, Phc1, Zfp57	Smarcad1, Cbx7, Cenpc1, Hmga1, Sall4
regulation of dendrite development	FALSE	2	GO:0016358	dendrite development	BP	200	17	8.03	2.1	1.1	0.0029	NA	Pten, Ppp3ca, Lpar1, Nedd4, Dab2ip, Zmynd8, Abl2, Sgk1, Eif4g2, Arf1, Ngfr, Camk1d, Rere, Robo1, Rock2, Gsk3b, Dab1
peptidyl-lysine modification	TRUE	1	GO:0018205	peptidyl-lysine modification	BP	270	21	10.84	1.9	0.95	0.0029	0.019	Jarid2, Nsd1, Ncoa1, Eed, Atrx, Bcor, Suz12, Sin3a, Tet2, Brd1, Hcfc1, Dpy30, Rtf1, Trrap, Senp3, Tada3, Morf4l2, Ctnnb1, Ldb1, Crebbp, Rps6ka5
RNA polymerase II transcription factor complex	FALSE	2	GO:0044798	nuclear transcription factor complex	CC	119	12	4.78	2.5	1.3	0.0029	NA	Trp53, Ncoa3, Sfpq, Trrap, Hmga1, Tada3, Taf1d, Ctnnb1, Pou5f1, Crebbp, Gtf2f2, Tcf12
negative regulation of protein secretion	FALSE	3	GO:0051048	negative regulation of secretion	BP	135	13	5.42	2.4	1.3	0.003	NA	Ubr5, Ppp3ca, Gabbr1, Map4k4, Erp29, Sfrp1, Ptpn11, F2rl1, Rest, Ucp2, Pou5f1, Neo1, Wnk1
regulation of protein complex assembly	TRUE	1	GO:0043254	regulation of protein complex assembly	BP	289	22	11.61	1.9	0.92	0.003	0.02	Arfip1, Trp53, Apc, Vps41, Pecam1, Setx, Dab2ip, Grb2, Raf1, Abl1, Sgk1, Ulk1, Hcfc1, Gmfb, Cdc42ep3, Ptpn11, Stmn1, Cdc42ep4, Arf1, Ctnnb1, Gsk3b, Gtf2f2
cell junction assembly	TRUE	3	GO:0034329	cell junction assembly	BP	136	13	5.46	2.4	1.2	0.0032	0.02	Macf1, Pten, Pkp4, Rapgef1, Tesk2, Cd9, Ctnnb1, Ldb1, Taok2, Ptprk, Dlc1, Rock2, Bcas3	Prkci, Nf2, Mtss1
regulation of cardiac muscle hypertrophy	FALSE	7	GO:0014743	regulation of muscle hypertrophy	BP	37	6	1.49	4	2	0.0033	NA	Jarid2, Ppp3ca, Slc9a1, Cdk9, Ddx39b, Gsk3b
negative regulation of neuron projection development	FALSE	3	GO:0045665	negative regulation of neuron differentiation	BP	169	15	6.79	2.2	1.1	0.0033	NA	Rbpj, Pten, Rtn4, Ppp3ca, Lpar1, Map4k4, Ulk1, Ifrd1, Rest, Sema4b, Ngfr, Ptprg, Gsk3b, Dab1, Pbx1
nuclear body	TRUE	1	GO:0016604	nuclear body	CC	220	18	8.84	2	1	0.0033	0.02	Trp53, Usp7, Atrx, Fto, Wtap, Csnk1a1, Nop58, Cbx5, Gli2, Sfpq, Phc1, Ncor2, Trim8, Cdk9, Gemin7, Ddx39b, Rpa2, Crebbp
positive regulation of mesenchymal cell proliferation	TRUE	3	GO:0002053	positive regulation of mesenchymal cell proliferation	BP	26	5	1.04	4.8	2.3	0.0033	0.02	Fgfr2, Fgfr1, Pdgfa, Ctnnb1, Foxp1	Fgf4, Gpc3
ER-nucleus signaling pathway	TRUE	3	GO:0006984	ER-nucleus signaling pathway	BP	26	5	1.04	4.8	2.3	0.0033	0.02	Trp53, Atp2a2, Nfe2l2, Hspa5, Gsk3b	Rbpj, Qk
regulation of cardiac muscle cell proliferation	TRUE	2	GO:0060043	regulation of cardiac muscle cell proliferation	BP	26	5	1.04	4.8	2.3	0.0033	0.02	Fgfr2, Rbpj, Pten, Fgfr1, Foxp1	Foxp4, Shroom3
lung cell differentiation	TRUE	2	GO:0060479	lung cell differentiation	BP	26	5	1.04	4.8	2.3	0.0033	0.02	Rbpj, Ncor2, Ctnnb1, Foxp4, Foxp1	Fgfr2
positive regulation of Wnt signaling pathway	FALSE	2	GO:0030111	regulation of Wnt signaling pathway	BP	203	17	8.15	2.1	1.1	0.0034	NA	Fgfr2, Rbpj, Ubr5, Macf1, Sulf1, Rnf220, Apc, Rapgef1, Dab2ip, Abl1, Abl2, Sfrp1, Sulf2, Spin1, Gpc3, Usp34, D930015E06Rik
mesenchyme development	TRUE	1	GO:0060485	mesenchyme development	BP	186	16	7.47	2.1	1.1	0.0034	0.02	Fgfr2, Rbpj, Mapk1, Rtn4, Pawr, Nedd4, Dab2ip, Sfrp1, Ptk7, Fgfr1, Lama5, Sema4b, Ctnnb1, Zic2, Exoc4, Gsk3b
mRNA transport	FALSE	6	GO:0006403	RNA localization	BP	153	14	6.15	2.3	1.2	0.0034	NA	Smg7, Igf2bp1, Smg5, Nop58, Srsf7, Cct3, Casc3, Nup188, Nup155, Xpo1, Ranbp1, Ddx39b, Ranbp17, Qk
protein binding, bridging	TRUE	2	GO:0030674	protein binding, bridging	MF	77	9	3.09	2.9	1.5	0.0036	0.021	Fbxw7, Cradd, Tjp2, Cbx5, Rapgef1, Grb2, Ptpn11, Gatad2a, Poldip2	Dab2ip
odontogenesis of dentin-containing tooth	TRUE	2	GO:0042475	odontogenesis of dentin-containing tooth	BP	50	7	2.01	3.5	1.8	0.0036	0.021	Nf2, Gli2, Itga6, Lama5, Ctnnb1, Fgf4, Ngfr	Fgfr2, Apc, Bcor
positive regulation of cardiac muscle tissue development	FALSE	17	GO:0045844	positive regulation of striated muscle tissue development	BP	50	7	2.01	3.5	1.8	0.0036	NA	Fgfr2, Rbpj, Fgfr1, Ctnnb1, Ddx39b, Foxp1, Gsk3b
positive regulation of cardiac muscle tissue development	FALSE	17	GO:0048636	positive regulation of muscle organ development	BP	50	7	2.01	3.5	1.8	0.0036	NA	Fgfr2, Rbpj, Fgfr1, Ctnnb1, Ddx39b, Foxp1, Gsk3b
labyrinthine layer development	TRUE	3	GO:0060711	labyrinthine layer development	BP	50	7	2.01	3.5	1.8	0.0036	0.021	Fgfr2, Rbpj, Mapk1, Ncoa1, Ncoa3, Grb2, Hs6st1	Esrrb, Ttpa, Gjb3, Mdfi
positive regulation of cardiac muscle tissue development	FALSE	17	GO:1901863	positive regulation of muscle tissue development	BP	50	7	2.01	3.5	1.8	0.0036	NA	Fgfr2, Rbpj, Fgfr1, Ctnnb1, Ddx39b, Foxp1, Gsk3b
transcription factor activity, RNA polymerase II proximal promoter sequence-specific DNA binding	TRUE	1	GO:0000982	transcription factor activity, RNA polymerase II proximal promoter sequence-specific DNA binding	MF	275	21	11.05	1.9	0.93	0.0036	0.021	Rbpj, Trp53, Mybl2, Ncoa3, Gli2, Zfp148, Klf13, Ylpm1, Nrf1, Zfp219, Otx2, Hmga1, Zic3, Rest, Foxp4, Pou5f1, Zic2, Crebbp, Nr6a1, Pbx1, Tcf12
mRNA transport	FALSE	6	GO:0050657	nucleic acid transport	BP	122	12	4.9	2.4	1.3	0.0036	NA	Smg7, Igf2bp1, Smg5, Srsf7, Casc3, Nup188, Nup155, Xpo1, Ranbp1, Ddx39b, Ranbp17, Qk
mRNA transport	FALSE	6	GO:0050658	RNA transport	BP	122	12	4.9	2.4	1.3	0.0036	NA	Smg7, Igf2bp1, Smg5, Srsf7, Casc3, Nup188, Nup155, Xpo1, Ranbp1, Ddx39b, Ranbp17, Qk
skin development	FALSE	2	GO:0008544	epidermis development	BP	188	16	7.55	2.1	1.1	0.0037	NA	Fgfr2, Rbpj, Apc, Mreg, Ncoa3, Flnb, Sos1, Grhl3, Fgfr1, Clic4, Pdgfa, Lama5, Ctnnb1, Ldb1, Ngfr, Rock2
positive regulation of cardiac muscle tissue development	FALSE	17	GO:0055021	regulation of cardiac muscle tissue growth	BP	38	6	1.53	3.9	2	0.0038	NA	Fgfr2, Rbpj, Pten, Fgfr1, Ddx39b, Foxp1
negative regulation of insulin secretion	FALSE	13	GO:0090278	negative regulation of peptide hormone secretion	BP	38	6	1.53	3.9	2	0.0038	NA	Ppp3ca, Map4k4, Sfrp1, Ptpn11, Rest, Ucp2
cellular response to oxidative stress	FALSE	2	GO:0006979	response to oxidative stress	BP	276	21	11.09	1.9	0.92	0.0038	NA	Fbxw7, Etv5, Trp53, Rbpms, Pawr, Setx, Sin3a, Atp2a2, Sfpq, Abl1, Rnf7, Prdx1, Sesn2, Nfe2l2, Idh1, Ucp2, Cst3, Ngfr, Atp13a2, Oxr1, Ptprk
RNA polymerase II proximal promoter sequence-specific DNA binding	FALSE	2	GO:0000987	proximal promoter sequence-specific DNA binding	MF	276	21	11.09	1.9	0.92	0.0038	NA	Rbpj, Mybl2, Rfx7, Kdm6a, Gli2, Zfp148, Ubtf, Klf13, Nrf1, Zfp219, Otx2, E2f4, Zic3, Foxp4, Pou5f1, Zic2, Foxp1, Crebbp, Nr6a1, Pbx1, Tcf12
neural precursor cell proliferation	TRUE	1	GO:0061351	neural precursor cell proliferation	BP	123	12	4.94	2.4	1.3	0.0039	0.022	Fgfr2, Trp53, Igf2bp1, Trim71, Kdm2b, Rapgef1, Nf2, Fgfr1, Ncor2, Ctnnb1, Ngfr, Rere
negative regulation of protein secretion	FALSE	3	GO:1903531	negative regulation of secretion by cell	BP	123	12	4.94	2.4	1.3	0.0039	NA	Ubr5, Ppp3ca, Gabbr1, Map4k4, Erp29, Sfrp1, Ptpn11, F2rl1, Rest, Ucp2, Pou5f1, Neo1
cerebral cortex radially oriented cell migration	TRUE	5	GO:0021799	cerebral cortex radially oriented cell migration	BP	27	5	1.08	4.6	2.2	0.004	0.022	Rtn4, Dab2ip, Rnf7, Ctnnb1, Dab1	Pex13, Fgfr1, Robo1, Ywhae, Gsk3b
regulation of histone methylation	FALSE	6	GO:0016571	histone methylation	BP	108	11	4.34	2.5	1.3	0.004	NA	Jarid2, Nsd1, Tet1, Eed, Atrx, Bcor, Suz12, Tet2, Dpy30, Rtf1, Ctnnb1
negative regulation of insulin secretion	FALSE	13	GO:0046888	negative regulation of hormone secretion	BP	51	7	2.05	3.4	1.8	0.004	NA	Ppp3ca, Gabbr1, Map4k4, Sfrp1, Ptpn11, Rest, Ucp2
protein binding, bridging	FALSE	2	GO:0060090	molecular adaptor activity	MF	93	10	3.74	2.7	1.4	0.004	NA	Fbxw7, Cradd, Tjp2, Cbx5, Rapgef1, Dab2ip, Grb2, Ptpn11, Gatad2a, Poldip2
nuclear export	TRUE	1	GO:0051168	nuclear export	BP	124	12	4.98	2.4	1.3	0.0041	0.023	Smg7, Ptpn14, Smg5, Ptpn11, Nup188, Nup155, Xpo1, Rangap1, Ranbp1, Ddx39b, Ranbp17, Gsk3b
bone development	TRUE	1	GO:0060348	bone development	BP	140	13	5.62	2.3	1.2	0.0041	0.023	Fgfr2, Dym, Sulf1, Tjp2, Sparc, Wasf2, Sulf2, Ptpn11, Pdgfa, Fgf4, Pdgfc, Sik3, Cadm1
transcription factor complex	TRUE	1	GO:0005667	transcription factor complex	CC	297	22	11.93	1.8	0.88	0.0042	0.023	Rbpj, Ncor1, Trp53, Ncoa3, Sin3a, Sfpq, Nrf1, Trrap, Hmga1, E2f4, Tada3, Taf1d, Sall4, Ctnnb1, Pou5f1, Ldb1, Rbm14, Crebbp, Nr6a1, Pbx1, Gtf2f2, Tcf12
mRNA transport	FALSE	6	GO:0051236	establishment of RNA localization	BP	125	12	5.02	2.4	1.3	0.0044	NA	Smg7, Igf2bp1, Smg5, Srsf7, Casc3, Nup188, Nup155, Xpo1, Ranbp1, Ddx39b, Ranbp17, Qk
regulation of cardiac muscle hypertrophy	FALSE	7	GO:0003300	cardiac muscle hypertrophy	BP	52	7	2.09	3.3	1.7	0.0045	NA	Jarid2, Ppp3ca, Atp2a2, Slc9a1, Cdk9, Ddx39b, Gsk3b
positive regulation of cardiac muscle tissue development	FALSE	17	GO:0055024	regulation of cardiac muscle tissue development	BP	52	7	2.09	3.3	1.7	0.0045	NA	Fgfr2, Rbpj, Pten, Fgfr1, Ddx39b, Foxp1, Gsk3b
cell-matrix adhesion	FALSE	2	GO:0031589	cell-substrate adhesion	BP	227	18	9.12	2	0.98	0.0046	NA	Macf1, Pten, Pecam1, Tesk2, Abl1, Itga6, Sfrp1, Lama5, Ctnnb1, Ldb1, Taok2, Dmd, Utrn, Ptprk, Dlc1, Gsk3b, Bcas3, Hsd17b12
gene silencing by miRNA	FALSE	4	GO:0031047	gene silencing by RNA	BP	80	9	3.21	2.8	1.5	0.0046	NA	Ncor1, Ppp3ca, Trim71, Pum1, Drosha, Ncor2, Mov10, Pou5f1, Snd1
Ras protein signal transduction	TRUE	1	GO:0007265	Ras protein signal transduction	BP	245	19	9.84	1.9	0.95	0.0047	0.025	Pecam1, Lpar1, Spata13, Usp28, Rapgef1, Dab2ip, Grb2, Wasf2, Abl2, Sos1, Ulk1, Cdc42ep3, Cdc42ep4, F2rl1, Fgd1, Ngfr, Robo1, Dlc1, Rock2
RNA polymerase II transcription factor complex	TRUE	2	GO:0090575	RNA polymerase II transcription factor complex	CC	95	10	3.82	2.6	1.4	0.0047	0.025	Trp53, Ncoa3, Sfpq, Trrap, Hmga1, Tada3, Ctnnb1, Crebbp, Gtf2f2, Tcf12	Taf1d, Pou5f1
focal adhesion assembly	FALSE	5	GO:0007044	cell-substrate junction assembly	BP	66	8	2.65	3	1.6	0.0047	NA	Macf1, Pten, Tesk2, Ldb1, Taok2, Ptprk, Dlc1, Bcas3
negative regulation of protein transport	TRUE	2	GO:0051224	negative regulation of protein transport	BP	159	14	6.39	2.2	1.1	0.0048	0.026	Ubr5, Ppp3ca, Dab2ip, Lypla1, Map4k4, Erp29, Sfrp1, Ptpn11, F2rl1, Rangap1, Rest, Ucp2, Gsk3b, Neo1
negative regulation of insulin secretion	FALSE	13	GO:0002792	negative regulation of peptide secretion	BP	40	6	1.61	3.7	1.9	0.0049	NA	Ppp3ca, Map4k4, Sfrp1, Ptpn11, Rest, Ucp2
regulation of phospholipase C activity	FALSE	6	GO:0060191	regulation of lipase activity	BP	40	6	1.61	3.7	1.9	0.0049	NA	Fgfr2, Lpar1, Abl1, Abl2, Fgfr1, Dlc1
regulation of smooth muscle cell proliferation	FALSE	3	GO:0033002	muscle cell proliferation	BP	127	12	5.1	2.3	1.2	0.005	NA	Fgfr2, Rbpj, Pten, Trp53, Orc1, Fgfr1, Ctnnb1, Ddx39b, Npr1, Foxp1, Abcc4, Gsk3b
regulation of histone methylation	FALSE	6	GO:0018022	peptidyl-lysine methylation	BP	96	10	3.86	2.6	1.4	0.0051	NA	Jarid2, Nsd1, Eed, Atrx, Bcor, Suz12, Tet2, Dpy30, Rtf1, Ctnnb1
regulation of embryonic development	TRUE	1	GO:0045995	regulation of embryonic development	BP	96	10	3.86	2.6	1.4	0.0051	0.027	Sulf1, Otx2, Grhl3, Sfrp1, Ptk7, Fgfr1, Lama5, Ctnnb1, Nfe2l2, Hspa5
kidney development	FALSE	3	GO:0072001	renal system development	BP	212	17	8.51	2	1	0.0052	NA	Fgfr2, Arid5b, Schip1, Sulf1, Apc, Tet2, Gli2, Mtss1, Itga6, Sfrp1, Sulf2, Fgfr1, Pdgfa, Lama5, Ctnnb1, Gpc3, Pbx1
neurotrophin signaling pathway	TRUE	1	GO:0038179	neurotrophin signaling pathway	BP	29	5	1.16	4.3	2.1	0.0055	0.028	Rapgef1, Raf1, Sos1, Ulk1, Ptpn11
regulation of phospholipase C activity	FALSE	6	GO:0060193	positive regulation of lipase activity	BP	29	5	1.16	4.3	2.1	0.0055	NA	Fgfr2, Lpar1, Abl2, Fgfr1, Dlc1
filopodium assembly	TRUE	1	GO:0046847	filopodium assembly	BP	41	6	1.65	3.7	1.9	0.0055	0.028	Spata13, Myo10, Zmynd8, Itga6, Fgd1, Bcas3
amino acid binding	TRUE	3	GO:0016597	amino acid binding	MF	41	6	1.65	3.7	1.9	0.0055	0.028	Nedd4, Ywhae, Ddc, Glud1, Sesn2, Ywhab	Bcat1, Ttpa, Wdr45, Wipi2, Atp13a2
ligand-dependent nuclear receptor transcription coactivator activity	TRUE	1	GO:0030374	ligand-dependent nuclear receptor transcription coactivator activity	MF	41	6	1.65	3.7	1.9	0.0055	0.028	Ncoa1, Ncoa3, Ss18, Hmga1, Tada3, Rbm14
embryonic limb morphogenesis	FALSE	6	GO:0048736	appendage development	BP	145	13	5.82	2.2	1.2	0.0056	NA	Fgfr2, Atrx, Gli2, Ift52, Itga6, Fgfr1, Sall4, Ctnnb1, Fgf4, Aff3, Gpc3, Pbx1, Sik3
embryonic limb morphogenesis	FALSE	6	GO:0060173	limb development	BP	145	13	5.82	2.2	1.2	0.0056	NA	Fgfr2, Atrx, Gli2, Ift52, Itga6, Fgfr1, Sall4, Ctnnb1, Fgf4, Aff3, Gpc3, Pbx1, Sik3
regulation of cardiac muscle hypertrophy	FALSE	7	GO:0014897	striated muscle hypertrophy	BP	54	7	2.17	3.2	1.7	0.0056	NA	Jarid2, Ppp3ca, Atp2a2, Slc9a1, Cdk9, Ddx39b, Gsk3b
kidney development	TRUE	3	GO:0001822	kidney development	BP	196	16	7.87	2	1	0.0056	0.028	Fgfr2, Arid5b, Schip1, Sulf1, Apc, Tet2, Gli2, Mtss1, Sfrp1, Sulf2, Fgfr1, Pdgfa, Lama5, Ctnnb1, Gpc3, Pbx1	Pten, Itga6
negative regulation of MAPK cascade	TRUE	2	GO:0043409	negative regulation of MAPK cascade	BP	129	12	5.18	2.3	1.2	0.0057	0.028	Pten, Ncor1, Apc, Irak3, Rapgef1, Dab2ip, Nf2, Abl1, Sfrp1, F2rl1, Dmd, Gsk3b	Hspa4, Pecam1, Suz12
regulation of ERBB signaling pathway	FALSE	3	GO:0007173	epidermal growth factor receptor signaling pathway	BP	68	8	2.73	2.9	1.6	0.0057	NA	Fbxw7, Dab2ip, Abl1, Abl2, Sos1, Ptpn11, Rnf115, Shkbp1
regulation of cardiac muscle hypertrophy	FALSE	7	GO:0043500	muscle adaptation	BP	68	8	2.73	2.9	1.6	0.0057	NA	Jarid2, Ppp3ca, Gtf2ird1, Atp2a2, Slc9a1, Cdk9, Ddx39b, Gsk3b
embryonic limb morphogenesis	FALSE	6	GO:0035107	appendage morphogenesis	BP	130	12	5.22	2.3	1.2	0.006	NA	Fgfr2, Atrx, Gli2, Ift52, Fgfr1, Sall4, Ctnnb1, Fgf4, Aff3, Gpc3, Pbx1, Sik3
embryonic limb morphogenesis	FALSE	6	GO:0035108	limb morphogenesis	BP	130	12	5.22	2.3	1.2	0.006	NA	Fgfr2, Atrx, Gli2, Ift52, Fgfr1, Sall4, Ctnnb1, Fgf4, Aff3, Gpc3, Pbx1, Sik3
glial cell differentiation	FALSE	2	GO:0042063	gliogenesis	BP	198	16	7.95	2	1	0.0061	NA	Etv5, Mapk1, Pten, Rtn4, Prkci, Dab2ip, Nf2, Abl1, Abl2, Otx2, Ptpn11, Ctnnb1, Dmd, Exoc4, Qk, Dab1
regulation of cardiac muscle hypertrophy	FALSE	7	GO:0014896	muscle hypertrophy	BP	55	7	2.21	3.2	1.7	0.0062	NA	Jarid2, Ppp3ca, Atp2a2, Slc9a1, Cdk9, Ddx39b, Gsk3b
positive regulation of cardiac muscle tissue development	FALSE	17	GO:0055017	cardiac muscle tissue growth	BP	55	7	2.21	3.2	1.7	0.0062	NA	Fgfr2, Rbpj, Pten, Fgfr1, Ctnnb1, Ddx39b, Foxp1
positive regulation of canonical Wnt signaling pathway	TRUE	2	GO:0090263	positive regulation of canonical Wnt signaling pathway	BP	55	7	2.21	3.2	1.7	0.0062	0.03	Fgfr2, Rbpj, Ubr5, Rnf220, Sfrp1, Sulf2, Usp34	Apc, Rapgef1, Dab2ip, Gpc3, D930015E06Rik
filopodium	TRUE	2	GO:0030175	filopodium	CC	69	8	2.77	2.9	1.5	0.0062	0.03	Fat1, Enah, Spata13, Myo10, Nf2, Itga6, Dmd, Utrn	Nedd4, Clic4, Pdgfa, Ctnnb1, Exoc4
positive regulation of cardiac muscle tissue development	FALSE	17	GO:0014855	striated muscle cell proliferation	BP	42	6	1.69	3.6	1.8	0.0062	NA	Fgfr2, Rbpj, Pten, Fgfr1, Ctnnb1, Foxp1
regulation of protein secretion	TRUE	1	GO:0050708	regulation of protein secretion	BP	252	19	10.12	1.9	0.91	0.0063	0.03	Arfip1, Ubr5, Ppp3ca, Abl1, Abl2, Map4k4, Erp29, Sfrp1, Glud1, Ptpn11, F2rl1, Arf1, Rest, Ucp2, Ppia, Atp13a2, Cdk16, Neo1, Cadm1
labyrinthine layer development	FALSE	3	GO:0001892	embryonic placenta development	BP	99	10	3.98	2.5	1.3	0.0063	NA	Fgfr2, Rbpj, Mapk1, Ncoa1, Ncoa3, Esrrb, Grb2, Hs6st1, Ttpa, Mdfi
RNA polymerase II core promoter sequence-specific DNA binding	FALSE	3	GO:0001046	core promoter sequence-specific DNA binding	MF	99	10	3.98	2.5	1.3	0.0063	NA	Nsd1, Rbpj, Trp53, Kdm2b, Chd2, Suz12, Ubtf, Nrf1, Rest, Cdk9
cerebellar cortex morphogenesis	TRUE	2	GO:0021696	cerebellar cortex morphogenesis	BP	30	5	1.2	4.1	2	0.0063	0.03	Usp9x, Gli2, Ulk1, Ptpn11, Ldb1	Hspa5, Rere
regulation of protein export from nucleus	TRUE	2	GO:0046825	regulation of protein export from nucleus	BP	30	5	1.2	4.1	2	0.0063	0.03	Ptpn14, Ptpn11, Xpo1, Rangap1, Gsk3b	Ranbp17
regulation of cell aging	TRUE	3	GO:0090342	regulation of cell aging	BP	30	5	1.2	4.1	2	0.0063	0.03	Pten, Trp53, Pawr, Abl1, Eef1e1	Jmjd1c, Msh6, Sin3a, Grb2
regulation of endothelial cell apoptotic process	TRUE	4	GO:2000351	regulation of endothelial cell apoptotic process	BP	30	5	1.2	4.1	2	0.0063	0.03	Col18a1, Prkci, Abl1, Abl2, Nfe2l2
negative regulation of neurogenesis	TRUE	3	GO:0050768	negative regulation of neurogenesis	BP	217	17	8.72	1.9	0.96	0.0065	0.031	Rbpj, Pten, Trp53, Rtn4, Ppp3ca, Lpar1, Map4k4, Ulk1, Ifrd1, Rest, Sema4b, Ctnnb1, Ngfr, Ptprg, Gsk3b, Dab1, Pbx1	Tjp2, Ttpa
positive regulation of ERK1 and ERK2 cascade	TRUE	3	GO:0070374	positive regulation of ERK1 and ERK2 cascade	BP	100	10	4.02	2.5	1.3	0.0068	0.031	Fgfr2, Fbxw7, Pten, Abl1, Abl2, Ptpn11, Pdgfa, F2rl1, Fgf4, Pdgfc	Mapk1, Rapgef1, Dab2ip, Dmd
negative regulation of axonogenesis	FALSE	3	GO:0010771	negative regulation of cell morphogenesis involved in differentiation	BP	70	8	2.81	2.8	1.5	0.0068	NA	Pten, Rtn4, Ppp3ca, Ulk1, Ifrd1, Sema4b, Gsk3b, Dab1
morphogenesis of a branching epithelium	TRUE	2	GO:0061138	morphogenesis of a branching epithelium	BP	166	14	6.67	2.1	1.1	0.007	0.032	Fgfr2, Etv5, Sulf1, Ncoa3, Gli2, Grb2, Sfrp1, Fgfr1, Clic4, Pdgfa, Lama5, Ctnnb1, Gpc3, Pbx1	Rtn4, Rere
somatic stem cell population maintenance	TRUE	1	GO:0035019	somatic stem cell population maintenance	BP	43	6	1.73	3.5	1.8	0.007	0.032	Rbpj, Apc, Raf1, Sfrp1, Pou5f1, Ldb1
dendritic shaft	TRUE	3	GO:0043198	dendritic shaft	CC	43	6	1.73	3.5	1.8	0.007	0.032	Lpar1, Gabbr1, Zmynd8, Ctnnb1, Exoc4, Gsk3b	Pten, Abl2, Fus
transcription corepressor activity	TRUE	1	GO:0003714	transcription corepressor activity	MF	133	12	5.34	2.3	1.2	0.0072	0.032	Ctbp2, Nsd1, Ncor1, Bcor, Sin3a, Ncor2, Ywhab, Pou5f1, Irf2bp2, Rere, Tle4, Tbl1xr1
RNA polymerase II activating transcription factor binding	TRUE	2	GO:0001102	RNA polymerase II activating transcription factor binding	MF	31	5	1.25	4	2	0.0073	0.033	Ncor1, Sin3a, Ctnnb1, Nfe2l2, Ldb1	Hspa4, Crebbp
regulation of neural precursor cell proliferation	TRUE	1	GO:2000177	regulation of neural precursor cell proliferation	BP	71	8	2.85	2.8	1.5	0.0074	0.033	Trp53, Trim71, Kdm2b, Rapgef1, Nf2, Gli2, Ctnnb1, Ngfr
digestive tract development	TRUE	2	GO:0048565	digestive tract development	BP	86	9	3.45	2.6	1.4	0.0075	0.033	Fgfr2, Gli2, Itga6, Sfrp1, Pdgfa, Zic3, Ctnnb1, Foxp4, Pdgfc
positive regulation of glucose transmembrane transport	FALSE	7	GO:0010827	regulation of glucose transmembrane transport	BP	57	7	2.29	3.1	1.6	0.0075	NA	Prkci, Hk2, Ptpn11, Ak1, Nfe2l2, Ngfr, Gpc3
positive regulation of glucose transmembrane transport	FALSE	7	GO:0046323	glucose import	BP	57	7	2.29	3.1	1.6	0.0075	NA	Prkci, Hk2, Ptpn11, Sesn2, Nfe2l2, Ngfr, Gpc3
regulation of oxidative stress-induced cell death	FALSE	5	GO:1902882	regulation of response to oxidative stress	BP	57	7	2.29	3.1	1.6	0.0075	NA	Fbxw7, Trp53, Pawr, Sfpq, Sesn2, Nfe2l2, Oxr1
retinoid X receptor binding	FALSE	4	GO:0051427	hormone receptor binding	MF	118	11	4.74	2.3	1.2	0.0078	NA	Ctbp2, Nsd1, Ncor1, Ncoa1, Ncoa3, Ptpn11, Ncor2, Hmga1, Fus, Ctnnb1, Bcas3
macromolecule methylation	TRUE	1	GO:0043414	macromolecule methylation	BP	221	17	8.88	1.9	0.94	0.0078	0.034	Jarid2, Nsd1, Tet1, Eed, Atrx, Wtap, Bcor, Suz12, Tet2, Dpy30, Rtf1, Gatad2a, Mettl16, Ctnnb1, Zfp57, Nop2, Gsk3b
positive regulation of telomere maintenance	FALSE	9	GO:0006278	RNA-dependent DNA biosynthetic process	BP	44	6	1.77	3.4	1.8	0.0078	NA	Mapk1, Smg7, Smg5, Cct3, Ctnnb1, Nek7
positive regulation of telomere maintenance	FALSE	9	GO:0007004	telomere maintenance via telomerase	BP	44	6	1.77	3.4	1.8	0.0078	NA	Mapk1, Smg7, Smg5, Cct3, Ctnnb1, Nek7
regulation of neurological system process	TRUE	2	GO:0031644	regulation of neurological system process	BP	44	6	1.77	3.4	1.8	0.0078	0.034	Pten, Rtn4, Pawr, Fgfr1, Slc9a1, Ngfr	Mapk1
positive regulation of cardiac muscle tissue development	FALSE	17	GO:0060420	regulation of heart growth	BP	44	6	1.77	3.4	1.8	0.0078	NA	Fgfr2, Rbpj, Pten, Fgfr1, Ddx39b, Foxp1
demethylation	TRUE	4	GO:0070988	demethylation	BP	44	6	1.77	3.4	1.8	0.0078	0.034	Tet1, Jmjd1c, Fto, Kdm2b, Kdm6a, Tet2	Degs1
regulation of epithelial cell proliferation	FALSE	2	GO:0050673	epithelial cell proliferation	BP	276	20	11.09	1.8	0.85	0.0079	NA	Fgfr2, Mapk1, Pten, Klf9, Sulf1, Apc, Suz12, Dab2ip, Sparc, Ift52, Mtss1, Rps6ka1, Sfrp1, Sulf2, Ctnnb1, Tcf19, Foxp1, Ptprk, Gpc3, Robo1
nucleocytoplasmic transport	TRUE	1	GO:0006913	nucleocytoplasmic transport	BP	333	23	13.37	1.7	0.78	0.008	0.034	Ubr5, Mapk1, Smg7, Trp53, Rbpms, Ppp3ca, Ptpn14, Smg5, Nop58, Dab2ip, Anp32a, Prdx1, Sulf2, Ptpn11, Nup188, Nup155, Xpo1, Rangap1, Slc9a1, Ranbp1, Ddx39b, Ranbp17, Gsk3b
regulation of smooth muscle cell proliferation	TRUE	3	GO:0048660	regulation of smooth muscle cell proliferation	BP	87	9	3.49	2.6	1.4	0.008	0.034	Fgfr2, Rbpj, Trp53, Orc1, Ctnnb1, Ddx39b, Npr1, Abcc4, Gsk3b	Pten, Fgfr1, Foxp1
Wnt signaling pathway, planar cell polarity pathway	FALSE	6	GO:0001738	morphogenesis of a polarized epithelium	BP	58	7	2.33	3	1.6	0.0082	NA	Abl1, Abl2, Grhl3, Sfrp1, Ptk7, Lama5, Gpc3
epithelial cell morphogenesis	TRUE	1	GO:0003382	epithelial cell morphogenesis	BP	32	5	1.29	3.9	2	0.0084	0.035	Jmjd1c, Col18a1, Pecam1, Flnb, Clic4
positive regulation of Ras protein signal transduction	TRUE	2	GO:0046579	positive regulation of Ras protein signal transduction	BP	32	5	1.29	3.9	2	0.0084	0.035	Lpar1, Sos1, F2rl1, Ngfr, Robo1
mammary gland duct morphogenesis	TRUE	5	GO:0060603	mammary gland duct morphogenesis	BP	32	5	1.29	3.9	2	0.0084	0.035	Fgfr2, Etv5, Ncoa3, Gli2, Robo1	Fubp1, Fgfr1, Mapk1
regulation of endothelial cell apoptotic process	FALSE	4	GO:0072577	endothelial cell apoptotic process	BP	32	5	1.29	3.9	2	0.0084	NA	Col18a1, Prkci, Abl1, Abl2, Nfe2l2
glutamate receptor binding	TRUE	1	GO:0035254	glutamate receptor binding	MF	32	5	1.29	3.9	2	0.0084	0.035	Nedd4, Fus, D230025D16Rik, Ctnnb1, Gsk3b
transcription coactivator activity	TRUE	1	GO:0003713	transcription coactivator activity	MF	205	16	8.23	1.9	0.96	0.0085	0.035	Ctbp2, Arid5b, Ncoa1, Rbpms, Ncoa3, Esrrb, Hcfc1, Trrap, Ss18, Hmga1, Tada3, Ctnnb1, Pou5f1, Rbm14, Rere, Crebbp
positive regulation of DNA metabolic process	TRUE	1	GO:0051054	positive regulation of DNA metabolic process	BP	170	14	6.83	2.1	1	0.0085	0.035	Mapk1, Ino80, Atrx, Msh6, Gli2, Cct3, Fgfr1, Pdgfa, Ctnnb1, Cst3, Ddx39b, Gsk3b, Nek7, Pdgfc
negative regulation of protein transport	FALSE	2	GO:1904950	negative regulation of establishment of protein localization	BP	170	14	6.83	2.1	1	0.0085	NA	Ubr5, Ppp3ca, Dab2ip, Lypla1, Map4k4, Erp29, Sfrp1, Ptpn11, F2rl1, Rangap1, Rest, Ucp2, Gsk3b, Neo1
methylated histone binding	TRUE	1	GO:0035064	methylated histone binding	MF	45	6	1.81	3.3	1.7	0.0088	0.035	Atrx, Msh6, Cbx5, Suz12, Cbx7, Spin1
RNA polymerase II proximal promoter sequence-specific DNA binding	TRUE	2	GO:0000978	RNA polymerase II proximal promoter sequence-specific DNA binding	MF	261	19	10.48	1.8	0.86	0.009	0.036	Rbpj, Mybl2, Rfx7, Kdm6a, Gli2, Zfp148, Klf13, Nrf1, Zfp219, Otx2, E2f4, Zic3, Foxp4, Pou5f1, Zic2, Foxp1, Nr6a1, Pbx1, Tcf12	Ubtf, Crebbp
regulation of focal adhesion assembly	FALSE	4	GO:1901888	regulation of cell junction assembly	BP	59	7	2.37	2.9	1.6	0.009	NA	Macf1, Pten, Rapgef1, Ldb1, Dlc1, Rock2, Bcas3
transcriptional activator activity, RNA polymerase II proximal promoter sequence-specific DNA binding	TRUE	1	GO:0001077	transcriptional activator activity, RNA polymerase II proximal promoter sequence-specific DNA binding	MF	189	15	7.59	2	0.98	0.0092	0.037	Rbpj, Trp53, Mybl2, Ncoa3, Gli2, Klf13, Nrf1, Otx2, Hmga1, Zic3, Pou5f1, Zic2, Nr6a1, Pbx1, Tcf12
regulation of actin cytoskeleton organization	FALSE	2	GO:0032970	regulation of actin filament-based process	BP	262	19	10.52	1.8	0.85	0.0094	NA	Arfip1, Pecam1, Lpar1, Myh9, Atp2a2, Nf2, Grb2, Wasf2, Abl1, Mtss1, Grhl3, Gmfb, Cdc42ep3, Cdc42ep4, F2rl1, Arf1, Dlc1, Rock2, Bcas3
regulation of cell-matrix adhesion	TRUE	2	GO:0001952	regulation of cell-matrix adhesion	BP	74	8	2.97	2.7	1.4	0.0094	0.037	Macf1, Pten, Ldb1, Dmd, Utrn, Dlc1, Gsk3b, Bcas3	Itga6, Hsd17b12
protein N-terminus binding	TRUE	1	GO:0047485	protein N-terminus binding	MF	105	10	4.22	2.4	1.2	0.0095	0.037	Rbpj, Ncoa1, Trp53, Ncoa3, Dab2ip, Zmynd8, Ncor2, Rpa2, Exoc4, Tbl1xr1
positive regulation of BMP signaling pathway	TRUE	6	GO:0030513	positive regulation of BMP signaling pathway	BP	33	5	1.33	3.8	1.9	0.0096	0.037	Rbpj, Sulf1, Zfp423, Gpc3, Neo1	Usp9x, Abl1, Sfrp1, Rbpms, Zic2
snRNA binding	TRUE	1	GO:0017069	snRNA binding	MF	33	5	1.33	3.8	1.9	0.0096	0.037	Rbpms, Snrnp70, Ddx21, Cdk9, Ddx39b
actin filament organization	TRUE	1	GO:0007015	actin filament organization	BP	263	19	10.56	1.8	0.85	0.0097	0.037	Arfip1, Fat1, Pecam1, Lpar1, Enah, Pawr, Prkci, Nf2, Grb2, Wasf2, Abl1, Abl2, Mtss1, Gmfb, Cdc42ep3, Cdc42ep4, F2rl1, Arf1, Dlc1
Wnt signaling pathway, planar cell polarity pathway	FALSE	6	GO:0001736	establishment of planar polarity	BP	46	6	1.85	3.2	1.7	0.0097	NA	Abl1, Abl2, Grhl3, Sfrp1, Ptk7, Gpc3
regulation of Rho protein signal transduction	TRUE	3	GO:0035023	regulation of Rho protein signal transduction	BP	90	9	3.61	2.5	1.3	0.01	0.038	Lpar1, Spata13, Abl2, Sos1, F2rl1, Fgd1, Ngfr, Robo1, Dlc1	Rapgef1, Dab2ip, Ralgapa1
T cell differentiation	TRUE	2	GO:0030217	T cell differentiation	BP	156	13	6.27	2.1	1	0.01	0.038	Ncor1, Trp53, Apc, Ap3b1, Abl1, Abl2, Drosha, Sos1, Rpl22, Ncaph2, Ctnnb1, Foxp1, D930015E06Rik	Rbpj, Sfrp1
kidney development	FALSE	3	GO:0001655	urogenital system development	BP	246	18	9.88	1.8	0.87	0.01	NA	Fgfr2, Arid5b, Pten, Schip1, Sulf1, Apc, Tet2, Gli2, Mtss1, Itga6, Sfrp1, Sulf2, Fgfr1, Pdgfa, Lama5, Ctnnb1, Gpc3, Pbx1
positive regulation of DNA binding transcription factor activity	TRUE	2	GO:0051091	positive regulation of DNA binding transcription factor activity	BP	157	13	6.31	2.1	1	0.011	0.04	Arid5b, Pten, Ppp3ca, Irak3, Ncoa3, Prkci, Ifrd1, Trim8, Ctnnb1, Zic2, Camk1d, Crebbp, Rps6ka5	Mapk1, Usp7, Dab2ip
regulation of smooth muscle cell proliferation	FALSE	3	GO:0048659	smooth muscle cell proliferation	BP	91	9	3.65	2.5	1.3	0.011	NA	Fgfr2, Rbpj, Trp53, Orc1, Ctnnb1, Ddx39b, Npr1, Abcc4, Gsk3b
positive regulation of mitotic cell cycle phase transition	FALSE	3	GO:0045931	positive regulation of mitotic cell cycle	BP	107	10	4.3	2.3	1.2	0.011	NA	Mta3, Ankrd17, Sin3a, Abl1, Ptpn11, Fgfr1, Ranbp1, Poldip2, Crebbp, Pbx1
retinoid X receptor binding	FALSE	4	GO:0035257	nuclear hormone receptor binding	MF	107	10	4.3	2.3	1.2	0.011	NA	Ctbp2, Nsd1, Ncor1, Ncoa1, Ncoa3, Ncor2, Hmga1, Fus, Ctnnb1, Bcas3
hippocampus development	FALSE	2	GO:0021761	limbic system development	BP	61	7	2.45	2.8	1.5	0.011	NA	Fgfr2, Usp9x, Pten, Ywhae, Nf2, Fgfr1, Gsk3b
Wnt signaling pathway, planar cell polarity pathway	FALSE	6	GO:0007164	establishment of tissue polarity	BP	47	6	1.89	3.2	1.7	0.011	NA	Abl1, Abl2, Grhl3, Sfrp1, Ptk7, Gpc3
regulation of oxidative stress-induced cell death	TRUE	5	GO:1903201	regulation of oxidative stress-induced cell death	BP	47	6	1.89	3.2	1.7	0.011	0.04	Fbxw7, Trp53, Pawr, Sfpq, Nfe2l2, Oxr1	Rnf7, Sesn2, Erp29
positive regulation of mesenchymal cell proliferation	FALSE	3	GO:0010464	regulation of mesenchymal cell proliferation	BP	34	5	1.37	3.7	1.9	0.011	NA	Fgfr2, Fgfr1, Pdgfa, Ctnnb1, Foxp1
positive regulation of glucose transmembrane transport	TRUE	7	GO:0010828	positive regulation of glucose transmembrane transport	BP	34	5	1.37	3.7	1.9	0.011	0.04	Prkci, Ptpn11, Ak1, Nfe2l2, Gpc3	Hk2, Sesn2, Ngfr
establishment of endothelial barrier	TRUE	4	GO:0061028	establishment of endothelial barrier	BP	34	5	1.37	3.7	1.9	0.011	0.04	Tjp2, Rapgef1, F2rl1, Ctnnb1, Rock2	Col18a1, Pecam1, Clic4, Dmd, Rbpj
sex chromosome	TRUE	1	GO:0000803	sex chromosome	CC	34	5	1.37	3.7	1.9	0.011	0.04	Usp7, Eed, Suz12, Smchd1, Phc1
positive regulation of ERK1 and ERK2 cascade	FALSE	3	GO:0070371	ERK1 and ERK2 cascade	BP	175	14	7.03	2	0.99	0.011	NA	Fgfr2, Fbxw7, Mapk1, Pten, Rapgef1, Dab2ip, Abl1, Abl2, Ptpn11, Pdgfa, F2rl1, Fgf4, Dmd, Pdgfc
regulation of DNA replication	FALSE	2	GO:0006260	DNA replication	BP	229	17	9.2	1.9	0.89	0.011	NA	Fbxw7, Trp53, Ino80, Atrx, Ankrd17, Sin3a, Tex10, Nf2, Gli2, Orc1, Fgfr1, Pdgfa, Pole2, Cst3, Cdk9, Rpa2, Pdgfc
mRNA transport	FALSE	6	GO:0015931	nucleobase-containing compound transport	BP	141	12	5.66	2.1	1.1	0.011	NA	Smg7, Igf2bp1, Smg5, Srsf7, Casc3, Nup188, Nup155, Xpo1, Ranbp1, Ddx39b, Ranbp17, Qk
regulation of microtubule cytoskeleton organization	FALSE	2	GO:0032886	regulation of microtubule-based process	BP	141	12	5.66	2.1	1.1	0.011	NA	Macf1, Dst, Apc, Abl1, Sgk1, Xpo1, Stmn1, Ctnnb1, Ranbp1, Rbm14, Rock2, Gsk3b
cell fate specification	TRUE	2	GO:0001708	cell fate specification	BP	62	7	2.49	2.8	1.5	0.012	0.043	Rbpj, Apc, Gli2, Otx2, Fgfr1, Ctnnb1, Pou5f1	Fgfr2, Trp53, Sfrp1, Rtf1
positive regulation of telomere maintenance	FALSE	9	GO:0032204	regulation of telomere maintenance	BP	62	7	2.49	2.8	1.5	0.012	NA	Mapk1, Atrx, Smg5, Ylpm1, Cct3, Ctnnb1, Nek7
regulation of oxidative stress-induced cell death	FALSE	5	GO:0036473	cell death in response to oxidative stress	BP	62	7	2.49	2.8	1.5	0.012	NA	Fbxw7, Trp53, Pawr, Sfpq, Rnf7, Nfe2l2, Oxr1
positive regulation of cardiac muscle tissue development	FALSE	17	GO:0060419	heart growth	BP	62	7	2.49	2.8	1.5	0.012	NA	Fgfr2, Rbpj, Pten, Fgfr1, Ctnnb1, Ddx39b, Foxp1
regulation of epithelial cell proliferation	TRUE	2	GO:0050678	regulation of epithelial cell proliferation	BP	231	17	9.28	1.8	0.87	0.012	0.043	Fgfr2, Pten, Klf9, Sulf1, Apc, Suz12, Dab2ip, Sparc, Ift52, Mtss1, Sfrp1, Sulf2, Ctnnb1, Foxp1, Ptprk, Gpc3, Robo1	Mapk1, Rps6ka1, Tcf19
positive regulation of histone modification	TRUE	2	GO:0031058	positive regulation of histone modification	BP	77	8	3.09	2.6	1.4	0.012	0.043	Jarid2, Tet1, Ncor1, Trp53, Eed, Rtf1, Cdk9, Rps6ka5	Sin3a, Ctnnb1
Wnt signaling pathway, planar cell polarity pathway	FALSE	6	GO:0035567	non-canonical Wnt signaling pathway	BP	48	6	1.93	3.1	1.6	0.012	NA	Abl1, Abl2, Grhl3, Sfrp1, Ptk7, Gpc3
negative regulation of axonogenesis	TRUE	3	GO:0050771	negative regulation of axonogenesis	BP	48	6	1.93	3.1	1.6	0.012	0.043	Pten, Rtn4, Ulk1, Ifrd1, Sema4b, Dab1	Ppp3ca, Gsk3b, Sfrp1
anterior/posterior pattern specification	TRUE	2	GO:0009952	anterior/posterior pattern specification	BP	177	14	7.11	2	0.98	0.012	0.043	Rbpj, Trp53, Apc, Kdm2b, Kdm6a, Gli2, Otx2, Sfrp1, Zic3, Ctnnb1, Ldb1, Gpc3, Pbx1, Ofd1	Fgfr2, Ift52, Fgfr1
protein localization to nucleus	TRUE	1	GO:0034504	protein localization to nucleus	BP	288	20	11.57	1.7	0.79	0.012	0.043	Ubr5, Mapk1, Trp53, Rbpms, Ppp3ca, Nop58, Sin3a, Dab2ip, Nf2, Prdx1, Cct3, Sulf2, Nup188, Nup155, Xpo1, Trim8, Sesn2, Slc9a1, Ranbp1, Gsk3b
cellular response to abiotic stimulus	TRUE	1	GO:0071214	cellular response to abiotic stimulus	BP	160	13	6.43	2	1	0.012	0.043	Trp53, Ino80, Usp28, Bcat1, Grb2, Sfrp1, Rest, Ctnnb1, Slc9a1, Ptprk, Gsk3b, Crebbp, Tlk2
epithelial to mesenchymal transition	FALSE	2	GO:0048762	mesenchymal cell differentiation	BP	143	12	5.74	2.1	1.1	0.012	NA	Fgfr2, Rbpj, Mapk1, Rtn4, Pawr, Dab2ip, Sfrp1, Fgfr1, Lama5, Sema4b, Ctnnb1, Gsk3b
negative regulation of cell cycle process	TRUE	1	GO:0010948	negative regulation of cell cycle process	BP	161	13	6.47	2	1	0.013	0.045	Fgfr2, Fbxw7, Pten, Trp53, Cradd, Apc, Atrx, Bcat1, Dab2ip, Cdk9, Ddx39b, Rbm14, Rpa2
body morphogenesis	TRUE	2	GO:0010171	body morphogenesis	BP	49	6	1.97	3.1	1.6	0.013	0.046	Arid5b, Schip1, Ptpn11, Gatad2a, Gpc3, Ofd1	Mapk1, Raf1
regulation of DNA-dependent DNA replication	TRUE	2	GO:0090329	regulation of DNA-dependent DNA replication	BP	36	5	1.45	3.5	1.8	0.014	0.048	Fbxw7, Ino80, Atrx, Tex10, Fgfr1	Pole2, Cdk9
positive regulation of BMP signaling pathway	FALSE	6	GO:0030510	regulation of BMP signaling pathway	BP	64	7	2.57	2.7	1.4	0.014	NA	Rbpj, Sulf1, Zfp423, Abl1, Sfrp1, Gpc3, Neo1
ligand-dependent nuclear receptor binding	FALSE	3	GO:0035258	steroid hormone receptor binding	MF	64	7	2.57	2.7	1.4	0.014	NA	Nsd1, Ncor1, Ncoa1, Ncoa3, Ncor2, Fus, Ctnnb1
DNA damage checkpoint	TRUE	3	GO:0000077	DNA damage checkpoint	BP	95	9	3.82	2.4	1.2	0.014	0.048	Trp53, Cradd, Taok1, Usp28, Bcat1, Ptpn11, Ddx39b, Rpa2, Taok2	Apc, Trrap
positive regulation of telomere maintenance	FALSE	9	GO:0000723	telomere maintenance	BP	95	9	3.82	2.4	1.2	0.014	NA	Mapk1, Smg7, Atrx, Smg5, Ylpm1, Cct3, Ctnnb1, Rpa2, Nek7
positive regulation of telomere maintenance	FALSE	9	GO:0032200	telomere organization	BP	95	9	3.82	2.4	1.2	0.014	NA	Mapk1, Smg7, Atrx, Smg5, Ylpm1, Cct3, Ctnnb1, Rpa2, Nek7
negative regulation of cell migration	FALSE	4	GO:0040013	negative regulation of locomotion	BP	181	14	7.27	1.9	0.95	0.014	NA	Rbpj, Pten, Sulf1, Arrdc3, Dab2ip, Sfrp1, Clic4, Sema4b, Nfe2l2, Ptprg, Ptprk, Robo1, Dlc1, Gsk3b
regulation of actin cytoskeleton organization	TRUE	2	GO:0032956	regulation of actin cytoskeleton organization	BP	236	17	9.48	1.8	0.84	0.014	0.049	Arfip1, Pecam1, Lpar1, Nf2, Grb2, Wasf2, Abl1, Mtss1, Grhl3, Gmfb, Cdc42ep3, Cdc42ep4, F2rl1, Arf1, Dlc1, Rock2, Bcas3	Myh9, Atp2a2
negative regulation of neurogenesis	FALSE	3	GO:0051961	negative regulation of nervous system development	BP	236	17	9.48	1.8	0.84	0.014	NA	Rbpj, Pten, Trp53, Rtn4, Ppp3ca, Lpar1, Map4k4, Ulk1, Ifrd1, Rest, Sema4b, Ctnnb1, Ngfr, Ptprg, Gsk3b, Dab1, Pbx1
positive regulation of glucose transmembrane transport	FALSE	7	GO:0046324	regulation of glucose import	BP	50	6	2.01	3	1.6	0.014	NA	Prkci, Hk2, Ptpn11, Nfe2l2, Ngfr, Gpc3
stress fiber	TRUE	4	GO:0001725	stress fiber	CC	50	6	2.01	3	1.6	0.014	0.049	Enah, Myh9, Flnb, Tpm3, Ptpn11, Dlc1
stress fiber	FALSE	4	GO:0097517	contractile actin filament bundle	CC	50	6	2.01	3	1.6	0.014	NA	Enah, Myh9, Flnb, Tpm3, Ptpn11, Dlc1
transferase activity, transferring alkyl or aryl (other than methyl) groups	TRUE	1	GO:0016765	transferase activity, transferring alkyl or aryl (other than methyl) groups	MF	50	6	2.01	3	1.6	0.014	0.049	Agps, Sms, Pdss1, Eef1g, Eef1e1, Gstz1
glial cell differentiation	TRUE	2	GO:0010001	glial cell differentiation	BP	146	12	5.86	2	1	0.015	0.049	Mapk1, Pten, Rtn4, Abl1, Abl2, Otx2, Ptpn11, Ctnnb1, Dmd, Exoc4, Qk, Dab1	Etv5, Prkci, Dab2ip, Nf2
positive regulation of canonical Wnt signaling pathway	FALSE	2	GO:0060828	regulation of canonical Wnt signaling pathway	BP	146	12	5.86	2	1	0.015	NA	Fgfr2, Rbpj, Ubr5, Rnf220, Apc, Rapgef1, Dab2ip, Sfrp1, Sulf2, Gpc3, Usp34, D930015E06Rik
positive regulation of ERK1 and ERK2 cascade	FALSE	3	GO:0070372	regulation of ERK1 and ERK2 cascade	BP	164	13	6.59	2	0.98	0.015	NA	Fgfr2, Fbxw7, Pten, Rapgef1, Dab2ip, Abl1, Abl2, Ptpn11, Pdgfa, F2rl1, Fgf4, Dmd, Pdgfc
DNA damage response, signal transduction by p53 class mediator	FALSE	3	GO:0042770	signal transduction in response to DNA damage	BP	65	7	2.61	2.7	1.4	0.015	NA	Trp53, Cradd, Atrx, Grb2, Abl1, Sesn2, Eef1e1
PML body	TRUE	1	GO:0016605	PML body	CC	65	7	2.61	2.7	1.4	0.015	0.05	Trp53, Atrx, Cbx5, Trim8, Cdk9, Rpa2, Crebbp
positive regulation of Ras protein signal transduction	FALSE	2	GO:0051057	positive regulation of small GTPase mediated signal transduction	BP	37	5	1.49	3.4	1.8	0.015	NA	Lpar1, Sos1, F2rl1, Ngfr, Robo1
lung cell differentiation	FALSE	2	GO:0060428	lung epithelium development	BP	37	5	1.49	3.4	1.8	0.015	NA	Fgfr2, Rbpj, Ncor2, Foxp4, Foxp1
mesoderm formation	FALSE	4	GO:0001704	formation of primary germ layer	BP	81	8	3.25	2.5	1.3	0.016	NA	Macf1, Kdm6a, Nf2, Fgfr1, Rtf1, Ctnnb1, Pou5f1, Exoc4
anterior/posterior axis specification	FALSE	2	GO:0009798	axis specification	BP	81	8	3.25	2.5	1.3	0.016	NA	Apc, Bcor, Kdm6a, Otx2, Sfrp1, Ctnnb1, Ldb1, Gpc3
translation initiation factor activity	FALSE	3	GO:0008135	translation factor activity, RNA binding	MF	81	8	3.25	2.5	1.3	0.016	NA	Eif4e2, Eif3h, Eif4g2, Eif4a2, Eef1g, Eef1e1, Eif4b, Eef1b2
embryonic skeletal system development	TRUE	1	GO:0048706	embryonic skeletal system development	BP	97	9	3.9	2.3	1.2	0.016	0.052	Fgfr2, Etl4, Sulf1, Mthfd1l, Sulf2, Ctnnb1, Mdfi, Ext1, Pbx1
digestive tract development	FALSE	2	GO:0055123	digestive system development	BP	97	9	3.9	2.3	1.2	0.016	NA	Fgfr2, Gli2, Itga6, Sfrp1, Pdgfa, Zic3, Ctnnb1, Foxp4, Pdgfc
protein phosphorylated amino acid binding	FALSE	2	GO:0051219	phosphoprotein binding	MF	66	7	2.65	2.6	1.4	0.016	NA	Fbxw7, Mapk1, Csnk1a1, Nedd4, Ywhae, Grb2, Ywhab
ubiquitin protein ligase activity	TRUE	2	GO:0061630	ubiquitin protein ligase activity	MF	184	14	7.39	1.9	0.92	0.016	0.054	Ubr5, Rnf220, Arih2, Trim71, Kcmf1, Cdk8, Nedd4, Fbxo15, Ccnc, Rnf7, Rnf115, Traip, Trim59, Cbll1
cellular response to acid chemical	TRUE	2	GO:0071229	cellular response to acid chemical	BP	98	9	3.94	2.3	1.2	0.017	0.055	Setx, Abl2, Phc1, Ptk7, Lamtor2, Sesn2, Rragc, Ranbp1, Pdgfc	Ncoa1, Pou5f1
negative regulation of cell migration	TRUE	4	GO:0030336	negative regulation of cell migration	BP	149	12	5.98	2	1	0.017	0.055	Rbpj, Pten, Sulf1, Dab2ip, Sfrp1, Clic4, Nfe2l2, Ptprg, Ptprk, Robo1, Dlc1, Gsk3b	Arrdc3, Sema4b
regulation of G1/S transition of mitotic cell cycle	TRUE	4	GO:2000045	regulation of G1/S transition of mitotic cell cycle	BP	82	8	3.29	2.4	1.3	0.017	0.055	Pten, Trp53, Ino80, Cradd, Ankrd17, Bcat1, Rpa2, Crebbp	Mta3, Apc, Sin3a, Pbx1
ruffle	TRUE	1	GO:0001726	ruffle	CC	115	10	4.62	2.2	1.1	0.017	0.055	Apc, Myh9, Spata13, Myo10, Nf2, Wasf2, Abl1, Fgd1, Rinl, Dlc1
positive regulation of transcription from RNA polymerase II promoter involved in cellular response to chemical stimulus	FALSE	3	GO:0043618	regulation of transcription from RNA polymerase II promoter in response to stress	BP	38	5	1.53	3.3	1.7	0.017	NA	Rbpj, Trp53, Sin3a, Sesn2, Nfe2l2
negative regulation of chromatin organization	TRUE	1	GO:1905268	negative regulation of chromatin organization	BP	38	5	1.53	3.3	1.7	0.017	0.055	Jarid2, Tet1, Ubr5, Bcor, Sin3a
mesoderm formation	TRUE	4	GO:0001707	mesoderm formation	BP	52	6	2.09	2.9	1.5	0.017	0.055	Macf1, Kdm6a, Nf2, Fgfr1, Pou5f1, Exoc4	Rtf1, Ctnnb1, Zic2, Ext1
regulation of protein export from nucleus	FALSE	2	GO:0006611	protein export from nucleus	BP	52	6	2.09	2.9	1.5	0.017	NA	Ptpn14, Ptpn11, Xpo1, Rangap1, Ranbp17, Gsk3b
positive regulation of telomere maintenance	FALSE	9	GO:0010833	telomere maintenance via telomere lengthening	BP	52	6	2.09	2.9	1.5	0.017	NA	Mapk1, Smg7, Smg5, Cct3, Ctnnb1, Nek7
positive regulation of DNA biosynthetic process	TRUE	3	GO:2000573	positive regulation of DNA biosynthetic process	BP	52	6	2.09	2.9	1.5	0.017	0.055	Mapk1, Cct3, Ctnnb1, Ddx39b, Gsk3b, Nek7	Smg7, Trp53, Smg5, Pole2
regulation of mRNA stability	FALSE	2	GO:0043487	regulation of RNA stability	BP	67	7	2.69	2.6	1.4	0.018	NA	Smg7, Igf2bp1, Trim71, Pum1, Smg5, Dhx9, Qk
reproductive structure development	TRUE	1	GO:0048608	reproductive structure development	BP	338	22	13.58	1.6	0.7	0.018	0.056	Fgfr2, Rbpj, Mapk1, Arid5b, Pten, Ncoa1, Schip1, Jmjd1c, Sulf1, Apc, Atrx, Ncoa3, Esrrb, Gli2, Grb2, Hs6st1, Ttpa, Sfrp1, Ptpn11, Ctnnb1, Gjb3, Mdfi
regulation of stem cell proliferation	FALSE	2	GO:0072089	stem cell proliferation	BP	99	9	3.98	2.3	1.2	0.018	NA	Fgfr2, Trp53, Arih2, Trim71, Ncoa3, Nf2, Fubp1, Fgfr1, Ctnnb1
cellular response to glucose stimulus	FALSE	11	GO:0001678	cellular glucose homeostasis	BP	83	8	3.33	2.4	1.3	0.018	NA	Ppp3ca, Sin3a, Raf1, Map4k4, Hk2, Sesn2, Ucp2, Cdk16
regulation of microtubule cytoskeleton organization	TRUE	2	GO:0070507	regulation of microtubule cytoskeleton organization	BP	116	10	4.66	2.1	1.1	0.018	0.057	Dst, Apc, Abl1, Sgk1, Xpo1, Stmn1, Ctnnb1, Ranbp1, Rbm14, Rock2	Macf1, Gsk3b
regulation of oxidative stress-induced cell death	FALSE	5	GO:1900407	regulation of cellular response to oxidative stress	BP	53	6	2.13	2.8	1.5	0.019	NA	Fbxw7, Trp53, Pawr, Sfpq, Nfe2l2, Oxr1
mammary gland duct morphogenesis	FALSE	5	GO:0017145	stem cell division	BP	39	5	1.57	3.2	1.7	0.019	NA	Fgfr2, Etv5, Ncoa3, Fubp1, Fgfr1
negative regulation of dephosphorylation	FALSE	3	GO:0035303	regulation of dephosphorylation	BP	117	10	4.7	2.1	1.1	0.019	NA	Sfi1, Pawr, Smg5, Ywhae, Rbm26, Ppp6r3, Ywhab, Dlc1, Rock2, Wnk1
positive regulation of endothelial cell migration	FALSE	4	GO:0010594	regulation of endothelial cell migration	BP	84	8	3.37	2.4	1.2	0.019	NA	Fbxw7, Dab2ip, Sparc, Fgfr1, Nfe2l2, Fgf4, Rock2, Bcas3
negative regulation of translation	FALSE	3	GO:0006417	regulation of translation	BP	263	18	10.56	1.7	0.77	0.019	NA	Mapk1, Ncor1, Igf2bp1, Ppp3ca, Eif4e2, Trim71, Pum1, Drosha, Eif4g2, Casc3, Ncor2, Eif4a2, Sesn2, Mov10, Pou5f1, Ddx39b, Srp9, Qk
ubiquitin protein ligase activity	FALSE	2	GO:0061659	ubiquitin-like protein ligase activity	MF	188	14	7.55	1.9	0.89	0.019	NA	Ubr5, Rnf220, Arih2, Trim71, Kcmf1, Cdk8, Nedd4, Fbxo15, Ccnc, Rnf7, Rnf115, Traip, Trim59, Cbll1
positive regulation of protein localization to nucleus	FALSE	2	GO:1900180	regulation of protein localization to nucleus	BP	170	13	6.83	1.9	0.93	0.019	NA	Ubr5, Rbpms, Ppp3ca, Sin3a, Dab2ip, Nf2, Prdx1, Cct3, Sulf2, Trim8, Sesn2, Slc9a1, Gsk3b
structural constituent of ribosome	TRUE	1	GO:0003735	structural constituent of ribosome	MF	170	13	6.83	1.9	0.93	0.019	0.061	Rps4x, Rpl22, Slc25a3, Slc25a39, Rpl10a, Ucp2, Rpl10, Rpl27, Rpl26, Rps20, Slc25a44, Rpl7l1, Mrpl33
regulation of mitotic cell cycle	TRUE	1	GO:0007346	regulation of mitotic cell cycle	BP	342	22	13.74	1.6	0.68	0.02	0.062	Fgfr2, Pten, Trp53, Mta3, Ino80, Cradd, Apc, Atrx, Ankrd17, Sin3a, Bcat1, Abl1, Ptpn11, Fgfr1, Trrap, Rcc1, Ctnnb1, Ranbp1, Poldip2, Rpa2, Crebbp, Pbx1
positive regulation of DNA biosynthetic process	FALSE	3	GO:0071897	DNA biosynthetic process	BP	118	10	4.74	2.1	1.1	0.02	NA	Mapk1, Smg7, Trp53, Smg5, Cct3, Pole2, Ctnnb1, Ddx39b, Gsk3b, Nek7
regulation of DNA-templated transcription, elongation	FALSE	2	GO:0006354	DNA-templated transcription, elongation	BP	54	6	2.17	2.8	1.5	0.021	NA	Ubtf, Cbx7, Rtf1, Ldb1, Ddx39b, Gtf2f2
positive regulation of glucose transmembrane transport	FALSE	7	GO:0008645	hexose transmembrane transport	BP	85	8	3.41	2.3	1.2	0.021	NA	Prkci, Hk2, Ptpn11, Ak1, Sesn2, Nfe2l2, Ngfr, Gpc3
positive regulation of glucose transmembrane transport	FALSE	7	GO:0015749	monosaccharide transmembrane transport	BP	85	8	3.41	2.3	1.2	0.021	NA	Prkci, Hk2, Ptpn11, Ak1, Sesn2, Nfe2l2, Ngfr, Gpc3
regulation of ubiquitin-protein transferase activity	TRUE	5	GO:0051438	regulation of ubiquitin-protein transferase activity	BP	40	5	1.61	3.1	1.6	0.021	0.065	Fbxw7, Pten, Arrdc3, Abl1, Dcun1d4	Ubr5, Ubxn2a, Cdk9, Hspa5, Ctnnb1
regulation of focal adhesion assembly	TRUE	4	GO:0051893	regulation of focal adhesion assembly	BP	40	5	1.61	3.1	1.6	0.021	0.065	Macf1, Pten, Ldb1, Dlc1, Bcas3	Rapgef1, Rock2
regulation of focal adhesion assembly	FALSE	4	GO:0090109	regulation of cell-substrate junction assembly	BP	40	5	1.61	3.1	1.6	0.021	NA	Macf1, Pten, Ldb1, Dlc1, Bcas3
negative regulation of G1/S transition of mitotic cell cycle	TRUE	5	GO:2000134	negative regulation of G1/S transition of mitotic cell cycle	BP	40	5	1.61	3.1	1.6	0.021	0.065	Pten, Trp53, Cradd, Bcat1, Rpa2	Apc, Trrap
DNA damage checkpoint	FALSE	3	GO:0031570	DNA integrity checkpoint	BP	102	9	4.1	2.2	1.1	0.021	NA	Trp53, Cradd, Taok1, Usp28, Bcat1, Ptpn11, Ddx39b, Rpa2, Taok2
ureteric bud development	TRUE	5	GO:0001657	ureteric bud development	BP	70	7	2.81	2.5	1.3	0.022	0.066	Fgfr2, Sfrp1, Fgfr1, Lama5, Ctnnb1, Gpc3, Pbx1	Mtss1
ureteric bud development	FALSE	5	GO:0072163	mesonephric epithelium development	BP	70	7	2.81	2.5	1.3	0.022	NA	Fgfr2, Sfrp1, Fgfr1, Lama5, Ctnnb1, Gpc3, Pbx1
ureteric bud development	FALSE	5	GO:0072164	mesonephric tubule development	BP	70	7	2.81	2.5	1.3	0.022	NA	Fgfr2, Sfrp1, Fgfr1, Lama5, Ctnnb1, Gpc3, Pbx1
regulation of histone methylation	FALSE	6	GO:0006479	protein methylation	BP	137	11	5.5	2	1	0.022	NA	Jarid2, Nsd1, Tet1, Eed, Atrx, Bcor, Suz12, Tet2, Dpy30, Rtf1, Ctnnb1
regulation of histone methylation	FALSE	6	GO:0008213	protein alkylation	BP	137	11	5.5	2	1	0.022	NA	Jarid2, Nsd1, Tet1, Eed, Atrx, Bcor, Suz12, Tet2, Dpy30, Rtf1, Ctnnb1
positive regulation of cell division	TRUE	2	GO:0051781	positive regulation of cell division	BP	55	6	2.21	2.7	1.4	0.022	0.067	Fgfr2, Pkp4, Apc, Pdgfa, Fgf4, Pdgfc	Ncoa3, Pou5f1
coronary vasculature development	TRUE	2	GO:0060976	coronary vasculature development	BP	55	6	2.21	2.7	1.4	0.022	0.067	Fgfr2, Ptk7, Fgfr1, Ctnnb1, Gpc3, Robo1	Fbxw7, Qk
positive regulation of hydrolase activity	TRUE	1	GO:0051345	positive regulation of hydrolase activity	BP	327	21	13.13	1.6	0.68	0.023	0.069	Fgfr2, Pkp4, Cradd, Lpar1, Pawr, Msh6, Rapgef1, Arhgap21, Abl2, Itga6, Rnf7, Grhl3, Fgfr1, Dennd2c, Rest, Hspa5, Robo1, Dlc1, Gsk3b, Bcas3, Ralgapa1
negative regulation of cell migration	FALSE	4	GO:2000146	negative regulation of cell motility	BP	156	12	6.27	1.9	0.94	0.023	NA	Rbpj, Pten, Sulf1, Dab2ip, Sfrp1, Clic4, Nfe2l2, Ptprg, Ptprk, Robo1, Dlc1, Gsk3b
positive regulation of transcription from RNA polymerase II promoter involved in cellular response to chemical stimulus	FALSE	3	GO:0043620	regulation of DNA-templated transcription in response to stress	BP	41	5	1.65	3	1.6	0.023	NA	Rbpj, Trp53, Sin3a, Sesn2, Nfe2l2
digestive tract morphogenesis	TRUE	3	GO:0048546	digestive tract morphogenesis	BP	41	5	1.65	3	1.6	0.023	0.069	Fgfr2, Gli2, Sfrp1, Ctnnb1, Foxp4	Ift52, Gpc3, Apc, Otx2
pyrimidine-containing compound metabolic process	TRUE	1	GO:0072527	pyrimidine-containing compound metabolic process	BP	41	5	1.65	3	1.6	0.023	0.069	Tet1, Mapk1, Tet2, Uck2, Ctps
epithelial to mesenchymal transition	TRUE	2	GO:0001837	epithelial to mesenchymal transition	BP	87	8	3.49	2.3	1.2	0.023	0.069	Fgfr2, Rbpj, Rtn4, Pawr, Dab2ip, Sfrp1, Ctnnb1, Gsk3b	Mapk1, Fgfr1, Lama5, Sema4b
nuclear matrix	TRUE	2	GO:0016363	nuclear matrix	CC	71	7	2.85	2.5	1.3	0.023	0.069	Trp53, Sparc, Anp32a, Sfpq, Ncor2, Clic4, Ddx39b
G1/S transition of mitotic cell cycle	FALSE	4	GO:0044772	mitotic cell cycle phase transition	BP	269	18	10.8	1.7	0.74	0.024	NA	Pten, Trp53, Mta3, Ino80, Cradd, Apc, Ppp3ca, Trim71, Ankrd17, Sin3a, Bcat1, E2f4, Rcc1, Tcf19, Ranbp1, Rpa2, Crebbp, Pbx1
endoderm development	TRUE	1	GO:0007492	endoderm development	BP	56	6	2.25	2.7	1.4	0.024	0.07	Ankrd17, Otx2, Rtf1, Ctnnb1, Pou5f1, Ext1
mesoderm formation	FALSE	4	GO:0048332	mesoderm morphogenesis	BP	56	6	2.25	2.7	1.4	0.024	NA	Macf1, Kdm6a, Nf2, Fgfr1, Pou5f1, Exoc4
stress fiber	FALSE	4	GO:0032432	actin filament bundle	CC	56	6	2.25	2.7	1.4	0.024	NA	Enah, Myh9, Flnb, Tpm3, Ptpn11, Dlc1
cellular response to tumor necrosis factor	FALSE	2	GO:0034612	response to tumor necrosis factor	BP	88	8	3.53	2.3	1.2	0.025	NA	Tjp2, Dab2ip, Sfrp1, Traip, F2rl1, Nfe2l2, Aff3, Map4k3
circadian rhythm	TRUE	2	GO:0007623	circadian rhythm	BP	122	10	4.9	2	1	0.025	0.072	Pten, Ncor1, Trp53, Dhx9, Setx, Sin3a, Sfpq, Ngfr, Rock2, Gsk3b	Schip1, Klf9, Crebbp
kinetochore	TRUE	2	GO:0000776	kinetochore	CC	122	10	4.9	2	1	0.025	0.072	Cfdp1, Apc, Csnk1a1, Cbx5, Sin3a, Xpo1, Cenpc1, Nudcd2, Rangap1, Crebbp	Ppp2r5c, Atrx
ureteric bud development	FALSE	5	GO:0001823	mesonephros development	BP	72	7	2.89	2.4	1.3	0.025	NA	Fgfr2, Sfrp1, Fgfr1, Lama5, Ctnnb1, Gpc3, Pbx1
helicase activity	TRUE	1	GO:0004386	helicase activity	MF	158	12	6.35	1.9	0.92	0.025	0.072	Ino80, Smarcad1, Atrx, Chd2, Dhx9, Setx, Eif4a2, Mov10, Ddx21, Ddx39b, Chd9, Gtf2f2
regulation of cellular component size	TRUE	1	GO:0032535	regulation of cellular component size	BP	291	19	11.69	1.6	0.7	0.026	0.072	Arfip1, Pten, Rtn4, Pecam1, Grb2, Abl1, Ulk1, Gmfb, Cdc42ep3, Eif4g2, Ifrd1, E2f4, Cdc42ep4, F2rl1, Arf1, Sema4b, Clns1a, Atp13a2, Gsk3b
blastocyst formation	TRUE	2	GO:0001825	blastocyst formation	BP	42	5	1.69	3	1.6	0.026	0.072	Tet1, Esrrb, Pou5f1, Bysl, Rpl7l1	Rtf1, Sall4
positive regulation of telomere maintenance	TRUE	9	GO:0032206	positive regulation of telomere maintenance	BP	42	5	1.69	3	1.6	0.026	0.072	Mapk1, Atrx, Cct3, Ctnnb1, Nek7	Smg7, Smg5, Ylpm1, Rpa2, Apc, Sfpq
regulation of DNA-templated transcription, elongation	TRUE	2	GO:0032784	regulation of DNA-templated transcription, elongation	BP	42	5	1.69	3	1.6	0.026	0.072	Cbx7, Rtf1, Ldb1, Ddx39b, Gtf2f2	Ubtf
regulation of focal adhesion assembly	FALSE	4	GO:1903391	regulation of adherens junction organization	BP	42	5	1.69	3	1.6	0.026	NA	Macf1, Pten, Ldb1, Dlc1, Bcas3
regulation of dendritic spine development	TRUE	3	GO:0060998	regulation of dendritic spine development	BP	57	6	2.29	2.6	1.4	0.026	0.073	Pten, Lpar1, Zmynd8, Eif4g2, Arf1, Ngfr	Dab2ip, Sgk1
positive regulation of telomere maintenance	FALSE	9	GO:2001252	positive regulation of chromosome organization	BP	57	6	2.29	2.6	1.4	0.026	NA	Mapk1, Atrx, Sfpq, Cct3, Ctnnb1, Nek7
regulation of muscle system process	TRUE	2	GO:0090257	regulation of muscle system process	BP	123	10	4.94	2	1	0.026	0.073	Jarid2, Ppp3ca, Pawr, Gtf2ird1, Atp2a2, Slc9a1, Cdk9, Ddx39b, Dmd, Gsk3b	Sulf1, Sulf2, Nup155, Rock2
labyrinthine layer development	FALSE	3	GO:0001890	placenta development	BP	142	11	5.7	1.9	0.95	0.028	NA	Fgfr2, Rbpj, Mapk1, Ncoa1, Ncoa3, Esrrb, Grb2, Hs6st1, Ttpa, Gjb3, Mdfi
regulation of G1/S transition of mitotic cell cycle	FALSE	4	GO:1902806	regulation of cell cycle G1/S phase transition	BP	90	8	3.61	2.2	1.2	0.028	NA	Pten, Trp53, Ino80, Cradd, Ankrd17, Bcat1, Rpa2, Crebbp
excitatory postsynaptic potential	TRUE	3	GO:0060079	excitatory postsynaptic potential	BP	43	5	1.73	2.9	1.5	0.028	0.077	Pten, Ppp3ca, Zmynd8, Ngfr, Gsk3b
negative regulation of G1/S transition of mitotic cell cycle	FALSE	5	GO:1902807	negative regulation of cell cycle G1/S phase transition	BP	43	5	1.73	2.9	1.5	0.028	NA	Pten, Trp53, Cradd, Bcat1, Rpa2
polysome	TRUE	1	GO:0005844	polysome	CC	43	5	1.73	2.9	1.5	0.028	0.077	Msi2, Drg1, Rps4x, Fus, Eif4b
alpha-beta T cell differentiation	TRUE	2	GO:0046632	alpha-beta T cell differentiation	BP	58	6	2.33	2.6	1.4	0.028	0.077	Ncor1, Ap3b1, Abl1, Abl2, Rpl22, Foxp1
cytosolic large ribosomal subunit	TRUE	3	GO:0022625	cytosolic large ribosomal subunit	CC	58	6	2.33	2.6	1.4	0.028	0.077	Rpl22, Rpl10a, Rpl10, Rpl27, Rpl26, Rpl7l1	Mrpl33, Rps4x, Rps20
stress fiber	FALSE	4	GO:0042641	actomyosin	CC	58	6	2.33	2.6	1.4	0.028	NA	Enah, Myh9, Flnb, Tpm3, Ptpn11, Dlc1
negative regulation of viral life cycle	FALSE	5	GO:0048525	negative regulation of viral process	BP	74	7	2.97	2.4	1.2	0.029	NA	Pcbp2, Sec14l1, Srpk1, Trim8, Apobec3, Trim59, Rest
negative regulation of cell adhesion	TRUE	1	GO:0007162	negative regulation of cell adhesion	BP	161	12	6.47	1.9	0.89	0.029	0.078	Pten, Jam2, Pawr, Nf2, Abl1, Abl2, Ptpn11, Cbll1, Dlc1, D930015E06Rik, Dab1, Bcas3
positive regulation of protein complex assembly	TRUE	1	GO:0031334	positive regulation of protein complex assembly	BP	161	12	6.47	1.9	0.89	0.029	0.078	Arfip1, Trp53, Apc, Setx, Grb2, Gmfb, Cdc42ep3, Cdc42ep4, Arf1, Ctnnb1, Gsk3b, Gtf2f2
RNA polymerase II core promoter sequence-specific DNA binding	FALSE	3	GO:0001047	core promoter binding	MF	143	11	5.74	1.9	0.94	0.029	NA	Nsd1, Rbpj, Trp53, Kdm2b, Chd2, Suz12, Ubtf, Sfpq, Nrf1, Rest, Cdk9
protein import into nucleus	FALSE	3	GO:0017038	protein import	BP	257	17	10.32	1.6	0.72	0.03	NA	Ubr5, Mapk1, Trp53, Rbpms, Hspa4, Ppp3ca, Pex13, Nop58, Dab2ip, Prdx1, Sulf2, Nup188, Nup155, Slc9a1, Ranbp1, Pex6, Gsk3b
regulation of developmental growth	TRUE	1	GO:0048638	regulation of developmental growth	BP	257	17	10.32	1.6	0.72	0.03	0.08	Fgfr2, Rbpj, Pten, Ncor1, Rtn4, Fto, Abl1, Ulk1, Eif4g2, Sfrp1, Ptpn11, Fgfr1, Ifrd1, Sema4b, Ddx39b, Foxp1, Gsk3b
histone acetylation	TRUE	6	GO:0016573	histone acetylation	BP	126	10	5.06	2	0.98	0.03	0.08	Ncoa1, Sin3a, Brd1, Hcfc1, Trrap, Tada3, Morf4l2, Ldb1, Crebbp, Rps6ka5	Naa25, Nmt1, Zdhhc20
demethylation	FALSE	4	GO:0016706	oxidoreductase activity, acting on paired donors, with incorporation or reduction of molecular oxygen, 2-oxoglutarate as one donor, and incorporation of one atom each of oxygen into both donors	MF	59	6	2.37	2.5	1.3	0.03	NA	Tet1, Jmjd1c, Fto, Kdm2b, Kdm6a, Tet2
regeneration	TRUE	1	GO:0031099	regeneration	BP	75	7	3.01	2.3	1.2	0.031	0.08	Pten, Rtn4, Map4k4, Ulk1, Sulf2, Ifrd1, Upf2
glutathione metabolic process	TRUE	2	GO:0006749	glutathione metabolic process	BP	44	5	1.77	2.8	1.5	0.031	0.08	Eef1g, Eef1e1, Gstz1, Nfe2l2, Idh1	Mthfd1l
hippocampus development	TRUE	2	GO:0021766	hippocampus development	BP	44	5	1.77	2.8	1.5	0.031	0.08	Usp9x, Pten, Ywhae, Nf2, Gsk3b	Fgfr2, Fgfr1
histone H3-K4 methylation	TRUE	1	GO:0051568	histone H3-K4 methylation	BP	44	5	1.77	2.8	1.5	0.031	0.08	Bcor, Tet2, Dpy30, Rtf1, Ctnnb1
mammary gland duct morphogenesis	FALSE	5	GO:0060443	mammary gland morphogenesis	BP	44	5	1.77	2.8	1.5	0.031	NA	Fgfr2, Etv5, Ncoa3, Gli2, Robo1
regulation of ERBB signaling pathway	TRUE	3	GO:1901184	regulation of ERBB signaling pathway	BP	44	5	1.77	2.8	1.5	0.031	0.08	Fbxw7, Rbpj, Dab2ip, Rnf115, Shkbp1	Abl1, Abl2, Sos1, Ptpn11, Mapk1
T cell differentiation	FALSE	2	GO:0030098	lymphocyte differentiation	BP	219	15	8.8	1.7	0.77	0.031	NA	Rbpj, Ncor1, Trp53, Apc, Ap3b1, Abl1, Abl2, Drosha, Sos1, Rpl22, Ncaph2, Sfrp1, Ctnnb1, Foxp1, D930015E06Rik
positive regulation of translation	FALSE	2	GO:0034250	positive regulation of cellular amide metabolic process	BP	92	8	3.7	2.2	1.1	0.031	NA	Mapk1, Ncor1, Ppp3ca, Eif4g2, Ncor2, Nfe2l2, Pou5f1, Ddx39b
positive regulation of DNA biosynthetic process	FALSE	3	GO:2000278	regulation of DNA biosynthetic process	BP	76	7	3.05	2.3	1.2	0.033	NA	Mapk1, Trp53, Cct3, Ctnnb1, Ddx39b, Gsk3b, Nek7
integrin binding	TRUE	1	GO:0005178	integrin binding	MF	76	7	3.05	2.3	1.2	0.033	0.084	Nf2, Anp32a, Itga6, Lama5, Cd9, Utrn, Gsk3b
regulation of fibroblast growth factor receptor signaling pathway	FALSE	2	GO:0021675	nerve development	BP	60	6	2.41	2.5	1.3	0.033	NA	Sulf1, Sulf2, Ctnnb1, Ngfr, Dmd, Nav2
RNA polymerase II core promoter sequence-specific DNA binding	TRUE	3	GO:0000979	RNA polymerase II core promoter sequence-specific DNA binding	MF	60	6	2.41	2.5	1.3	0.033	0.084	Nsd1, Rbpj, Trp53, Kdm2b, Suz12, Cdk9	Chd2, Ubtf, Nrf1, Rest, Sfpq
phagocytosis	TRUE	1	GO:0006909	phagocytosis	BP	110	9	4.42	2	1	0.033	0.084	Pten, Pecam1, Myh9, Csnk1a1, Rab27a, Abl1, Abl2, F2rl1, Camk1d
embryonic limb morphogenesis	TRUE	6	GO:0030326	embryonic limb morphogenesis	BP	110	9	4.42	2	1	0.033	0.084	Gli2, Ift52, Fgfr1, Sall4, Ctnnb1, Fgf4, Aff3, Gpc3, Pbx1	Fgfr2, Atrx, Sik3, Itga6
embryonic limb morphogenesis	FALSE	6	GO:0035113	embryonic appendage morphogenesis	BP	110	9	4.42	2	1	0.033	NA	Gli2, Ift52, Fgfr1, Sall4, Ctnnb1, Fgf4, Aff3, Gpc3, Pbx1
negative regulation of cell migration	FALSE	4	GO:0051271	negative regulation of cellular component movement	BP	183	13	7.35	1.8	0.82	0.033	NA	Rbpj, Pten, Sulf1, Dab2ip, Sfrp1, Clic4, Sema4b, Nfe2l2, Ptprg, Ptprk, Robo1, Dlc1, Gsk3b
mesoderm formation	FALSE	4	GO:0007498	mesoderm development	BP	93	8	3.74	2.1	1.1	0.033	NA	Macf1, Kdm6a, Nf2, Fgfr1, Pou5f1, Zic2, Ext1, Exoc4
regulation of protein polymerization	TRUE	2	GO:0032271	regulation of protein polymerization	BP	146	11	5.86	1.9	0.91	0.033	0.085	Arfip1, Apc, Pecam1, Grb2, Abl1, Sgk1, Gmfb, Cdc42ep3, Stmn1, Cdc42ep4, Arf1	Mtss1
lung alveolus development	TRUE	1	GO:0048286	lung alveolus development	BP	45	5	1.81	2.8	1.5	0.033	0.085	Fgfr2, Tns3, Hs6st1, Pdgfa, Cic
ossification	TRUE	1	GO:0001503	ossification	BP	280	18	11.25	1.6	0.68	0.033	0.085	Fgfr2, Rbpj, Mapk1, Apc, Bcor, Dhx9, Gli2, Gabbr1, Mtss1, Sfrp1, Fgfr1, Ddx21, Ctnnb1, Ext1, Gpc3, Snd1, Pbx1, Sik3
cell projection assembly	TRUE	1	GO:0030031	cell projection assembly	BP	320	20	12.85	1.6	0.64	0.033	0.085	Apc, Lpar1, Spata13, Myo10, Wasf2, Zmynd8, Abl1, Abl2, Itga6, Cdc42ep3, E2f4, Pdgfa, Cdc42ep4, F2rl1, Trim59, Lama5, Fgd1, Abcc4, Bcas3, Ofd1
histone acetylation	FALSE	6	GO:0043543	protein acylation	BP	184	13	7.39	1.8	0.81	0.034	NA	Ncoa1, Sin3a, Nmt1, Brd1, Zdhhc20, Hcfc1, Naa25, Trrap, Tada3, Morf4l2, Ldb1, Crebbp, Rps6ka5
cellular response to acid chemical	FALSE	2	GO:0001101	response to acid chemical	BP	147	11	5.9	1.9	0.9	0.035	NA	Ncoa1, Setx, Abl2, Phc1, Ptk7, Lamtor2, Sesn2, Rragc, Pou5f1, Ranbp1, Pdgfc
pattern recognition receptor signaling pathway	FALSE	9	GO:0002218	activation of innate immune response	BP	77	7	3.09	2.3	1.2	0.035	NA	Irak3, Pum1, Ankrd17, Sin3a, Dab2ip, Sec14l1, F2rl1
positive regulation of endothelial cell migration	FALSE	4	GO:0010632	regulation of epithelial cell migration	BP	129	10	5.18	1.9	0.95	0.035	NA	Fbxw7, Macf1, Dab2ip, Sparc, Fgfr1, Nfe2l2, Fgf4, Ptprg, Rock2, Bcas3
membrane raft	TRUE	3	GO:0045121	membrane raft	CC	242	16	9.72	1.6	0.72	0.035	0.088	Mapk1, Sulf1, Pecam1, Nedd4, Nf2, Gabbr1, Usp48, Lamtor2, Ctnnb1, Slc9a1, Stx12, Ngfr, Dmd, Dlc1, Gsk3b, Myof	Xpo1
membrane raft	FALSE	3	GO:0098857	membrane microdomain	CC	242	16	9.72	1.6	0.72	0.035	NA	Mapk1, Sulf1, Pecam1, Nedd4, Nf2, Gabbr1, Usp48, Lamtor2, Ctnnb1, Slc9a1, Stx12, Ngfr, Dmd, Dlc1, Gsk3b, Myof
positive regulation of cardiac muscle tissue development	FALSE	17	GO:0016202	regulation of striated muscle tissue development	BP	94	8	3.78	2.1	1.1	0.035	NA	Fgfr2, Rbpj, Pten, Fgfr1, Ctnnb1, Ddx39b, Foxp1, Gsk3b
histone H4 acetylation	FALSE	4	GO:0031248	protein acetyltransferase complex	CC	94	8	3.78	2.1	1.1	0.035	NA	Brd1, Hcfc1, Naa25, Trrap, Tada3, Morf4l2, Usp34, Crebbp
histone H4 acetylation	FALSE	4	GO:1902493	acetyltransferase complex	CC	94	8	3.78	2.1	1.1	0.035	NA	Brd1, Hcfc1, Naa25, Trrap, Tada3, Morf4l2, Usp34, Crebbp
positive regulation of smooth muscle cell proliferation	TRUE	3	GO:0048661	positive regulation of smooth muscle cell proliferation	BP	61	6	2.45	2.4	1.3	0.035	0.088	Fgfr2, Rbpj, Orc1, Ddx39b, Abcc4, Gsk3b	Eif4g2, Fgfr1, Ankrd17, Cdk9, Foxp1
mammary gland duct morphogenesis	FALSE	5	GO:0061180	mammary gland epithelium development	BP	61	6	2.45	2.4	1.3	0.035	NA	Fgfr2, Etv5, Mapk1, Ncoa3, Gli2, Robo1
histone acetyltransferase activity	FALSE	7	GO:0034212	peptide N-acetyltransferase activity	MF	61	6	2.45	2.4	1.3	0.035	NA	Ncoa1, Ncoa3, Hcfc1, Naa25, Tada3, Crebbp
embryonic organ morphogenesis	TRUE	1	GO:0048562	embryonic organ morphogenesis	BP	223	15	8.96	1.7	0.74	0.035	0.088	Fgfr2, Rbpj, Mapk1, Mthfd1l, Kdm2b, Kdm6a, Gli2, Ift52, Otx2, Grhl3, Ptk7, Fgfr1, Zic3, Ctnnb1, Mdfi
protein stabilization	TRUE	2	GO:0050821	protein stabilization	BP	112	9	4.5	2	1	0.036	0.09	Fbxw7, Pten, Trp53, Cdc37l1, Usp7, Hcfc1, Cct3, Stx12, Pex6	Ubr5, Usp28, Nf2, Tada3
histone acetylation	FALSE	6	GO:0018393	internal peptidyl-lysine acetylation	BP	130	10	5.22	1.9	0.94	0.036	NA	Ncoa1, Sin3a, Brd1, Hcfc1, Trrap, Tada3, Morf4l2, Ldb1, Crebbp, Rps6ka5
protein dephosphorylation	FALSE	2	GO:0016311	dephosphorylation	BP	283	18	11.37	1.6	0.66	0.037	NA	Pten, Ppp3ca, Sfi1, Pawr, Ptpn14, Smg5, Ywhae, Rbm26, Impa2, Ppp6r3, Dusp27, Ptpn11, Ywhab, Ptprg, Ptprk, Dlc1, Rock2, Wnk1
positive regulation of cardiac muscle tissue development	FALSE	17	GO:0048634	regulation of muscle organ development	BP	95	8	3.82	2.1	1.1	0.037	NA	Fgfr2, Rbpj, Pten, Fgfr1, Ctnnb1, Ddx39b, Foxp1, Gsk3b
cellular response to UV	TRUE	3	GO:0034644	cellular response to UV	BP	62	6	2.49	2.4	1.3	0.038	0.093	Trp53, Ino80, Usp28, Bcat1, Ptprk, Crebbp	Grb2, Sfrp1, Tlk2
ureteric bud development	FALSE	5	GO:0072073	kidney epithelium development	BP	96	8	3.86	2.1	1	0.039	NA	Fgfr2, Mtss1, Sfrp1, Fgfr1, Lama5, Ctnnb1, Gpc3, Pbx1
positive regulation of cardiac muscle tissue development	FALSE	17	GO:1901861	regulation of muscle tissue development	BP	96	8	3.86	2.1	1	0.039	NA	Fgfr2, Rbpj, Pten, Fgfr1, Ctnnb1, Ddx39b, Foxp1, Gsk3b
histone deacetylase binding	TRUE	1	GO:0042826	histone deacetylase binding	MF	96	8	3.86	2.1	1	0.039	0.095	Ncor1, Bcor, Smg5, Ywhae, Cbx5, Sfpq, Ncor2, Ywhab
positive regulation of neuron apoptotic process	FALSE	2	GO:1901216	positive regulation of neuron death	BP	79	7	3.17	2.2	1.1	0.039	NA	Fbxw7, Trp53, Pawr, Abl1, Ctnnb1, Ngfr, Gsk3b
chromatin DNA binding	TRUE	1	GO:0031490	chromatin DNA binding	MF	79	7	3.17	2.2	1.1	0.039	0.095	Jmjd1c, Kdm6a, Suz12, Grhl3, Rcc1, Pou5f1, Zic2
heparan sulfate proteoglycan metabolic process	FALSE	3	GO:0006029	proteoglycan metabolic process	BP	47	5	1.89	2.7	1.4	0.039	NA	Sulf1, Hs6st1, Sulf2, Ctnnb1, Ext1
anterior/posterior axis specification	TRUE	2	GO:0009948	anterior/posterior axis specification	BP	47	5	1.89	2.7	1.4	0.039	0.095	Kdm6a, Otx2, Ctnnb1, Ldb1, Gpc3	Apc, Bcor, Sfrp1
regulation of membrane permeability	TRUE	2	GO:0090559	regulation of membrane permeability	BP	47	5	1.89	2.7	1.4	0.039	0.095	Trp53, Tjp2, Hk2, Slc9a1, Gsk3b	Hspa4
positive regulation of mitotic cell cycle phase transition	TRUE	3	GO:1901992	positive regulation of mitotic cell cycle phase transition	BP	47	5	1.89	2.7	1.4	0.039	0.095	Mta3, Ankrd17, Sin3a, Crebbp, Pbx1	Abl1, Ptpn11, Fgfr1, Ranbp1, Poldip2
rRNA processing	FALSE	4	GO:0016072	rRNA metabolic process	BP	169	12	6.79	1.8	0.82	0.04	NA	Nop58, Tex10, Utp14a, Drosha, Mettl16, Tsr1, Ddx21, Rpl10a, Rpl26, Bysl, Nop2, Rpl7l1
lamellipodium	TRUE	1	GO:0030027	lamellipodium	CC	132	10	5.3	1.9	0.92	0.04	0.096	Fat1, Apc, Enah, Spata13, Myo10, Nf2, Wasf2, Abl2, Ctnnb1, Fgd1
cellular response to UV	FALSE	3	GO:0071478	cellular response to radiation	BP	114	9	4.58	2	0.97	0.04	NA	Trp53, Ino80, Usp28, Bcat1, Grb2, Sfrp1, Ptprk, Crebbp, Tlk2
developmental growth involved in morphogenesis	TRUE	1	GO:0060560	developmental growth involved in morphogenesis	BP	188	13	7.55	1.7	0.78	0.04	0.096	Fgfr2, Usp9x, Rtn4, Abl1, Ulk1, Eif4g2, Sfrp1, Ptk7, Ifrd1, Sema4b, Robo1, Gsk3b, Cadm1
transcription factor activity, RNA polymerase II distal enhancer sequence-specific binding	TRUE	1	GO:0003705	transcription factor activity, RNA polymerase II distal enhancer sequence-specific binding	MF	63	6	2.53	2.4	1.2	0.04	0.096	Fubp1, Hcfc1, Hmga1, Nfe2l2, Foxp1, Tle4
positive regulation of protein localization to nucleus	TRUE	2	GO:1900182	positive regulation of protein localization to nucleus	BP	97	8	3.9	2.1	1	0.041	0.098	Ubr5, Rbpms, Ppp3ca, Cct3, Sulf2, Trim8, Sesn2, Slc9a1	Sin3a, Dab2ip, Nf2, Prdx1, Gsk3b
regulation of nucleocytoplasmic transport	TRUE	1	GO:0046822	regulation of nucleocytoplasmic transport	BP	170	12	6.83	1.8	0.81	0.041	0.098	Ubr5, Rbpms, Ppp3ca, Ptpn14, Dab2ip, Prdx1, Sulf2, Ptpn11, Xpo1, Rangap1, Slc9a1, Gsk3b
regulation of fibroblast proliferation	TRUE	2	GO:0048145	regulation of fibroblast proliferation	BP	80	7	3.21	2.2	1.1	0.041	0.098	Trp53, Pawr, Dab2ip, Sfrp1, Pdgfa, Ngfr, Pdgfc
regulation of cell-matrix adhesion	FALSE	2	GO:0010810	regulation of cell-substrate adhesion	BP	133	10	5.34	1.9	0.9	0.042	NA	Macf1, Pten, Itga6, Ldb1, Dmd, Utrn, Dlc1, Gsk3b, Bcas3, Hsd17b12
regulation of cyclic nucleotide metabolic process	FALSE	4	GO:1900542	regulation of purine nucleotide metabolic process	BP	115	9	4.62	1.9	0.96	0.042	NA	Ncor1, Trp53, Lpar1, Akap12, Gabbr1, Pgam1, Gadd45gip1, Npr1, Tbl1xr1
negative regulation of cell cycle	TRUE	1	GO:0045786	negative regulation of cell cycle	BP	308	19	12.37	1.5	0.62	0.042	0.099	Fgfr2, Fbxw7, Pten, Trp53, Cradd, Apc, Atrx, Bcat1, Dab2ip, Abl1, Trrap, Gadd45gip1, Ak1, Ctnnb1, Cdk9, Ddx39b, Rbm14, Rpa2, Ptprk
regulation of intracellular protein transport	TRUE	2	GO:0033157	regulation of intracellular protein transport	BP	288	18	11.57	1.6	0.64	0.042	0.099	Fbxw7, Ubr5, Rbpms, Ppp3ca, Arih2, Ptpn14, Huwe1, Dab2ip, Prdx1, Sulf2, Ptpn11, Xpo1, Rangap1, Slc9a1, Atp13a2, Slc17a9, Gsk3b, Bcas3	Mapk1, Arf1
regulation of microtubule polymerization or depolymerization	TRUE	3	GO:0031110	regulation of microtubule polymerization or depolymerization	BP	48	5	1.93	2.6	1.4	0.042	0.099	Dst, Apc, Abl1, Sgk1, Stmn1	Irak3, Setx, F2rl1
translation initiation factor activity	TRUE	3	GO:0003743	translation initiation factor activity	MF	48	5	1.93	2.6	1.4	0.042	0.099	Eif4e2, Eif3h, Eif4g2, Eif4a2, Eif4b	Pcbp2, Eef1g, Eef1e1, Eef1b2
regulation of protein dephosphorylation	TRUE	1	GO:0035304	regulation of protein dephosphorylation	BP	64	6	2.57	2.3	1.2	0.043	0.099	Pawr, Ywhae, Ppp6r3, Ywhab, Dlc1, Rock2
unfolded protein binding	TRUE	2	GO:0051082	unfolded protein binding	MF	64	6	2.57	2.3	1.2	0.043	0.099	Cdc37l1, Pfdn1, Cct3, St13, Nudcd2, Hspa5	Erp29, Tor2a, Ppia
regulation of cell growth	TRUE	1	GO:0001558	regulation of cell growth	BP	309	19	12.41	1.5	0.61	0.043	0.099	Trp53, Ino80, Rtn4, Ncoa3, Kdm2b, Dab2ip, Nf2, Abl1, Sgk1, Ulk1, Eif4g2, Igfbp2, Sfrp1, Ifrd1, Sesn2, Sema4b, Slc9a1, Ddx39b, Gsk3b
regulation of protein serine/threonine kinase activity	TRUE	1	GO:0071900	regulation of protein serine/threonine kinase activity	BP	309	19	12.41	1.5	0.61	0.043	0.099	Pten, Apc, Irak3, Lpar1, Dab2ip, Ccnc, Ccnd3, Raf1, Abl1, Erp29, Sfrp1, Ptpn11, Fgfr1, Lamtor2, Pdgfa, Sesn2, Taok2, Gsk3b, Pdgfc
ubiquitin protein ligase binding	TRUE	2	GO:0031625	ubiquitin protein ligase binding	MF	249	16	10	1.6	0.68	0.043	0.099	Fbxw7, Trp53, Usp7, Pcbp2, Eif4e2, Smg5, Ywhae, Casc3, Ywhaz, Klhl11, Rangap1, Pou5f1, Hspa5, Ngfr, Rpa2, Gsk3b
regulation of fibroblast proliferation	FALSE	2	GO:0048144	fibroblast proliferation	BP	81	7	3.25	2.2	1.1	0.044	NA	Trp53, Pawr, Dab2ip, Sfrp1, Pdgfa, Ngfr, Pdgfc
regulation of transmembrane receptor protein serine/threonine kinase signaling pathway	TRUE	2	GO:0090092	regulation of transmembrane receptor protein serine/threonine kinase signaling pathway	BP	153	11	6.15	1.8	0.84	0.044	0.1	Rbpj, Trp53, Rbpms, Sulf1, Zfp423, Abl1, Sfrp1, Zic2, Hspa5, Gpc3, Neo1	Usp9x, Rbm14, Ptprk
protein dephosphorylation	TRUE	2	GO:0006470	protein dephosphorylation	BP	191	13	7.67	1.7	0.76	0.044	0.1	Pten, Ppp3ca, Pawr, Ptpn14, Ywhae, Ppp6r3, Dusp27, Ptpn11, Ywhab, Ptprg, Ptprk, Dlc1, Rock2	Sfi1, Smg5, Rbm26, Impa2, Wnk1
positive regulation of cell migration	TRUE	1	GO:0030335	positive regulation of cell migration	BP	310	19	12.45	1.5	0.61	0.044	0.1	Trp53, Col18a1, Apc, Pecam1, Lpar1, Pawr, Dab2ip, Sparc, Fgfr1, Pdgfa, F2rl1, Sema4b, Cbll1, Nfe2l2, Hspa5, Camk1d, Rock2, Bcas3, Pdgfc
G1/S transition of mitotic cell cycle	FALSE	4	GO:0044770	cell cycle phase transition	BP	290	18	11.65	1.5	0.63	0.045	NA	Pten, Trp53, Mta3, Ino80, Cradd, Apc, Ppp3ca, Trim71, Ankrd17, Sin3a, Bcat1, E2f4, Rcc1, Tcf19, Ranbp1, Rpa2, Crebbp, Pbx1
histone acetylation	FALSE	6	GO:0006475	internal protein amino acid acetylation	BP	135	10	5.42	1.8	0.88	0.045	NA	Ncoa1, Sin3a, Brd1, Hcfc1, Trrap, Tada3, Morf4l2, Ldb1, Crebbp, Rps6ka5
positive regulation of cell division	FALSE	2	GO:0051302	regulation of cell division	BP	99	8	3.98	2	1	0.045	NA	Fgfr2, Pkp4, Apc, Ncoa3, Pdgfa, Fgf4, Pou5f1, Pdgfc
ribonucleoprotein complex export from nucleus	FALSE	3	GO:0006405	RNA export from nucleus	BP	65	6	2.61	2.3	1.2	0.046	NA	Smg7, Smg5, Nup188, Nup155, Ranbp1, Ddx39b
response to retinoic acid	TRUE	1	GO:0032526	response to retinoic acid	BP	65	6	2.61	2.3	1.2	0.046	0.1	Ncoa1, Setx, Abl2, Phc1, Ptk7, Pou5f1
thymocyte aggregation	FALSE	3	GO:0033077	T cell differentiation in thymus	BP	65	6	2.61	2.3	1.2	0.046	NA	Trp53, Apc, Sos1, Ncaph2, Ctnnb1, D930015E06Rik
ribosomal large subunit biogenesis	TRUE	1	GO:0042273	ribosomal large subunit biogenesis	BP	65	6	2.61	2.3	1.2	0.046	0.1	Tex10, Rpl10a, Rpl10, Rpl26, Nop2, Rpl7l1
thymocyte aggregation	TRUE	3	GO:0071594	thymocyte aggregation	BP	65	6	2.61	2.3	1.2	0.046	0.1	Trp53, Apc, Sos1, Ncaph2, Ctnnb1, D930015E06Rik	Fgfr2, Rbpj
cytoplasmic translation	TRUE	1	GO:0002181	cytoplasmic translation	BP	49	5	1.97	2.5	1.4	0.046	0.1	Pcbp2, Rpl22, Eif4b, Rpl26, Rpl7l1
astrocyte differentiation	TRUE	1	GO:0048708	astrocyte differentiation	BP	49	5	1.97	2.5	1.4	0.046	0.1	Mapk1, Abl1, Abl2, Ptpn11, Dab1
excitatory postsynaptic potential	FALSE	3	GO:0060078	regulation of postsynaptic membrane potential	BP	49	5	1.97	2.5	1.4	0.046	NA	Pten, Ppp3ca, Zmynd8, Ngfr, Gsk3b
excitatory postsynaptic potential	FALSE	3	GO:0099565	chemical synaptic transmission, postsynaptic	BP	49	5	1.97	2.5	1.4	0.046	NA	Pten, Ppp3ca, Zmynd8, Ngfr, Gsk3b
positive regulation of translation	TRUE	2	GO:0045727	positive regulation of translation	BP	82	7	3.29	2.1	1.1	0.046	0.1	Mapk1, Ncor1, Ppp3ca, Eif4g2, Ncor2, Pou5f1, Ddx39b	Nfe2l2
histone acetylation	FALSE	6	GO:0018394	peptidyl-lysine acetylation	BP	136	10	5.46	1.8	0.87	0.047	NA	Ncoa1, Sin3a, Brd1, Hcfc1, Trrap, Tada3, Morf4l2, Ldb1, Crebbp, Rps6ka5
protein stabilization	FALSE	2	GO:0031647	regulation of protein stability	BP	193	13	7.75	1.7	0.75	0.047	NA	Fbxw7, Ubr5, Pten, Trp53, Cdc37l1, Usp7, Usp28, Nf2, Hcfc1, Cct3, Tada3, Stx12, Pex6
intracellular receptor signaling pathway	TRUE	1	GO:0030522	intracellular receptor signaling pathway	BP	155	11	6.23	1.8	0.82	0.048	0.1	Ctbp2, Ubr5, Ncor1, Ncoa1, Klf9, Ncoa3, Pum1, Ankrd17, Sfrp1, Sec14l1, Nr6a1
protein import into nucleus	TRUE	3	GO:0006606	protein import into nucleus	BP	213	14	8.55	1.6	0.71	0.048	0.11	Ubr5, Mapk1, Trp53, Rbpms, Ppp3ca, Nop58, Dab2ip, Prdx1, Sulf2, Nup188, Nup155, Slc9a1, Ranbp1, Gsk3b	Hspa4, Pex13, Pex6
ribonucleoprotein complex export from nucleus	FALSE	3	GO:0071166	ribonucleoprotein complex localization	BP	66	6	2.65	2.3	1.2	0.049	NA	Smg7, Smg5, Nop58, Nup155, Xpo1, Ddx39b
ubiquitin protein ligase binding	FALSE	2	GO:0044389	ubiquitin-like protein ligase binding	MF	253	16	10.16	1.6	0.65	0.049	NA	Fbxw7, Trp53, Usp7, Pcbp2, Eif4e2, Smg5, Ywhae, Casc3, Ywhaz, Klhl11, Rangap1, Pou5f1, Hspa5, Ngfr, Rpa2, Gsk3b
negative regulation of angiogenesis	TRUE	5	GO:0016525	negative regulation of angiogenesis	BP	50	5	2.01	2.5	1.3	0.049	0.11	Sulf1, Dab2ip, Sparc, Ngfr, Rock2	Fbxw7, Nfe2l2
body morphogenesis	FALSE	2	GO:0060324	face development	BP	50	5	2.01	2.5	1.3	0.049	NA	Mapk1, Arid5b, Schip1, Raf1, Ptpn11
negative regulation of ERK1 and ERK2 cascade	TRUE	1	GO:0070373	negative regulation of ERK1 and ERK2 cascade	BP	50	5	2.01	2.5	1.3	0.049	0.11	Pten, Rapgef1, Dab2ip, Abl1, Dmd
cellular response to glucose stimulus	FALSE	11	GO:0033500	carbohydrate homeostasis	BP	156	11	6.27	1.8	0.81	0.05	NA	Ppp3ca, Sin3a, Raf1, Map4k4, Hk2, Ptpn11, Ncor2, Sesn2, Ucp2, Ngfr, Cdk16
cellular response to glucose stimulus	FALSE	11	GO:0042593	glucose homeostasis	BP	156	11	6.27	1.8	0.81	0.05	NA	Ppp3ca, Sin3a, Raf1, Map4k4, Hk2, Ptpn11, Ncor2, Sesn2, Ucp2, Ngfr, Cdk16
protein import into nucleus	FALSE	3	GO:0051170	import into nucleus	BP	214	14	8.6	1.6	0.7	0.05	NA	Ubr5, Mapk1, Trp53, Rbpms, Ppp3ca, Nop58, Dab2ip, Prdx1, Sulf2, Nup188, Nup155, Slc9a1, Ranbp1, Gsk3b
regulation of cyclic nucleotide metabolic process	FALSE	4	GO:0006140	regulation of nucleotide metabolic process	BP	119	9	4.78	1.9	0.91	0.05	NA	Ncor1, Trp53, Lpar1, Akap12, Gabbr1, Pgam1, Gadd45gip1, Npr1, Tbl1xr1
regulation of dendrite morphogenesis	FALSE	2	GO:0048813	dendrite morphogenesis	BP	119	9	4.78	1.9	0.91	0.05	NA	Pten, Ppp3ca, Nedd4, Abl2, Sgk1, Rere, Robo1, Rock2, Gsk3b
histone acetylation	FALSE	6	GO:0006473	protein acetylation	BP	157	11	6.31	1.7	0.8	0.052	NA	Ncoa1, Sin3a, Brd1, Hcfc1, Naa25, Trrap, Tada3, Morf4l2, Ldb1, Crebbp, Rps6ka5
axon guidance	TRUE	2	GO:0007411	axon guidance	BP	157	11	6.31	1.7	0.8	0.052	0.11	Enah, Gli2, Otx2, Sema4b, Zic2, Ngfr, Tubb3, Foxp1, Ext1, Robo1, Neo1
negative regulation of mitotic cell cycle	TRUE	1	GO:0045930	negative regulation of mitotic cell cycle	BP	157	11	6.31	1.7	0.8	0.052	0.11	Fgfr2, Pten, Trp53, Cradd, Apc, Atrx, Bcat1, Abl1, Trrap, Ctnnb1, Rpa2
positive regulation of BMP signaling pathway	FALSE	6	GO:0090100	positive regulation of transmembrane receptor protein serine/threonine kinase signaling pathway	BP	84	7	3.37	2.1	1	0.052	NA	Rbpj, Rbpms, Sulf1, Zfp423, Zic2, Gpc3, Neo1
histone H4 acetylation	FALSE	4	GO:0000123	histone acetyltransferase complex	CC	84	7	3.37	2.1	1	0.052	NA	Brd1, Hcfc1, Trrap, Tada3, Morf4l2, Usp34, Crebbp
negative regulation of dephosphorylation	TRUE	3	GO:0035305	negative regulation of dephosphorylation	BP	67	6	2.69	2.2	1.2	0.052	0.11	Sfi1, Ywhae, Rbm26, Ywhab, Rock2, Wnk1	Pawr, Ppp6r3, Smg5, Dlc1
positive regulation of cardiac muscle tissue development	FALSE	17	GO:0046620	regulation of organ growth	BP	67	6	2.69	2.2	1.2	0.052	NA	Fgfr2, Rbpj, Pten, Fgfr1, Ddx39b, Foxp1
cellular response to UV	FALSE	3	GO:0071482	cellular response to light stimulus	BP	67	6	2.69	2.2	1.2	0.052	NA	Trp53, Ino80, Usp28, Bcat1, Ptprk, Crebbp
T cell proliferation	TRUE	4	GO:0042098	T cell proliferation	BP	120	9	4.82	1.9	0.9	0.052	0.11	Trp53, Pawr, Ccnd3, Abl1, Sos1, Igfbp2, Ctps, Ctnnb1, D930015E06Rik	F2rl1
regulation of axon extension	FALSE	5	GO:0048675	axon extension	BP	102	8	4.1	2	0.97	0.052	NA	Usp9x, Rtn4, Abl1, Ulk1, Eif4g2, Ifrd1, Sema4b, Gsk3b
cytosolic large ribosomal subunit	FALSE	3	GO:0022626	cytosolic ribosome	CC	102	8	4.1	2	0.97	0.052	NA	Rps4x, Rpl22, Rpl10a, Rpl10, Rpl27, Rpl26, Rps20, Rpl7l1
DNA damage response, signal transduction by p53 class mediator	TRUE	3	GO:0030330	DNA damage response, signal transduction by p53 class mediator	BP	51	5	2.05	2.4	1.3	0.053	0.11	Trp53, Cradd, Atrx, Sesn2, Eef1e1	Grb2, Abl1, Usp28
positive regulation of mitotic cell cycle phase transition	FALSE	3	GO:1901989	positive regulation of cell cycle phase transition	BP	51	5	2.05	2.4	1.3	0.053	NA	Mta3, Ankrd17, Sin3a, Crebbp, Pbx1
negative regulation of angiogenesis	FALSE	5	GO:2000181	negative regulation of blood vessel morphogenesis	BP	51	5	2.05	2.4	1.3	0.053	NA	Sulf1, Dab2ip, Sparc, Ngfr, Rock2
regulation of muscle system process	FALSE	2	GO:0003012	muscle system process	BP	216	14	8.68	1.6	0.69	0.053	NA	Jarid2, Sulf1, Ppp3ca, Pawr, Gtf2ird1, Atp2a2, Sulf2, Nup155, Slc9a1, Cdk9, Ddx39b, Dmd, Rock2, Gsk3b
kinetochore	FALSE	2	GO:0000775	chromosome, centromeric region	CC	177	12	7.11	1.7	0.76	0.053	NA	Cfdp1, Ppp2r5c, Apc, Atrx, Csnk1a1, Cbx5, Sin3a, Xpo1, Cenpc1, Nudcd2, Rangap1, Crebbp
axon guidance	FALSE	2	GO:0097485	neuron projection guidance	BP	158	11	6.35	1.7	0.79	0.053	NA	Enah, Gli2, Otx2, Sema4b, Zic2, Ngfr, Tubb3, Foxp1, Ext1, Robo1, Neo1
regulation of gliogenesis	TRUE	1	GO:0014013	regulation of gliogenesis	BP	85	7	3.41	2.1	1	0.054	0.12	Etv5, Rtn4, Prkci, Nf2, Ctnnb1, Qk, Dab1
regulation of cell aging	FALSE	3	GO:0007568	aging	BP	121	9	4.86	1.9	0.89	0.054	NA	Pten, Trp53, Jmjd1c, Pawr, Msh6, Sin3a, Grb2, Abl1, Eef1e1
regulation of neurological system process	FALSE	2	GO:0019233	sensory perception of pain	BP	68	6	2.73	2.2	1.1	0.055	NA	Mapk1, Rtn4, Pawr, Fgfr1, Slc9a1, Ngfr
positive regulation of BMP signaling pathway	FALSE	6	GO:0030509	BMP signaling pathway	BP	103	8	4.14	1.9	0.95	0.055	NA	Rbpj, Usp9x, Sulf1, Zfp423, Abl1, Sfrp1, Gpc3, Neo1
glutamine family amino acid metabolic process	TRUE	1	GO:0009064	glutamine family amino acid metabolic process	BP	52	5	2.09	2.4	1.3	0.057	0.12	Apc, Gfpt2, Glud1, Ctps, Slc7a7
positive regulation of endothelial cell migration	TRUE	4	GO:0010595	positive regulation of endothelial cell migration	BP	52	5	2.09	2.4	1.3	0.057	0.12	Sparc, Fgfr1, Nfe2l2, Rock2, Bcas3	Fbxw7, Dab2ip, Fgf4, Macf1, Ptprg
leading edge membrane	TRUE	2	GO:0031256	leading edge membrane	CC	86	7	3.45	2	1	0.057	0.12	Apc, Spata13, Gabbr1, Ngfr, Ptprk, Robo1, Dlc1	Ctnnb1, Dmd, Utrn
anterior/posterior pattern specification	FALSE	2	GO:0003002	regionalization	BP	279	17	11.21	1.5	0.6	0.058	NA	Fgfr2, Rbpj, Trp53, Apc, Kdm2b, Kdm6a, Gli2, Ift52, Otx2, Sfrp1, Fgfr1, Zic3, Ctnnb1, Ldb1, Gpc3, Pbx1, Ofd1
intracellular steroid hormone receptor signaling pathway	FALSE	5	GO:0009755	hormone-mediated signaling pathway	BP	141	10	5.66	1.8	0.82	0.058	NA	Ubr5, Ncor1, Ncoa1, Klf9, Ncoa3, Esrrb, Sgk1, Sfrp1, Ptpn11, Nr6a1
positive regulation of apoptotic signaling pathway	TRUE	1	GO:2001235	positive regulation of apoptotic signaling pathway	BP	141	10	5.66	1.8	0.82	0.058	0.12	Fbxw7, Pten, Trp53, Cradd, Dab2ip, Sfpq, Sfrp1, Eef1e1, Ngfr, Gsk3b
late endosome	TRUE	1	GO:0005770	late endosome	CC	141	10	5.66	1.8	0.82	0.058	0.12	Mapk1, Nmnat2, Vps41, Osbpl1a, Rab27a, Ttpa, Lamtor2, Arf1, Cst3, Atp13a2
protein-glycine ligase activity	FALSE	12	GO:0016879	ligase activity, forming carbon-nitrogen bonds	MF	259	16	10.4	1.5	0.62	0.058	NA	Ubr5, Mthfd1l, Rnf220, Arih2, Trim71, Kcmf1, Nedd4, Huwe1, Ubr4, Paics, Mkrn1, Rnf115, Trim8, Traip, Cbll1, Ctps
pattern recognition receptor signaling pathway	TRUE	9	GO:0002221	pattern recognition receptor signaling pathway	BP	69	6	2.77	2.2	1.1	0.058	0.12	Irak3, Pum1, Ankrd17, Dab2ip, Sec14l1, F2rl1	Sin3a, Mapk1, Pawr, Abl1, Cadm1
regulation of Rho protein signal transduction	FALSE	3	GO:0046578	regulation of Ras protein signal transduction	BP	161	11	6.47	1.7	0.77	0.06	NA	Lpar1, Spata13, Rapgef1, Dab2ip, Abl2, Sos1, F2rl1, Fgd1, Ngfr, Robo1, Dlc1
regulation of axonogenesis	TRUE	2	GO:0050770	regulation of axonogenesis	BP	142	10	5.7	1.8	0.81	0.06	0.12	Pten, Rtn4, Abl1, Ulk1, Eif4g2, Ifrd1, Sema4b, Robo1, Gsk3b, Dab1	Ppp3ca, Nedd4, Sgk1
actin binding	TRUE	1	GO:0003779	actin binding	MF	301	18	12.09	1.5	0.57	0.06	0.12	Macf1, Dst, Ino80, Enah, Myh9, Pawr, Myo10, Nf2, Wasf2, Abl1, Mtss1, Flnb, Gmfb, Tpm3, Fmnl3, Dmd, Utrn, Shroom3
negative regulation of myeloid cell differentiation	FALSE	3	GO:1903707	negative regulation of hemopoiesis	BP	87	7	3.49	2	1	0.06	NA	Tjp2, Klf13, Sfrp1, Ctnnb1, Nfe2l2, Ldb1, D930015E06Rik
bicellular tight junction	FALSE	3	GO:0043296	apical junction complex	CC	105	8	4.22	1.9	0.92	0.06	NA	Apc, Tjp2, Jam2, Prkci, Amotl2, Ctnnb1, Shroom3, Magi1
protein monoubiquitination	TRUE	1	GO:0006513	protein monoubiquitination	BP	53	5	2.13	2.3	1.2	0.061	0.12	Bcor, Nedd4, Kdm2b, Huwe1, Klhl12
ER-nucleus signaling pathway	FALSE	3	GO:0010660	regulation of muscle cell apoptotic process	BP	53	5	2.13	2.3	1.2	0.061	NA	Rbpj, Trp53, Nfe2l2, Qk, Gsk3b
cellular response to ionizing radiation	TRUE	2	GO:0071479	cellular response to ionizing radiation	BP	53	5	2.13	2.3	1.2	0.061	0.12	Trp53, Ino80, Grb2, Sfrp1, Tlk2	Usp28
histone acetyltransferase activity	TRUE	7	GO:0004402	histone acetyltransferase activity	MF	53	5	2.13	2.3	1.2	0.061	0.12	Ncoa1, Ncoa3, Hcfc1, Tada3, Crebbp	Naa25, Nmt1, Elovl6, Zdhhc20
repressing transcription factor binding	TRUE	1	GO:0070491	repressing transcription factor binding	MF	53	5	2.13	2.3	1.2	0.061	0.12	Rbpj, Cbx5, Sin3a, Ctnnb1, Tle4
regulation of G1/S transition of mitotic cell cycle	FALSE	4	GO:1901990	regulation of mitotic cell cycle phase transition	BP	181	12	7.27	1.6	0.72	0.061	NA	Pten, Trp53, Mta3, Ino80, Cradd, Apc, Ankrd17, Sin3a, Bcat1, Rpa2, Crebbp, Pbx1
pattern recognition receptor signaling pathway	FALSE	9	GO:0002758	innate immune response-activating signal transduction	BP	70	6	2.81	2.1	1.1	0.062	NA	Irak3, Pum1, Ankrd17, Dab2ip, Sec14l1, F2rl1
DNA methylation or demethylation	TRUE	2	GO:0044728	DNA methylation or demethylation	BP	70	6	2.81	2.1	1.1	0.062	0.12	Tet1, Fto, Tet2, Gatad2a, Zfp57, Gsk3b
SWI/SNF superfamily-type complex	TRUE	1	GO:0070603	SWI/SNF superfamily-type complex	CC	70	6	2.81	2.1	1.1	0.062	0.12	Mta3, Ino80, Atrx, Gatad2a, Trrap, Ss18
regulation of Rho protein signal transduction	FALSE	3	GO:0051056	regulation of small GTPase mediated signal transduction	BP	182	12	7.31	1.6	0.72	0.063	NA	Lpar1, Spata13, Rapgef1, Dab2ip, Abl2, Sos1, F2rl1, Fgd1, Ngfr, Robo1, Dlc1, Ralgapa1
positive regulation of BMP signaling pathway	FALSE	6	GO:0071772	response to BMP	BP	106	8	4.26	1.9	0.91	0.063	NA	Rbpj, Usp9x, Sulf1, Zfp423, Abl1, Sfrp1, Gpc3, Neo1
positive regulation of BMP signaling pathway	FALSE	6	GO:0071773	cellular response to BMP stimulus	BP	106	8	4.26	1.9	0.91	0.063	NA	Rbpj, Usp9x, Sulf1, Zfp423, Abl1, Sfrp1, Gpc3, Neo1
positive regulation of cellular component biogenesis	TRUE	1	GO:0044089	positive regulation of cellular component biogenesis	BP	324	19	13.01	1.5	0.55	0.063	0.13	Arfip1, Trp53, Apc, Lpar1, Setx, Nf2, Grb2, Wasf2, Zmynd8, Mtss1, Gmfb, Cdc42ep3, Cdc42ep4, F2rl1, Arf1, Ctnnb1, Gsk3b, Bcas3, Gtf2f2
DNA damage checkpoint	FALSE	3	GO:0000075	cell cycle checkpoint	BP	163	11	6.55	1.7	0.75	0.064	NA	Trp53, Cradd, Apc, Taok1, Usp28, Bcat1, Ptpn11, Trrap, Ddx39b, Rpa2, Taok2
renal tubule morphogenesis	TRUE	5	GO:0061333	renal tubule morphogenesis	BP	54	5	2.17	2.3	1.2	0.065	0.13	Mtss1, Lama5, Ctnnb1, Gpc3, Pbx1	Sulf1, Sulf2
microbody part	TRUE	4	GO:0044438	microbody part	CC	54	5	2.17	2.3	1.2	0.065	0.13	Pex13, Agps, Prdx1, Arf1, Pex6	Idh1
microbody part	FALSE	4	GO:0044439	peroxisomal part	CC	54	5	2.17	2.3	1.2	0.065	NA	Pex13, Agps, Prdx1, Arf1, Pex6
histone acetyltransferase activity	FALSE	7	GO:0061733	peptide-lysine-N-acetyltransferase activity	MF	54	5	2.17	2.3	1.2	0.065	NA	Ncoa1, Ncoa3, Hcfc1, Tada3, Crebbp
positive regulation of glucose transmembrane transport	FALSE	7	GO:0008643	carbohydrate transport	BP	107	8	4.3	1.9	0.9	0.066	NA	Prkci, Hk2, Ptpn11, Ak1, Sesn2, Nfe2l2, Ngfr, Gpc3
negative regulation of cytoskeleton organization	TRUE	2	GO:0051494	negative regulation of cytoskeleton organization	BP	107	8	4.3	1.9	0.9	0.066	0.13	Apc, Pecam1, Wasf2, Sgk1, Gmfb, Stmn1, Rbm14, Dlc1	Fgfr2, Trp53, Atrx
cellular response to hydrogen peroxide	FALSE	4	GO:0034614	cellular response to reactive oxygen species	BP	89	7	3.57	2	0.97	0.066	NA	Trp53, Pawr, Setx, Abl1, Prdx1, Nfe2l2, Ptprk
inner ear morphogenesis	FALSE	4	GO:0042471	ear morphogenesis	BP	89	7	3.57	2	0.97	0.066	NA	Fgfr2, Mapk1, Gli2, Otx2, Grhl3, Ptk7, Fgfr1
renal tubule morphogenesis	FALSE	5	GO:0072006	nephron development	BP	89	7	3.57	2	0.97	0.066	NA	Sulf1, Mtss1, Sulf2, Lama5, Ctnnb1, Gpc3, Pbx1
thiol-dependent ubiquitin-specific protease activity	FALSE	7	GO:0036459	thiol-dependent ubiquitinyl hydrolase activity	MF	89	7	3.57	2	0.97	0.066	NA	Alg13, Usp9x, Usp7, Usp28, Usp48, Senp3, Usp34
thiol-dependent ubiquitin-specific protease activity	FALSE	7	GO:0101005	ubiquitinyl hydrolase activity	MF	89	7	3.57	2	0.97	0.066	NA	Alg13, Usp9x, Usp7, Usp28, Usp48, Senp3, Usp34
regulation of axon extension	FALSE	5	GO:0008361	regulation of cell size	BP	145	10	5.82	1.7	0.78	0.067	NA	Pten, Rtn4, Abl1, Ulk1, Eif4g2, Ifrd1, E2f4, Sema4b, Clns1a, Gsk3b
rRNA processing	FALSE	4	GO:0042254	ribosome biogenesis	BP	244	15	9.8	1.5	0.61	0.067	NA	Pten, Nop58, Tex10, Utp14a, Drosha, Xpo1, Mettl16, Tsr1, Ddx21, Rpl10a, Rpl10, Rpl26, Bysl, Nop2, Rpl7l1
circadian rhythm	FALSE	2	GO:0048511	rhythmic process	BP	204	13	8.19	1.6	0.67	0.068	NA	Pten, Ncor1, Schip1, Trp53, Klf9, Dhx9, Setx, Sin3a, Sfpq, Ngfr, Rock2, Gsk3b, Crebbp
inner ear morphogenesis	TRUE	4	GO:0042472	inner ear morphogenesis	BP	72	6	2.89	2.1	1	0.069	0.14	Fgfr2, Gli2, Otx2, Grhl3, Ptk7, Fgfr1	Mapk1, Rbpj, Ptpn11
regulation of dendritic spine development	FALSE	3	GO:1900006	positive regulation of dendrite development	BP	72	6	2.89	2.1	1	0.069	NA	Lpar1, Dab2ip, Zmynd8, Sgk1, Eif4g2, Arf1
negative regulation of lipid metabolic process	TRUE	2	GO:0045833	negative regulation of lipid metabolic process	BP	55	5	2.21	2.3	1.2	0.069	0.14	Cdk8, Dab2ip, Ccnc, Pdgfa, Rest	Arf1, Idh1, Tbl1xr1
negative regulation of angiogenesis	FALSE	5	GO:1901343	negative regulation of vasculature development	BP	55	5	2.21	2.3	1.2	0.069	NA	Sulf1, Dab2ip, Sparc, Ngfr, Rock2
blastocyst formation	FALSE	2	GO:0001824	blastocyst development	BP	90	7	3.61	1.9	0.95	0.07	NA	Tet1, Esrrb, Rtf1, Sall4, Pou5f1, Bysl, Rpl7l1
bicellular tight junction	TRUE	3	GO:0005923	bicellular tight junction	CC	90	7	3.61	1.9	0.95	0.07	0.14	Apc, Tjp2, Jam2, Prkci, Amotl2, Ctnnb1, Magi1	Shroom3
growth factor activity	FALSE	2	GO:0070851	growth factor receptor binding	MF	90	7	3.61	1.9	0.95	0.07	NA	Pten, Dab2ip, Grb2, Pdgfa, Fgf4, Fgf17, Pdgfc
positive regulation of telomere maintenance	FALSE	9	GO:0033044	regulation of chromosome organization	BP	127	9	5.1	1.8	0.82	0.07	NA	Mapk1, Apc, Atrx, Smg5, Sfpq, Ylpm1, Cct3, Ctnnb1, Nek7
rRNA processing	TRUE	4	GO:0006364	rRNA processing	BP	166	11	6.67	1.6	0.72	0.071	0.14	Nop58, Tex10, Utp14a, Mettl16, Tsr1, Ddx21, Rpl10a, Rpl26, Bysl, Nop2, Rpl7l1	Drosha, Urm1, Pten, Xpo1, Rpl10
cardiac muscle cell differentiation	FALSE	2	GO:0035051	cardiocyte differentiation	BP	109	8	4.38	1.8	0.87	0.072	NA	Rbpj, Mapk1, Rest, Ctnnb1, Slc9a1, Ddx39b, Foxp1, Gsk3b
pattern recognition receptor signaling pathway	FALSE	9	GO:0045089	positive regulation of innate immune response	BP	109	8	4.38	1.8	0.87	0.072	NA	Irak3, Pum1, Ankrd17, Sin3a, Dab2ip, Sec14l1, F2rl1, Cadm1
cellular response to glucose stimulus	TRUE	11	GO:0071333	cellular response to glucose stimulus	BP	73	6	2.93	2	1	0.072	0.14	Ppp3ca, Sin3a, Raf1, Map4k4, Ucp2, Cdk16	Hk2, Sesn2, Ptpn11, Ncor2, Ngfr
positive regulation of actin filament polymerization	FALSE	7	GO:0032273	positive regulation of protein polymerization	BP	91	7	3.65	1.9	0.94	0.073	NA	Arfip1, Apc, Grb2, Gmfb, Cdc42ep3, Cdc42ep4, Arf1
negative regulation of myeloid cell differentiation	TRUE	3	GO:0045638	negative regulation of myeloid cell differentiation	BP	56	5	2.25	2.2	1.2	0.073	0.14	Tjp2, Klf13, Sfrp1, Ctnnb1, Ldb1	Apc, Nfe2l2, D930015E06Rik
cellular response to hydrogen peroxide	TRUE	4	GO:0070301	cellular response to hydrogen peroxide	BP	56	5	2.25	2.2	1.2	0.073	0.14	Trp53, Pawr, Setx, Abl1, Nfe2l2	Prdx1, Sesn2, Ucp2, Ptprk
regulation of endothelial cell apoptotic process	FALSE	4	GO:1904035	regulation of epithelial cell apoptotic process	BP	56	5	2.25	2.2	1.2	0.073	NA	Col18a1, Prkci, Abl1, Abl2, Nfe2l2
positive regulation of I-kappaB kinase/NF-kappaB signaling	FALSE	3	GO:0043122	regulation of I-kappaB kinase/NF-kappaB signaling	BP	148	10	5.94	1.7	0.75	0.075	NA	Ankrd17, Dab2ip, Abl1, Abl2, Prdx1, Trim8, Cxxc5, F2rl1, Trim59, Ctnnb1
cellular response to organic cyclic compound	TRUE	1	GO:0071407	cellular response to organic cyclic compound	BP	310	18	12.45	1.4	0.53	0.075	0.14	Ubr5, Ncor1, Klf9, Ppp3ca, Ncoa3, Rapgef1, Esrrb, Gli2, Sgk1, Drosha, Sfrp1, Ncor2, Rest, Ctnnb1, Slc9a1, Ranbp1, Rock2, Nr6a1
cellular response to hydrogen peroxide	FALSE	4	GO:0000302	response to reactive oxygen species	BP	129	9	5.18	1.7	0.8	0.075	NA	Trp53, Pawr, Setx, Abl1, Prdx1, Sesn2, Nfe2l2, Ucp2, Ptprk
protein-glycine ligase activity	FALSE	12	GO:0016881	acid-amino acid ligase activity	MF	228	14	9.16	1.5	0.61	0.076	NA	Ubr5, Rnf220, Arih2, Trim71, Kcmf1, Nedd4, Huwe1, Ubr4, Paics, Mkrn1, Rnf115, Trim8, Traip, Cbll1
connective tissue development	TRUE	1	GO:0061448	connective tissue development	BP	168	11	6.75	1.6	0.71	0.076	0.14	Arid5b, Sulf1, Arrdc3, Fto, Gli2, Sulf2, Fgfr1, Ctnnb1, Fgf4, Tbl1xr1, Sik3
cell cortex	FALSE	2	GO:0099568	cytoplasmic region	CC	208	13	8.35	1.6	0.64	0.076	NA	Fgfr2, Mapk1, Macf1, Apc, Myh9, Nf2, Tpm3, Rangap1, Ctnnb1, Ranbp1, Utrn, Exoc4, Dlc1
regulation of dendrite morphogenesis	TRUE	2	GO:0048814	regulation of dendrite morphogenesis	BP	74	6	2.97	2	1	0.076	0.14	Pten, Ppp3ca, Nedd4, Sgk1, Robo1, Gsk3b	Abl2, Rere, Rock2
cellular response to tumor necrosis factor	TRUE	2	GO:0071356	cellular response to tumor necrosis factor	BP	74	6	2.97	2	1	0.076	0.14	Tjp2, Dab2ip, Sfrp1, Traip, F2rl1, Nfe2l2	Aff3, Map4k3
basement membrane	TRUE	3	GO:0005604	basement membrane	CC	74	6	2.97	2	1	0.076	0.14	Cfdp1, Col18a1, Sparc, Itga6, Lama5, Cst3	Sfrp1, Gpc3, Hsd17b12, Nav2
serine/threonine protein kinase complex	TRUE	2	GO:1902554	serine/threonine protein kinase complex	CC	74	6	2.97	2	1	0.076	0.14	Ccnc, Ccnd3, Ulk1, Sesn2, Cdk9, Gtf2f2
regulation of axon extension	FALSE	5	GO:0061387	regulation of extent of cell growth	BP	92	7	3.7	1.9	0.92	0.076	NA	Rtn4, Abl1, Ulk1, Eif4g2, Ifrd1, Sema4b, Gsk3b
negative regulation of protein serine/threonine kinase activity	TRUE	4	GO:0071901	negative regulation of protein serine/threonine kinase activity	BP	92	7	3.7	1.9	0.92	0.076	0.14	Pten, Apc, Irak3, Dab2ip, Abl1, Sfrp1, Gsk3b	Nf2, Wnk1, Trp53, Eif4a2
positive regulation of DNA binding transcription factor activity	FALSE	2	GO:0051090	regulation of DNA binding transcription factor activity	BP	270	16	10.84	1.5	0.56	0.078	NA	Mapk1, Arid5b, Pten, Usp7, Ppp3ca, Irak3, Ncoa3, Prkci, Dab2ip, Ifrd1, Trim8, Ctnnb1, Zic2, Camk1d, Crebbp, Rps6ka5
ER-nucleus signaling pathway	FALSE	3	GO:0010657	muscle cell apoptotic process	BP	57	5	2.29	2.2	1.1	0.078	NA	Rbpj, Trp53, Nfe2l2, Qk, Gsk3b
negative regulation of viral life cycle	TRUE	5	GO:1903901	negative regulation of viral life cycle	BP	57	5	2.29	2.2	1.1	0.078	0.15	Srpk1, Trim8, Apobec3, Trim59, Rest	Pcbp2, Ppia, Ddx39b, Sec14l1
positive regulation of I-kappaB kinase/NF-kappaB signaling	FALSE	3	GO:0007249	I-kappaB kinase/NF-kappaB signaling	BP	169	11	6.79	1.6	0.7	0.078	NA	Ankrd17, Dab2ip, Abl1, Abl2, Prdx1, Trim8, Cxxc5, F2rl1, Trim59, Ctnnb1, Rock2
liver development	TRUE	2	GO:0001889	liver development	BP	93	7	3.74	1.9	0.91	0.08	0.15	Jarid2, Tet2, Rps6ka1, Sulf2, Zic3, Upf2, Cadm1
regulation of cytokine secretion	FALSE	2	GO:0050663	cytokine secretion	BP	93	7	3.74	1.9	0.91	0.08	NA	Rbpj, Ubr5, Abl1, Abl2, F2rl1, Foxp1, Cadm1
bicellular tight junction	FALSE	3	GO:0070160	occluding junction	CC	93	7	3.74	1.9	0.91	0.08	NA	Apc, Tjp2, Jam2, Prkci, Amotl2, Ctnnb1, Magi1
cellular response to glucose stimulus	FALSE	11	GO:0071326	cellular response to monosaccharide stimulus	BP	75	6	3.01	2	0.99	0.08	NA	Ppp3ca, Sin3a, Raf1, Map4k4, Ucp2, Cdk16
cellular response to glucose stimulus	FALSE	11	GO:0071331	cellular response to hexose stimulus	BP	75	6	3.01	2	0.99	0.08	NA	Ppp3ca, Sin3a, Raf1, Map4k4, Ucp2, Cdk16
demethylation	FALSE	4	GO:0051213	dioxygenase activity	MF	75	6	3.01	2	0.99	0.08	NA	Tet1, Jmjd1c, Fto, Kdm2b, Kdm6a, Tet2
myelin sheath	TRUE	1	GO:0043209	myelin sheath	CC	190	12	7.63	1.6	0.65	0.081	0.15	Pten, Rtn4, Ywhag, Prkci, Pdha1, Pgam1, Prdx1, Cct3, Slc25a3, Ppia, Hspa5, Exoc4
negative regulation of insulin secretion	FALSE	13	GO:0050796	regulation of insulin secretion	BP	112	8	4.5	1.8	0.83	0.081	NA	Ppp3ca, Map4k4, Sfrp1, Glud1, Ptpn11, Rest, Ucp2, Cdk16
regulation of phosphatidylinositol 3-kinase signaling	TRUE	4	GO:0014066	regulation of phosphatidylinositol 3-kinase signaling	BP	58	5	2.33	2.1	1.1	0.083	0.15	Ncor1, Dab2ip, Pdgfa, F2rl1, Pdgfc
regulation of MAP kinase activity	TRUE	1	GO:0043405	regulation of MAP kinase activity	BP	211	13	8.47	1.5	0.62	0.083	0.16	Irak3, Lpar1, Dab2ip, Raf1, Erp29, Sfrp1, Ptpn11, Fgfr1, Lamtor2, Pdgfa, Taok2, Gsk3b, Pdgfc
cell fate specification	FALSE	2	GO:0045165	cell fate commitment	BP	171	11	6.87	1.6	0.68	0.083	NA	Fgfr2, Rbpj, Trp53, Apc, Gli2, Otx2, Sfrp1, Fgfr1, Rtf1, Ctnnb1, Pou5f1
cytosolic large ribosomal subunit	FALSE	3	GO:0015934	large ribosomal subunit	CC	94	7	3.78	1.9	0.89	0.084	NA	Rpl22, Rpl10a, Rpl10, Rpl27, Rpl26, Rpl7l1, Mrpl33
heart morphogenesis	TRUE	1	GO:0003007	heart morphogenesis	BP	191	12	7.67	1.6	0.65	0.084	0.16	Fgfr2, Rbpj, Trp53, Rtn4, Nedd4, Kdm6a, Ift52, Sos1, Ncor2, Zic3, Ctnnb1, Dlc1
central nervous system neuron development	FALSE	2	GO:0021953	central nervous system neuron differentiation	BP	132	9	5.3	1.7	0.76	0.084	NA	Fgfr2, Pten, Gli2, Ulk1, Sfrp1, Fgfr1, Ctnnb1, Ldb1, Robo1
alpha-beta T cell differentiation	FALSE	2	GO:0046631	alpha-beta T cell activation	BP	76	6	3.05	2	0.97	0.084	NA	Ncor1, Ap3b1, Abl1, Abl2, Rpl22, Foxp1
regulation of cell projection assembly	TRUE	1	GO:0060491	regulation of cell projection assembly	BP	113	8	4.54	1.8	0.82	0.084	0.16	Apc, Myo10, Wasf2, Zmynd8, Cdc42ep3, Cdc42ep4, F2rl1, Bcas3
regulation of transmembrane receptor protein serine/threonine kinase signaling pathway	FALSE	2	GO:0007178	transmembrane receptor protein serine/threonine kinase signaling pathway	BP	233	14	9.36	1.5	0.58	0.087	NA	Rbpj, Usp9x, Trp53, Rbpms, Sulf1, Zfp423, Abl1, Sfrp1, Zic2, Hspa5, Rbm14, Ptprk, Gpc3, Neo1
extrinsic apoptotic signaling pathway via death domain receptors	TRUE	3	GO:0008625	extrinsic apoptotic signaling pathway via death domain receptors	BP	59	5	2.37	2.1	1.1	0.087	0.16	Pten, Dab2ip, Raf1, Sfrp1, Rock2	Itga6, Fgfr1, Gsk3b
positive regulation of neuron apoptotic process	TRUE	2	GO:0043525	positive regulation of neuron apoptotic process	BP	59	5	2.37	2.1	1.1	0.087	0.16	Fbxw7, Trp53, Pawr, Ctnnb1, Gsk3b	Abl1, Ngfr
organic acid transmembrane transporter activity	TRUE	5	GO:0005342	organic acid transmembrane transporter activity	MF	59	5	2.37	2.1	1.1	0.087	0.16	Slc6a6, Slc3a2, Slc7a1, Slc7a7, Abcc4	Arl6ip1, Slc10a7, Slc25a3, Slc9a1
organic acid transmembrane transporter activity	FALSE	5	GO:0046943	carboxylic acid transmembrane transporter activity	MF	59	5	2.37	2.1	1.1	0.087	NA	Slc6a6, Slc3a2, Slc7a1, Slc7a7, Abcc4
DNA methylation or demethylation	FALSE	2	GO:0006304	DNA modification	BP	77	6	3.09	1.9	0.96	0.089	NA	Tet1, Fto, Tet2, Gatad2a, Zfp57, Gsk3b
positive regulation of actin filament polymerization	TRUE	7	GO:0030838	positive regulation of actin filament polymerization	BP	77	6	3.09	1.9	0.96	0.089	0.16	Arfip1, Grb2, Gmfb, Cdc42ep3, Cdc42ep4, Arf1	Pecam1, F2rl1, Enah, Mtss1, Apc
positive regulation of cell growth	TRUE	2	GO:0030307	positive regulation of cell growth	BP	134	9	5.38	1.7	0.74	0.09	0.16	Ino80, Ncoa3, Kdm2b, Sgk1, Eif4g2, Sfrp1, Slc9a1, Ddx39b, Gsk3b	Fgfr2, Rbpj, Fgfr1
regulation of mRNA processing	FALSE	3	GO:0043484	regulation of RNA splicing	BP	96	7	3.86	1.8	0.86	0.091	NA	Hnrnpf, Wtap, Setx, Srsf7, Srsf4, Snrnp70, Hnrnph1
liver development	FALSE	2	GO:0061008	hepaticobiliary system development	BP	96	7	3.86	1.8	0.86	0.091	NA	Jarid2, Tet2, Rps6ka1, Sulf2, Zic3, Upf2, Cadm1
response to UV	TRUE	3	GO:0009411	response to UV	BP	115	8	4.62	1.7	0.79	0.091	0.17	Trp53, Ino80, Msh6, Usp28, Bcat1, Ptprk, Crebbp, Map4k3	Grb2, Abl2, Sgk1, Sfrp1, Tlk2
regulation of sodium ion transport	TRUE	3	GO:0002028	regulation of sodium ion transport	BP	60	5	2.41	2.1	1	0.092	0.17	Nedd4, Sgk1, Arf1, Slc9a1, Dmd	Slc10a7, Pawr, Ywhae, Abl1, Ctnnb1
chromatin silencing	TRUE	2	GO:0006342	chromatin silencing	BP	60	5	2.41	2.1	1	0.092	0.17	Tet1, Sin3a, Ubtf, Dpy30, Morf4l2
histone H4 acetylation	TRUE	4	GO:0043967	histone H4 acetylation	BP	60	5	2.41	2.1	1	0.092	0.17	Ncoa1, Hcfc1, Trrap, Tada3, Morf4l2	Brd1, Usp34, Crebbp, Naa25
ADP metabolic process	TRUE	10	GO:0046031	ADP metabolic process	BP	60	5	2.41	2.1	1	0.092	0.17	Ncor1, Trp53, Pgam1, Hk2, Ak1	Pdha1, Sesn2, Sik3, Glb1
oligodendrocyte differentiation	TRUE	4	GO:0048709	oligodendrocyte differentiation	BP	60	5	2.41	2.1	1	0.092	0.17	Pten, Otx2, Ctnnb1, Exoc4, Qk	Cd9, Ngfr
positive regulation of proteolysis	TRUE	1	GO:0045862	positive regulation of proteolysis	BP	215	13	8.64	1.5	0.59	0.093	0.17	Fbxw7, Pten, Cradd, Arih2, Myh9, Csnk1a1, Pawr, Dab2ip, Rnf7, Rest, Robo1, Dlc1, Gsk3b
negative regulation of axonogenesis	FALSE	3	GO:0048640	negative regulation of developmental growth	BP	78	6	3.13	1.9	0.94	0.093	NA	Pten, Rtn4, Ulk1, Sfrp1, Ifrd1, Sema4b
negative regulation of insulin secretion	FALSE	13	GO:0090276	regulation of peptide hormone secretion	BP	135	9	5.42	1.7	0.73	0.094	NA	Ppp3ca, Gabbr1, Map4k4, Sfrp1, Glud1, Ptpn11, Rest, Ucp2, Cdk16
regulation of protein polymerization	FALSE	2	GO:0051258	protein polymerization	BP	195	12	7.83	1.5	0.62	0.094	NA	Arfip1, Apc, Pecam1, Grb2, Abl1, Mtss1, Sgk1, Gmfb, Cdc42ep3, Stmn1, Cdc42ep4, Arf1
wound healing	FALSE	2	GO:0009611	response to wounding	BP	278	16	11.17	1.4	0.52	0.094	NA	Macf1, Pten, Pecam1, Ap3b1, Myh9, Rab27a, Grhl3, Sulf2, Ptk7, Ifrd1, Pdgfa, F2rl1, Nfe2l2, Ngfr, Myof, Pdgfc
neuron migration	TRUE	1	GO:0001764	neuron migration	BP	116	8	4.66	1.7	0.78	0.095	0.17	Usp9x, Pex13, Ywhae, Dab2ip, Ctnnb1, Tubb2b, Gsk3b, Dab1
Golgi organization	TRUE	1	GO:0007030	Golgi organization	BP	97	7	3.9	1.8	0.85	0.095	0.17	Mapk1, Dym, Csnk1a1, Arhgap21, Ywhaz, Ubxn2a, Bcas3
nuclear matrix	FALSE	2	GO:0034399	nuclear periphery	CC	97	7	3.9	1.8	0.85	0.095	NA	Trp53, Sparc, Anp32a, Sfpq, Ncor2, Clic4, Ddx39b
protein-glycine ligase activity	FALSE	12	GO:0008766	UDP-N-acetylmuramoylalanyl-D-glutamyl-2,6-diaminopimelate-D-alanyl-D-alanine ligase activity	MF	216	13	8.68	1.5	0.58	0.095	NA	Ubr5, Rnf220, Arih2, Trim71, Kcmf1, Nedd4, Huwe1, Ubr4, Mkrn1, Rnf115, Trim8, Traip, Cbll1
protein-glycine ligase activity	FALSE	12	GO:0018169	ribosomal S6-glutamic acid ligase activity	MF	216	13	8.68	1.5	0.58	0.095	NA	Ubr5, Rnf220, Arih2, Trim71, Kcmf1, Nedd4, Huwe1, Ubr4, Mkrn1, Rnf115, Trim8, Traip, Cbll1
protein-glycine ligase activity	FALSE	12	GO:0043773	coenzyme F420-0 gamma-glutamyl ligase activity	MF	216	13	8.68	1.5	0.58	0.095	NA	Ubr5, Rnf220, Arih2, Trim71, Kcmf1, Nedd4, Huwe1, Ubr4, Mkrn1, Rnf115, Trim8, Traip, Cbll1
protein-glycine ligase activity	FALSE	12	GO:0043774	coenzyme F420-2 alpha-glutamyl ligase activity	MF	216	13	8.68	1.5	0.58	0.095	NA	Ubr5, Rnf220, Arih2, Trim71, Kcmf1, Nedd4, Huwe1, Ubr4, Mkrn1, Rnf115, Trim8, Traip, Cbll1
protein-glycine ligase activity	TRUE	12	GO:0070735	protein-glycine ligase activity	MF	216	13	8.68	1.5	0.58	0.095	0.17	Ubr5, Rnf220, Arih2, Trim71, Kcmf1, Nedd4, Huwe1, Ubr4, Mkrn1, Rnf115, Trim8, Traip, Cbll1	Mthfd1l, Paics, Ctps
protein-glycine ligase activity	FALSE	12	GO:0070736	protein-glycine ligase activity, initiating	MF	216	13	8.68	1.5	0.58	0.095	NA	Ubr5, Rnf220, Arih2, Trim71, Kcmf1, Nedd4, Huwe1, Ubr4, Mkrn1, Rnf115, Trim8, Traip, Cbll1
protein-glycine ligase activity	FALSE	12	GO:0070737	protein-glycine ligase activity, elongating	MF	216	13	8.68	1.5	0.58	0.095	NA	Ubr5, Rnf220, Arih2, Trim71, Kcmf1, Nedd4, Huwe1, Ubr4, Mkrn1, Rnf115, Trim8, Traip, Cbll1
protein-glycine ligase activity	FALSE	12	GO:0070738	tubulin-glycine ligase activity	MF	216	13	8.68	1.5	0.58	0.095	NA	Ubr5, Rnf220, Arih2, Trim71, Kcmf1, Nedd4, Huwe1, Ubr4, Mkrn1, Rnf115, Trim8, Traip, Cbll1
membrane raft	FALSE	3	GO:0098589	membrane region	CC	300	17	12.05	1.4	0.5	0.097	NA	Mapk1, Sulf1, Pecam1, Nedd4, Nf2, Gabbr1, Usp48, Xpo1, Lamtor2, Ctnnb1, Slc9a1, Stx12, Ngfr, Dmd, Dlc1, Gsk3b, Myof
negative regulation of insulin secretion	FALSE	13	GO:0002791	regulation of peptide secretion	BP	136	9	5.46	1.6	0.72	0.097	NA	Ppp3ca, Gabbr1, Map4k4, Sfrp1, Glud1, Ptpn11, Rest, Ucp2, Cdk16
branching morphogenesis of an epithelial tube	TRUE	1	GO:0048754	branching morphogenesis of an epithelial tube	BP	136	9	5.46	1.6	0.72	0.097	0.17	Fgfr2, Etv5, Ncoa3, Gli2, Clic4, Lama5, Ctnnb1, Gpc3, Pbx1
growth cone	TRUE	2	GO:0030426	growth cone	CC	136	9	5.46	1.6	0.72	0.097	0.17	Usp9x, Apc, Setx, Abl1, Otx2, Tpm3, Utrn, Exoc4, Gsk3b
regulation of dendritic spine development	FALSE	3	GO:0060996	dendritic spine development	BP	79	6	3.17	1.9	0.92	0.097	NA	Pten, Lpar1, Zmynd8, Eif4g2, Arf1, Ngfr
regulation of regulated secretory pathway	TRUE	3	GO:1903305	regulation of regulated secretory pathway	BP	79	6	3.17	1.9	0.92	0.097	0.17	Atp2a2, Rab27a, F2rl1, Arf1, Rest, Pou5f1	Atp13a2, Vps41, Ywhaz
positive regulation of actin filament polymerization	FALSE	7	GO:0008154	actin polymerization or depolymerization	BP	156	10	6.27	1.6	0.67	0.098	NA	Arfip1, Pecam1, Enah, Grb2, Mtss1, Gmfb, Cdc42ep3, Cdc42ep4, F2rl1, Arf1
organic acid transmembrane transporter activity	FALSE	5	GO:0006865	amino acid transport	BP	61	5	2.45	2	1	0.098	NA	Slc6a6, Slc3a2, Slc7a1, Arl6ip1, Slc7a7
regulation of mRNA stability	TRUE	2	GO:0043488	regulation of mRNA stability	BP	61	5	2.45	2	1	0.098	0.17	Igf2bp1, Trim71, Pum1, Dhx9, Qk	Smg7, Smg5
renal tubule morphogenesis	FALSE	5	GO:0072080	nephron tubule development	BP	61	5	2.45	2	1	0.098	NA	Mtss1, Lama5, Ctnnb1, Gpc3, Pbx1
microvillus	TRUE	1	GO:0005902	microvillus	CC	61	5	2.45	2	1	0.098	0.17	Nedd4, Clic4, Pdgfa, Ctnnb1, Exoc4
positive regulation of cardiac muscle tissue development	FALSE	17	GO:0035265	organ growth	BP	117	8	4.7	1.7	0.77	0.098	NA	Fgfr2, Rbpj, Pten, Ptpn11, Fgfr1, Ctnnb1, Ddx39b, Foxp1
apical part of cell	TRUE	1	GO:0045177	apical part of cell	CC	259	15	10.4	1.4	0.53	0.099	0.17	Usp9x, Pten, Itpk1, Prkci, Nf2, Rab27a, Amotl2, Igfbp2, Clic4, Cd9, Ctnnb1, Slc9a1, Bysl, Shroom3, Dab1
negative regulation of insulin secretion	FALSE	13	GO:0030073	insulin secretion	BP	137	9	5.5	1.6	0.71	0.1	NA	Ppp3ca, Raf1, Map4k4, Sfrp1, Glud1, Ptpn11, Rest, Ucp2, Cdk16
regulation of macroautophagy	FALSE	2	GO:0010506	regulation of autophagy	BP	177	11	7.11	1.5	0.63	0.1	NA	Fbxw7, Trp53, Abl2, Ulk1, Hk2, Trim8, Sesn2, Rragc, Poldip2, Atp13a2, Slc17a9
regulation of intracellular protein transport	FALSE	2	GO:0032386	regulation of intracellular transport	BP	366	20	14.7	1.4	0.44	0.1	NA	Fbxw7, Ubr5, Mapk1, Rbpms, Ppp3ca, Arih2, Ptpn14, Huwe1, Dab2ip, Prdx1, Sulf2, Ptpn11, Xpo1, Rangap1, Arf1, Slc9a1, Atp13a2, Slc17a9, Gsk3b, Bcas3
establishment of protein localization to membrane	TRUE	2	GO:0090150	establishment of protein localization to membrane	BP	218	13	8.76	1.5	0.57	0.1	0.17	Macf1, Hspa4, Prkci, Tspan14, Lypla1, Nup155, Ssr2, Arl6ip1, Lama5, D230025D16Rik, Srp9, Exoc4, Rock2	Etv5, Zmynd8
protein-glycine ligase activity	FALSE	12	GO:0070740	tubulin-glutamic acid ligase activity	MF	218	13	8.76	1.5	0.57	0.1	NA	Ubr5, Rnf220, Arih2, Trim71, Kcmf1, Nedd4, Huwe1, Ubr4, Mkrn1, Rnf115, Trim8, Traip, Cbll1
ribosomal subunit	TRUE	2	GO:0044391	ribosomal subunit	CC	157	10	6.31	1.6	0.67	0.1	0.17	Rps4x, Rpl22, Mrpl42, Rpl10a, Rpl10, Rpl27, Rpl26, Rps20, Rpl7l1, Mrpl33	Gadd45gip1, Mrpl38
cellular response to glucose stimulus	FALSE	11	GO:0071322	cellular response to carbohydrate stimulus	BP	80	6	3.21	1.9	0.9	0.1	NA	Ppp3ca, Sin3a, Raf1, Map4k4, Ucp2, Cdk16
heparin binding	TRUE	3	GO:0008201	heparin binding	MF	80	6	3.21	1.9	0.9	0.1	0.18	Fgfr2, Rpl22, Sfrp1, Fgfr1, Hsd17b12, Nav2	Slc6a6, Gpc3
nicotinamide nucleotide metabolic process	FALSE	6	GO:0006733	oxidoreduction coenzyme metabolic process	BP	118	8	4.74	1.7	0.76	0.1	NA	Ncor1, Trp53, Nmnat2, Gpd2, Pdha1, Pgam1, Hk2, Pdss1
negative regulation of viral life cycle	FALSE	5	GO:0043901	negative regulation of multi-organism process	BP	99	7	3.98	1.8	0.82	0.1	NA	Pcbp2, Sec14l1, Srpk1, Trim8, Apobec3, Trim59, Rest
dendritic shaft	FALSE	3	GO:0043197	dendritic spine	CC	99	7	3.98	1.8	0.82	0.1	NA	Pten, Lpar1, Gabbr1, Zmynd8, Abl2, Fus, Gsk3b
wound healing	TRUE	2	GO:0042060	wound healing	BP	219	13	8.8	1.5	0.56	0.1	0.18	Macf1, Pecam1, Ap3b1, Myh9, Rab27a, Grhl3, Ptk7, Ifrd1, Pdgfa, F2rl1, Nfe2l2, Myof, Pdgfc	Pten, Sulf2, Ngfr
negative regulation of insulin secretion	FALSE	13	GO:0090087	regulation of peptide transport	BP	138	9	5.54	1.6	0.7	0.1	NA	Ppp3ca, Gabbr1, Map4k4, Sfrp1, Glud1, Ptpn11, Rest, Ucp2, Cdk16
regulation of peptidyl-tyrosine phosphorylation	FALSE	3	GO:0018108	peptidyl-tyrosine phosphorylation	BP	199	12	7.99	1.5	0.59	0.1	NA	Fgfr2, Fbxw7, Trp53, Pecam1, Suz12, Nf2, Abl1, Abl2, Sfrp1, Fgfr1, Pdgfa, Pdgfc
regulation of G1/S transition of mitotic cell cycle	FALSE	4	GO:1901987	regulation of cell cycle phase transition	BP	199	12	7.99	1.5	0.59	0.1	NA	Pten, Trp53, Mta3, Ino80, Cradd, Apc, Ankrd17, Sin3a, Bcat1, Rpa2, Crebbp, Pbx1
protein-glycine ligase activity	FALSE	12	GO:0070739	protein-glutamic acid ligase activity	MF	220	13	8.84	1.5	0.56	0.11	NA	Ubr5, Rnf220, Arih2, Trim71, Kcmf1, Nedd4, Huwe1, Ubr4, Mkrn1, Rnf115, Trim8, Traip, Cbll1
response to mechanical stimulus	TRUE	3	GO:0009612	response to mechanical stimulus	BP	81	6	3.25	1.8	0.88	0.11	0.18	Pawr, Raf1, Ctnnb1, Slc9a1, Dmd, Gsk3b	Abl1, Atp2a2
alpha-amino acid metabolic process	TRUE	2	GO:1901605	alpha-amino acid metabolic process	BP	139	9	5.58	1.6	0.69	0.11	0.18	Apc, Nmnat2, Bcat1, Tdh, Gfpt2, Glud1, Gstz1, Ctps, Slc7a7	Ddc
histone acetyltransferase activity	FALSE	7	GO:0016410	N-acyltransferase activity	MF	100	7	4.02	1.7	0.8	0.11	NA	Ncoa1, Ncoa3, Nmt1, Hcfc1, Naa25, Tada3, Crebbp
thiol-dependent ubiquitin-specific protease activity	FALSE	7	GO:0019783	ubiquitin-like protein-specific protease activity	MF	100	7	4.02	1.7	0.8	0.11	NA	Alg13, Usp9x, Usp7, Usp28, Usp48, Senp3, Usp34
positive regulation of leukocyte migration	TRUE	3	GO:0002687	positive regulation of leukocyte migration	BP	63	5	2.53	2	0.98	0.11	0.18	Trp53, Pecam1, Pawr, F2rl1, Camk1d	Itga6
ADP metabolic process	FALSE	10	GO:0009135	purine nucleoside diphosphate metabolic process	BP	63	5	2.53	2	0.98	0.11	NA	Ncor1, Trp53, Pgam1, Hk2, Ak1
ADP metabolic process	FALSE	10	GO:0009179	purine ribonucleoside diphosphate metabolic process	BP	63	5	2.53	2	0.98	0.11	NA	Ncor1, Trp53, Pgam1, Hk2, Ak1
osteoclast differentiation	TRUE	2	GO:0030316	osteoclast differentiation	BP	63	5	2.53	2	0.98	0.11	0.18	Apc, Tjp2, Sfrp1, Ctnnb1, Gpc3	Rbpj, F2rl1
regulation of stem cell proliferation	TRUE	2	GO:0072091	regulation of stem cell proliferation	BP	63	5	2.53	2	0.98	0.11	0.18	Trp53, Ncoa3, Nf2, Fgfr1, Ctnnb1	Fgfr2, Arih2, Trim71, Fubp1
positive regulation of reactive oxygen species metabolic process	TRUE	3	GO:2000379	positive regulation of reactive oxygen species metabolic process	BP	63	5	2.53	2	0.98	0.11	0.18	Trp53, Rab27a, Grb2, F2rl1, Nfe2l2	Prdx1, Hk2, Sesn2, Ngfr
single-stranded RNA binding	TRUE	1	GO:0003727	single-stranded RNA binding	MF	63	5	2.53	2	0.98	0.11	0.18	Msi2, Rbpms, Hnrnpf, Cbx7, Eif4b
positive regulation of protein kinase activity	TRUE	2	GO:0045860	positive regulation of protein kinase activity	BP	284	16	11.41	1.4	0.49	0.11	0.18	Fbxw7, Lpar1, Dab2ip, Ccnc, Ccnd3, Raf1, Abl1, Erp29, Ptpn11, Fgfr1, Lamtor2, Pdgfa, Hspa5, Taok2, Dab1, Pdgfc
muscle organ development	TRUE	1	GO:0007517	muscle organ development	BP	263	15	10.56	1.4	0.51	0.11	0.18	Fgfr2, Rbpj, Arid5b, Pten, Ppp3ca, Chd2, Mtss1, Flnb, Fgfr1, Lama5, Ctnnb1, Ddx39b, Dmd, Foxp1, Gsk3b
cellular response to insulin stimulus	FALSE	6	GO:0071375	cellular response to peptide hormone stimulus	BP	160	10	6.43	1.6	0.64	0.11	NA	Ywhag, Prkci, Grb2, Ccnd3, Sgk1, Ptpn11, Rangap1, Ctnnb1, Slc9a1, Ngfr
negative regulation of cell growth	TRUE	2	GO:0030308	negative regulation of cell growth	BP	140	9	5.62	1.6	0.68	0.11	0.18	Trp53, Rtn4, Dab2ip, Nf2, Ulk1, Sfrp1, Ifrd1, Sesn2, Sema4b	Pten, Gpc3
transcriptional repressor activity, RNA polymerase II proximal promoter sequence-specific DNA binding	FALSE	2	GO:0001227	transcriptional repressor activity, RNA polymerase II transcription regulatory region sequence-specific DNA binding	MF	140	9	5.62	1.6	0.68	0.11	NA	Jarid2, Arid5b, Zfp148, Ylpm1, Zfp219, Rest, Foxp4, Pou5f1, Crebbp
regulation of peptidyl-tyrosine phosphorylation	FALSE	3	GO:0018212	peptidyl-tyrosine modification	BP	201	12	8.07	1.5	0.57	0.11	NA	Fgfr2, Fbxw7, Trp53, Pecam1, Suz12, Nf2, Abl1, Abl2, Sfrp1, Fgfr1, Pdgfa, Pdgfc
regulation of macroautophagy	TRUE	2	GO:0016241	regulation of macroautophagy	BP	82	6	3.29	1.8	0.87	0.11	0.18	Trp53, Ulk1, Hk2, Sesn2, Poldip2, Atp13a2	Fbxw7, Abl2, Trim8, Rragc, Slc17a9
SH3 domain binding	TRUE	1	GO:0017124	SH3 domain binding	MF	101	7	4.06	1.7	0.79	0.11	0.18	Enah, Adam19, Dab2ip, Grb2, Abl1, Sos1, Qk
postsynaptic density	FALSE	3	GO:0060076	excitatory synapse	CC	181	11	7.27	1.5	0.6	0.11	NA	Fgfr2, Macf1, Dst, Pkp4, Rtn4, Sos1, Ywhaz, Ngfr, Exoc4, Gsk3b, Dab1
somitogenesis	TRUE	5	GO:0001756	somitogenesis	BP	64	5	2.57	1.9	0.96	0.11	0.19	Rbpj, Trp53, Kdm6a, Otx2, Sfrp1	Abl1, Foxp1, Ppp3ca, Ctnnb1
central nervous system neuron development	TRUE	2	GO:0021954	central nervous system neuron development	BP	64	5	2.57	1.9	0.96	0.11	0.19	Fgfr2, Pten, Gli2, Fgfr1, Robo1	Ulk1, Sfrp1, Ctnnb1, Ldb1
dicarboxylic acid metabolic process	TRUE	1	GO:0043648	dicarboxylic acid metabolic process	BP	64	5	2.57	1.9	0.96	0.11	0.19	Apc, Nmnat2, Bcat1, Glud1, Idh1
chromatin silencing	FALSE	2	GO:0045814	negative regulation of gene expression, epigenetic	BP	64	5	2.57	1.9	0.96	0.11	NA	Tet1, Sin3a, Ubtf, Dpy30, Morf4l2
ribonucleoprotein complex export from nucleus	TRUE	3	GO:0071426	ribonucleoprotein complex export from nucleus	BP	64	5	2.57	1.9	0.96	0.11	0.19	Smg7, Smg5, Nup155, Xpo1, Ddx39b	Nup188, Ranbp1, Nop58
mitophagy	FALSE	4	GO:0000422	autophagy of mitochondrion	BP	161	10	6.47	1.5	0.63	0.11	NA	Fbxw7, Trp53, Pex13, Hsf2bp, Ulk1, Hk2, Wdr45, Fundc2, Wipi2, Slc17a9
mitophagy	FALSE	4	GO:0061726	mitochondrion disassembly	BP	161	10	6.47	1.5	0.63	0.11	NA	Fbxw7, Trp53, Pex13, Hsf2bp, Ulk1, Hk2, Wdr45, Fundc2, Wipi2, Slc17a9
growth cone	FALSE	2	GO:0030427	site of polarized growth	CC	141	9	5.66	1.6	0.67	0.11	NA	Usp9x, Apc, Setx, Abl1, Otx2, Tpm3, Utrn, Exoc4, Gsk3b
protein targeting to membrane	TRUE	1	GO:0006612	protein targeting to membrane	BP	83	6	3.33	1.8	0.85	0.12	0.19	Macf1, Nup155, Ssr2, Arl6ip1, Srp9, Exoc4
regulation of axon extension	TRUE	5	GO:0030516	regulation of axon extension	BP	83	6	3.33	1.8	0.85	0.12	0.19	Rtn4, Abl1, Eif4g2, Ifrd1, Sema4b, Gsk3b	Pten, Ulk1, E2f4, Clns1a, Usp9x
negative regulation of canonical Wnt signaling pathway	TRUE	2	GO:0090090	negative regulation of canonical Wnt signaling pathway	BP	83	6	3.33	1.8	0.85	0.12	0.19	Apc, Rapgef1, Dab2ip, Sfrp1, Gpc3, D930015E06Rik
serine/threonine protein kinase complex	FALSE	2	GO:1902911	protein kinase complex	CC	83	6	3.33	1.8	0.85	0.12	NA	Ccnc, Ccnd3, Ulk1, Sesn2, Cdk9, Gtf2f2
positive regulation of cellular protein localization	TRUE	1	GO:1903829	positive regulation of cellular protein localization	BP	266	15	10.68	1.4	0.49	0.12	0.19	Fbxw7, Ubr5, Rbpms, Ppp3ca, Arih2, Huwe1, Prkci, Cct3, Sulf2, Trim8, Sesn2, Slc9a1, Slc17a9, Gsk3b, Bcas3
positive regulation of cell growth	FALSE	2	GO:0045927	positive regulation of growth	BP	203	12	8.15	1.5	0.56	0.12	NA	Fgfr2, Rbpj, Ino80, Ncoa3, Kdm2b, Sgk1, Eif4g2, Sfrp1, Fgfr1, Slc9a1, Ddx39b, Gsk3b
protein targeting to mitochondrion	FALSE	4	GO:0006839	mitochondrial transport	BP	183	11	7.35	1.5	0.58	0.12	NA	Fbxw7, Trp53, Hspa4, Arih2, Huwe1, Hk2, Ywhaz, Slc9a1, Ucp2, Slc17a9, Gsk3b
cellular carbohydrate metabolic process	TRUE	1	GO:0044262	cellular carbohydrate metabolic process	BP	183	11	7.35	1.5	0.58	0.12	0.19	Pten, Trp53, Impa2, Pgam1, Hk2, Glb1, Sesn2, Idh1, Ext1, Gsk3b, Sik3
ADP metabolic process	FALSE	10	GO:0006165	nucleoside diphosphate phosphorylation	BP	65	5	2.61	1.9	0.94	0.12	NA	Ncor1, Trp53, Pgam1, Hk2, Ak1
regulation of viral process	FALSE	3	GO:0043903	regulation of symbiosis, encompassing mutualism through parasitism	BP	246	14	9.88	1.4	0.5	0.12	NA	Pcbp2, Pex13, Pum1, Ankrd17, Sin3a, Mtss1, Sec14l1, Srpk1, Trim8, Apobec3, F2rl1, Trim59, Rest, Ppia
dendritic shaft	FALSE	3	GO:0044309	neuron spine	CC	103	7	4.14	1.7	0.76	0.12	NA	Pten, Lpar1, Gabbr1, Zmynd8, Abl2, Fus, Gsk3b
cellular response to insulin stimulus	FALSE	6	GO:1901653	cellular response to peptide	BP	164	10	6.59	1.5	0.6	0.12	NA	Ywhag, Prkci, Grb2, Ccnd3, Sgk1, Ptpn11, Rangap1, Ctnnb1, Slc9a1, Ngfr
cellular response to glucose stimulus	FALSE	11	GO:0009749	response to glucose	BP	104	7	4.18	1.7	0.74	0.12	NA	Ppp3ca, Sin3a, Raf1, Map4k4, Sesn2, Ucp2, Cdk16
nicotinamide nucleotide metabolic process	TRUE	6	GO:0046496	nicotinamide nucleotide metabolic process	BP	104	7	4.18	1.7	0.74	0.12	0.2	Ncor1, Trp53, Nmnat2, Gpd2, Pdha1, Pgam1, Hk2	Mthfd1l, Pdss1, Slc25a39
renal tubule morphogenesis	FALSE	5	GO:0061326	renal tubule development	BP	66	5	2.65	1.9	0.92	0.13	NA	Mtss1, Lama5, Ctnnb1, Gpc3, Pbx1
lysine N-methyltransferase activity	FALSE	7	GO:0008276	protein methyltransferase activity	MF	124	8	4.98	1.6	0.68	0.13	NA	Nsd1, Eed, Suz12, Pcmtd1, Dpy30, Mettl16, Trmt2a, Nop2
endocrine system development	TRUE	1	GO:0035270	endocrine system development	BP	85	6	3.41	1.8	0.81	0.13	0.2	Rbpj, Mapk1, Arid5b, Gli2, Raf1, Pbx1
positive regulation of protein import into nucleus	FALSE	5	GO:0046824	positive regulation of nucleocytoplasmic transport	BP	85	6	3.41	1.8	0.81	0.13	NA	Ubr5, Rbpms, Ppp3ca, Sulf2, Slc9a1, Gsk3b
RNA modification	TRUE	1	GO:0009451	RNA modification	BP	105	7	4.22	1.7	0.73	0.13	0.21	Fto, Wtap, Nop58, Pus7, Mettl16, Urm1, Nop2
nicotinamide nucleotide metabolic process	FALSE	6	GO:0019362	pyridine nucleotide metabolic process	BP	105	7	4.22	1.7	0.73	0.13	NA	Ncor1, Trp53, Nmnat2, Gpd2, Pdha1, Pgam1, Hk2
positive regulation of I-kappaB kinase/NF-kappaB signaling	TRUE	3	GO:0043123	positive regulation of I-kappaB kinase/NF-kappaB signaling	BP	105	7	4.22	1.7	0.73	0.13	0.21	Ankrd17, Abl1, Abl2, Trim8, Cxxc5, F2rl1, Ctnnb1	Dab2ip, Prdx1, Trim59, Rock2
regulation of hormone secretion	FALSE	3	GO:0046879	hormone secretion	BP	207	12	8.31	1.4	0.53	0.13	NA	Ppp3ca, Gabbr1, Raf1, Map4k4, Sfrp1, Ywhaz, Glud1, Ptpn11, Fgfr1, Rest, Ucp2, Cdk16
ribosomal subunit	FALSE	2	GO:0005840	ribosome	CC	207	12	8.31	1.4	0.53	0.13	NA	Rps4x, Rpl22, Gadd45gip1, Mrpl42, Rpl10a, Rpl10, Rpl27, Mrpl38, Rpl26, Rps20, Rpl7l1, Mrpl33
regulation of regulated secretory pathway	FALSE	3	GO:0045055	regulated exocytosis	BP	125	8	5.02	1.6	0.67	0.13	NA	Vps41, Atp2a2, Rab27a, Ywhaz, F2rl1, Arf1, Rest, Pou5f1
ADP metabolic process	FALSE	10	GO:0009185	ribonucleoside diphosphate metabolic process	BP	67	5	2.69	1.9	0.89	0.13	NA	Ncor1, Trp53, Pgam1, Hk2, Ak1
myotube differentiation	TRUE	2	GO:0014902	myotube differentiation	BP	67	5	2.69	1.9	0.89	0.13	0.21	Ppp3ca, Myh9, Dmd, Gsk3b, Neo1	Rbpj, Slc9a1, Ddx39b, Foxp1
cellular monovalent inorganic cation homeostasis	TRUE	2	GO:0030004	cellular monovalent inorganic cation homeostasis	BP	67	5	2.69	1.9	0.89	0.13	0.21	Trp53, Sgk1, Ttpa, Clic4, Slc9a1
regulation of actin filament bundle assembly	TRUE	4	GO:0032231	regulation of actin filament bundle assembly	BP	67	5	2.69	1.9	0.89	0.13	0.21	Lpar1, Nf2, Wasf2, Mtss1, Dlc1	Myh9, Foxp1, Pawr, Abl2
heparan sulfate proteoglycan metabolic process	FALSE	3	GO:0044272	sulfur compound biosynthetic process	BP	67	5	2.69	1.9	0.89	0.13	NA	Pdha1, Hs6st1, Ctnnb1, Nfe2l2, Ext1
ADP metabolic process	FALSE	10	GO:0046939	nucleotide phosphorylation	BP	67	5	2.69	1.9	0.89	0.13	NA	Ncor1, Trp53, Pgam1, Hk2, Ak1
negative regulation of insulin secretion	FALSE	13	GO:0030072	peptide hormone secretion	BP	166	10	6.67	1.5	0.58	0.13	NA	Ppp3ca, Gabbr1, Raf1, Map4k4, Sfrp1, Glud1, Ptpn11, Rest, Ucp2, Cdk16
digestive tract morphogenesis	FALSE	3	GO:0009953	dorsal/ventral pattern formation	BP	86	6	3.45	1.7	0.8	0.13	NA	Apc, Gli2, Ift52, Otx2, Sfrp1, Ctnnb1
regulation of DNA binding	TRUE	2	GO:0051101	regulation of DNA binding	BP	86	6	3.45	1.7	0.8	0.13	0.21	Nsd1, Fbxw7, Zfp462, Hspa4, Sin3a, Ctnnb1	Ppp3ca, Gsk3b
positive regulation of proteasomal protein catabolic process	FALSE	8	GO:1903052	positive regulation of proteolysis involved in cellular protein catabolic process	BP	86	6	3.45	1.7	0.8	0.13	NA	Fbxw7, Pten, Arih2, Csnk1a1, Dab2ip, Gsk3b
cytosolic part	TRUE	1	GO:0044445	cytosolic part	CC	187	11	7.51	1.5	0.55	0.13	0.21	Rps4x, Rpl22, Cct3, Stx12, Rpl10a, Rpl10, Rpl27, Rpl26, Rps20, Npr1, Rpl7l1
activation of protein kinase activity	TRUE	1	GO:0032147	activation of protein kinase activity	BP	146	9	5.86	1.5	0.62	0.13	0.21	Lpar1, Dab2ip, Raf1, Abl1, Erp29, Ptpn11, Lamtor2, Taok2, Pdgfc
cellular response to glucose stimulus	FALSE	11	GO:0009746	response to hexose	BP	106	7	4.26	1.6	0.72	0.13	NA	Ppp3ca, Sin3a, Raf1, Map4k4, Sesn2, Ucp2, Cdk16
cellular response to glucose stimulus	FALSE	11	GO:0034284	response to monosaccharide	BP	106	7	4.26	1.6	0.72	0.13	NA	Ppp3ca, Sin3a, Raf1, Map4k4, Sesn2, Ucp2, Cdk16
regulation of hormone secretion	TRUE	3	GO:0046883	regulation of hormone secretion	BP	167	10	6.71	1.5	0.58	0.14	0.21	Ppp3ca, Gabbr1, Map4k4, Sfrp1, Glud1, Ptpn11, Fgfr1, Rest, Ucp2, Cdk16	Raf1, Ywhaz
developmental cell growth	TRUE	1	GO:0048588	developmental cell growth	BP	167	10	6.71	1.5	0.58	0.14	0.21	Usp9x, Rtn4, Arih2, Abl1, Ulk1, Eif4g2, Ifrd1, Sema4b, Ddx39b, Gsk3b
negative regulation of cell growth	FALSE	2	GO:0045926	negative regulation of growth	BP	188	11	7.55	1.5	0.54	0.14	NA	Pten, Trp53, Rtn4, Dab2ip, Nf2, Ulk1, Sfrp1, Ifrd1, Sesn2, Sema4b, Gpc3
positive regulation of endocytosis	TRUE	2	GO:0045807	positive regulation of endocytosis	BP	87	6	3.49	1.7	0.78	0.14	0.21	Rab27a, F2rl1, Arf1, Cbll1, Camk1d, Gpc3	Pten, Arhgap21, Abl2
positive regulation of cysteine-type endopeptidase activity involved in apoptotic process	FALSE	6	GO:2001056	positive regulation of cysteine-type endopeptidase activity	BP	87	6	3.49	1.7	0.78	0.14	NA	Cradd, Pawr, Rnf7, Rest, Robo1, Dlc1
response to toxic substance	TRUE	1	GO:0009636	response to toxic substance	BP	68	5	2.73	1.8	0.87	0.14	0.21	Mapk1, Ddc, Prdx1, Ttpa, Nfe2l2
response to drug	TRUE	1	GO:0042493	response to drug	BP	147	9	5.9	1.5	0.61	0.14	0.21	Ncoa1, Trp53, Ppp3ca, Sfrp1, Ywhaz, Ss18, Rest, Nfe2l2, Abcc4
regulation of viral process	TRUE	3	GO:0050792	regulation of viral process	BP	231	13	9.28	1.4	0.49	0.14	0.21	Pcbp2, Pex13, Pum1, Ankrd17, Sin3a, Mtss1, Sec14l1, Srpk1, Trim8, Apobec3, Trim59, Rest, Ppia	F2rl1
inner ear morphogenesis	FALSE	4	GO:0048839	inner ear development	BP	127	8	5.1	1.6	0.65	0.14	NA	Fgfr2, Rbpj, Gli2, Otx2, Grhl3, Ptpn11, Ptk7, Fgfr1
regulation of actin filament bundle assembly	FALSE	4	GO:0051017	actin filament bundle assembly	BP	107	7	4.3	1.6	0.7	0.14	NA	Lpar1, Pawr, Nf2, Wasf2, Abl2, Mtss1, Dlc1
nicotinamide nucleotide metabolic process	FALSE	6	GO:0072524	pyridine-containing compound metabolic process	BP	107	7	4.3	1.6	0.7	0.14	NA	Ncor1, Trp53, Nmnat2, Gpd2, Pdha1, Pgam1, Hk2
negative regulation of insulin secretion	FALSE	13	GO:0002790	peptide secretion	BP	168	10	6.75	1.5	0.57	0.14	NA	Ppp3ca, Gabbr1, Raf1, Map4k4, Sfrp1, Glud1, Ptpn11, Rest, Ucp2, Cdk16
postsynaptic density	TRUE	3	GO:0014069	postsynaptic density	CC	168	10	6.75	1.5	0.57	0.14	0.21	Macf1, Dst, Pkp4, Rtn4, Sos1, Ywhaz, Ngfr, Exoc4, Gsk3b, Dab1	Fgfr2
postsynaptic density	FALSE	3	GO:0099572	postsynaptic specialization	CC	168	10	6.75	1.5	0.57	0.14	NA	Macf1, Dst, Pkp4, Rtn4, Sos1, Ywhaz, Ngfr, Exoc4, Gsk3b, Dab1
amino acid binding	FALSE	3	GO:0043168	anion binding	MF	189	11	7.59	1.5	0.54	0.14	NA	Nedd4, Ywhae, Bcat1, Ddc, Ttpa, Glud1, Wdr45, Sesn2, Ywhab, Wipi2, Atp13a2
pattern recognition receptor signaling pathway	FALSE	9	GO:0002757	immune response-activating signal transduction	BP	148	9	5.94	1.5	0.6	0.14	NA	Mapk1, Irak3, Pawr, Pum1, Ankrd17, Dab2ip, Abl1, Sec14l1, F2rl1
cellular response to starvation	FALSE	7	GO:0071496	cellular response to external stimulus	BP	148	9	5.94	1.5	0.6	0.14	NA	Ncoa1, Trp53, Itga6, Ulk1, Rragc, Ctnnb1, Nfe2l2, Hspa5, Gsk3b
negative regulation of immune system process	TRUE	1	GO:0002683	negative regulation of immune system process	BP	232	13	9.32	1.4	0.48	0.14	0.22	Pcbp2, Irak3, Tjp2, Pawr, Dab2ip, Klf13, Sfrp1, Sec14l1, F2rl1, Ctnnb1, Nfe2l2, Ldb1, D930015E06Rik
regulation of axonogenesis	FALSE	2	GO:0010769	regulation of cell morphogenesis involved in differentiation	BP	232	13	9.32	1.4	0.48	0.14	NA	Pten, Rtn4, Ppp3ca, Nedd4, Abl1, Sgk1, Ulk1, Eif4g2, Ifrd1, Sema4b, Robo1, Gsk3b, Dab1
regulation of cardiac muscle cell proliferation	FALSE	2	GO:0002065	columnar/cuboidal epithelial cell differentiation	BP	88	6	3.53	1.7	0.76	0.14	NA	Fgfr2, Rbpj, Fgfr1, Foxp4, Foxp1, Shroom3
negative regulation of dephosphorylation	FALSE	3	GO:0010921	regulation of phosphatase activity	BP	88	6	3.53	1.7	0.76	0.14	NA	Sfi1, Pawr, Rbm26, Ppp6r3, Rock2, Wnk1
negative regulation of hydrolase activity	TRUE	1	GO:0051346	negative regulation of hydrolase activity	BP	211	12	8.47	1.4	0.5	0.14	0.22	Sfi1, Pecam1, Dab2ip, Rbm26, Abl1, Rps6ka1, Arl6ip1, Cst3, Gpc3, Rock2, Bcas3, Wnk1
renal tubule morphogenesis	FALSE	5	GO:0072009	nephron epithelium development	BP	69	5	2.77	1.8	0.85	0.14	NA	Mtss1, Lama5, Ctnnb1, Gpc3, Pbx1
demethylation	FALSE	4	GO:0016705	oxidoreductase activity, acting on paired donors, with incorporation or reduction of molecular oxygen	MF	108	7	4.34	1.6	0.69	0.14	NA	Tet1, Jmjd1c, Fto, Kdm2b, Kdm6a, Tet2, Degs1
locomotory behavior	TRUE	1	GO:0007626	locomotory behavior	BP	149	9	5.98	1.5	0.59	0.15	0.22	Etv5, Pten, Arrdc3, Pex13, Pum1, Gmfb, Oxr1, Dab1, Nav2
positive regulation of GTPase activity	TRUE	2	GO:0043547	positive regulation of GTPase activity	BP	149	9	5.98	1.5	0.59	0.15	0.22	Pkp4, Rapgef1, Arhgap21, Itga6, Grhl3, Dennd2c, Gsk3b, Bcas3, Ralgapa1	Pecam1, Dab2ip, Fgd1
regulation of peptidyl-tyrosine phosphorylation	TRUE	3	GO:0050730	regulation of peptidyl-tyrosine phosphorylation	BP	149	9	5.98	1.5	0.59	0.15	0.22	Fbxw7, Trp53, Pecam1, Suz12, Nf2, Abl1, Sfrp1, Pdgfa, Pdgfc	Fgfr2, Abl2, Fgfr1
chromosomal region	TRUE	1	GO:0098687	chromosomal region	CC	298	16	11.97	1.3	0.42	0.15	0.22	Cfdp1, Ppp2r5c, Apc, Atrx, Csnk1a1, Cbx5, Setx, Sin3a, Smchd1, Orc1, Xpo1, Cenpc1, Nudcd2, Rangap1, Rpa2, Crebbp
regulation of hormone secretion	FALSE	3	GO:0009914	hormone transport	BP	212	12	8.51	1.4	0.49	0.15	NA	Ppp3ca, Gabbr1, Raf1, Map4k4, Sfrp1, Ywhaz, Glud1, Ptpn11, Fgfr1, Rest, Ucp2, Cdk16
positive regulation of intracellular protein transport	TRUE	3	GO:0090316	positive regulation of intracellular protein transport	BP	191	11	7.67	1.4	0.52	0.15	0.22	Fbxw7, Ubr5, Rbpms, Ppp3ca, Arih2, Huwe1, Sulf2, Slc9a1, Slc17a9, Gsk3b, Bcas3	Arf1, Dab2ip, Prdx1
centrosome cycle	FALSE	2	GO:0031023	microtubule organizing center organization	BP	109	7	4.38	1.6	0.68	0.15	NA	Cep68, Xpo1, Ctnnb1, Ranbp1, Rbm14, Rock2, Bcas3
regulation of actin filament bundle assembly	FALSE	4	GO:0061572	actin filament bundle organization	BP	109	7	4.38	1.6	0.68	0.15	NA	Lpar1, Pawr, Nf2, Wasf2, Abl2, Mtss1, Dlc1
positive regulation of GTPase activity	FALSE	2	GO:0043087	regulation of GTPase activity	BP	213	12	8.55	1.4	0.49	0.15	NA	Pkp4, Pecam1, Rapgef1, Dab2ip, Arhgap21, Itga6, Grhl3, Dennd2c, Fgd1, Gsk3b, Bcas3, Ralgapa1
inner ear morphogenesis	FALSE	4	GO:0043583	ear development	BP	150	9	6.02	1.5	0.58	0.15	NA	Fgfr2, Rbpj, Mapk1, Gli2, Otx2, Grhl3, Ptpn11, Ptk7, Fgfr1
chondrocyte differentiation	TRUE	2	GO:0002062	chondrocyte differentiation	BP	70	5	2.81	1.8	0.83	0.15	0.22	Sulf1, Gli2, Sulf2, Fgfr1, Ctnnb1	Fgf4, Sik3
keratinocyte differentiation	TRUE	2	GO:0030216	keratinocyte differentiation	BP	70	5	2.81	1.8	0.83	0.15	0.22	Rbpj, Ncoa3, Flnb, Clic4, Rock2	Fgfr1
positive regulation of protein import into nucleus	TRUE	5	GO:0042307	positive regulation of protein import into nucleus	BP	70	5	2.81	1.8	0.83	0.15	0.22	Ubr5, Rbpms, Ppp3ca, Sulf2, Slc9a1	Dab2ip, Prdx1, Gsk3b
myeloid cell differentiation	TRUE	1	GO:0030099	myeloid cell differentiation	BP	256	14	10.28	1.4	0.45	0.15	0.22	Rbpj, Ncor1, Apc, Tjp2, Myh9, Tet2, Klf13, Wasf2, Sfrp1, Ptpn11, F2rl1, Ctnnb1, Ldb1, Gpc3
positive regulation of protein secretion	FALSE	3	GO:1903532	positive regulation of secretion by cell	BP	235	13	9.44	1.4	0.46	0.15	NA	Rtn4, Gabbr1, Rab27a, Abl1, Abl2, Glud1, Ptpn11, Fgfr1, F2rl1, Arf1, Ppia, Atp13a2, Cadm1
positive regulation of intracellular protein transport	FALSE	3	GO:0032388	positive regulation of intracellular transport	BP	214	12	8.6	1.4	0.48	0.15	NA	Fbxw7, Ubr5, Rbpms, Ppp3ca, Arih2, Huwe1, Sulf2, Arf1, Slc9a1, Slc17a9, Gsk3b, Bcas3
cell cycle arrest	TRUE	1	GO:0007050	cell cycle arrest	BP	110	7	4.42	1.6	0.66	0.15	0.23	Trp53, Cradd, Apc, Dab2ip, Gadd45gip1, Ak1, Cdk9
establishment of cell polarity	FALSE	2	GO:0007163	establishment or maintenance of cell polarity	BP	151	9	6.06	1.5	0.57	0.15	NA	Macf1, Fat1, Apc, Myh9, Prkci, Ptk7, Exoc4, Gsk3b, Bcas3
action potential	TRUE	2	GO:0001508	action potential	BP	71	5	2.85	1.8	0.81	0.16	0.23	Pawr, Atp2a2, Nup155, Slc9a1, Dmd	Sulf1, Sulf2, Rock2
regulation of cyclic nucleotide metabolic process	TRUE	4	GO:0030799	regulation of cyclic nucleotide metabolic process	BP	71	5	2.85	1.8	0.81	0.16	0.23	Lpar1, Akap12, Gabbr1, Npr1, Tbl1xr1	Ncor1, Trp53, Pgam1, Gadd45gip1
cellular response to insulin stimulus	TRUE	6	GO:0032869	cellular response to insulin stimulus	BP	131	8	5.26	1.5	0.6	0.16	0.23	Ywhag, Prkci, Grb2, Ccnd3, Sgk1, Ptpn11, Slc9a1, Ngfr	Sesn2, Rangap1, Ctnnb1
regulation of axon extension	FALSE	5	GO:1990138	neuron projection extension	BP	131	8	5.26	1.5	0.6	0.16	NA	Usp9x, Rtn4, Abl1, Ulk1, Eif4g2, Ifrd1, Sema4b, Gsk3b
cellular response to insulin stimulus	FALSE	6	GO:0032868	response to insulin	BP	152	9	6.1	1.5	0.56	0.16	NA	Ywhag, Prkci, Grb2, Ccnd3, Sgk1, Ptpn11, Sesn2, Slc9a1, Ngfr
pattern recognition receptor signaling pathway	FALSE	9	GO:0002253	activation of immune response	BP	173	10	6.95	1.4	0.53	0.16	NA	Mapk1, Irak3, Pawr, Pum1, Ankrd17, Sin3a, Dab2ip, Abl1, Sec14l1, F2rl1
T cell proliferation	FALSE	4	GO:0070661	leukocyte proliferation	BP	173	10	6.95	1.4	0.53	0.16	NA	Trp53, Pawr, Ccnd3, Abl1, Sos1, Igfbp2, F2rl1, Ctps, Ctnnb1, D930015E06Rik
blood coagulation	TRUE	4	GO:0007596	blood coagulation	BP	111	7	4.46	1.6	0.65	0.16	0.23	Ap3b1, Myh9, Rab27a, Pdgfa, F2rl1, Nfe2l2, Pdgfc	Grhl3, Wnk1
regulation of mRNA processing	TRUE	3	GO:0050684	regulation of mRNA processing	BP	91	6	3.65	1.6	0.72	0.16	0.23	Wtap, Srsf7, Srpk1, Srsf4, Snrnp70, Cdk9	Hnrnpf, Setx, Hnrnph1
histone acetyltransferase activity	FALSE	7	GO:0008080	N-acetyltransferase activity	MF	91	6	3.65	1.6	0.72	0.16	NA	Ncoa1, Ncoa3, Hcfc1, Naa25, Tada3, Crebbp
positive regulation of actin filament polymerization	FALSE	7	GO:0030041	actin filament polymerization	BP	132	8	5.3	1.5	0.59	0.16	NA	Arfip1, Pecam1, Grb2, Mtss1, Gmfb, Cdc42ep3, Cdc42ep4, Arf1
positive regulation of protein import into nucleus	FALSE	5	GO:0042306	regulation of protein import into nucleus	BP	132	8	5.3	1.5	0.59	0.16	NA	Ubr5, Rbpms, Ppp3ca, Dab2ip, Prdx1, Sulf2, Slc9a1, Gsk3b
pattern recognition receptor signaling pathway	FALSE	9	GO:0045088	regulation of innate immune response	BP	132	8	5.3	1.5	0.59	0.16	NA	Irak3, Pum1, Ankrd17, Sin3a, Dab2ip, Sec14l1, F2rl1, Cadm1
coronary vasculature development	FALSE	2	GO:0001570	vasculogenesis	BP	72	5	2.89	1.7	0.79	0.16	NA	Fgfr2, Fbxw7, Fgfr1, Ctnnb1, Qk
centrosome cycle	TRUE	2	GO:0007098	centrosome cycle	BP	72	5	2.89	1.7	0.79	0.16	0.24	Xpo1, Ctnnb1, Ranbp1, Rbm14, Rock2	Cep68, Bcas3
regulation of cell aging	FALSE	3	GO:0007569	cell aging	BP	72	5	2.89	1.7	0.79	0.16	NA	Pten, Trp53, Pawr, Abl1, Eef1e1
regulation of phosphatidylinositol 3-kinase signaling	FALSE	4	GO:0014065	phosphatidylinositol 3-kinase signaling	BP	72	5	2.89	1.7	0.79	0.16	NA	Ncor1, Dab2ip, Pdgfa, F2rl1, Pdgfc
beta-catenin binding	TRUE	1	GO:0008013	beta-catenin binding	MF	72	5	2.89	1.7	0.79	0.16	0.24	Apc, Nf2, Ptprk, Gsk3b, Tbl1xr1
regulation of DNA-dependent DNA replication	FALSE	2	GO:0006261	DNA-dependent DNA replication	BP	112	7	4.5	1.6	0.64	0.16	NA	Fbxw7, Ino80, Atrx, Tex10, Fgfr1, Pole2, Cdk9
regulation of protein kinase B signaling	FALSE	2	GO:0043491	protein kinase B signaling	BP	112	7	4.5	1.6	0.64	0.16	NA	Pten, Setx, Rapgef1, Pdgfa, Sesn2, Pou5f1, Ngfr
positive regulation of cysteine-type endopeptidase activity involved in apoptotic process	FALSE	6	GO:0010950	positive regulation of endopeptidase activity	BP	92	6	3.7	1.6	0.7	0.16	NA	Cradd, Pawr, Rnf7, Rest, Robo1, Dlc1
signal transducer, downstream of receptor, with serine/threonine kinase activity	TRUE	2	GO:0004702	signal transducer, downstream of receptor, with serine/threonine kinase activity	MF	92	6	3.7	1.6	0.7	0.16	0.24	Mapk1, Taok1, Raf1, Map4k4, Taok2, Map4k3	Traip
B cell activation	TRUE	1	GO:0042113	B cell activation	BP	154	9	6.19	1.5	0.54	0.17	0.24	Rbpj, Trp53, Pawr, Msh6, Pfdn1, Abl1, Sfrp1, Ctps, Foxp1
positive regulation of proteasomal protein catabolic process	FALSE	8	GO:0045732	positive regulation of protein catabolic process	BP	154	9	6.19	1.5	0.54	0.17	NA	Fbxw7, Pten, Apc, Arih2, Csnk1a1, Nedd4, Dab2ip, Gpc3, Gsk3b
positive regulation of cysteine-type endopeptidase activity involved in apoptotic process	FALSE	6	GO:2000116	regulation of cysteine-type endopeptidase activity	BP	154	9	6.19	1.5	0.54	0.17	NA	Cradd, Pawr, Rnf7, Rps6ka1, Arl6ip1, Rest, Cst3, Robo1, Dlc1
blood coagulation	FALSE	4	GO:0007599	hemostasis	BP	113	7	4.54	1.5	0.63	0.17	NA	Ap3b1, Myh9, Rab27a, Pdgfa, F2rl1, Nfe2l2, Pdgfc
regulation of defense response to virus	TRUE	5	GO:0050688	regulation of defense response to virus	BP	113	7	4.54	1.5	0.63	0.17	0.24	Pcbp2, Pex13, Pum1, Ankrd17, Sin3a, Mtss1, Sec14l1	Irak3, Msh6, F2rl1, Foxp1, Cadm1, Apobec3, Ddx21
blood coagulation	FALSE	4	GO:0050817	coagulation	BP	113	7	4.54	1.5	0.63	0.17	NA	Ap3b1, Myh9, Rab27a, Pdgfa, F2rl1, Nfe2l2, Pdgfc
positive regulation of smooth muscle cell proliferation	FALSE	3	GO:0051147	regulation of muscle cell differentiation	BP	113	7	4.54	1.5	0.63	0.17	NA	Fgfr2, Rbpj, Ankrd17, Cdk9, Ddx39b, Foxp1, Gsk3b
positive regulation of protein import into nucleus	FALSE	5	GO:1904591	positive regulation of protein import	BP	73	5	2.93	1.7	0.77	0.17	NA	Ubr5, Rbpms, Ppp3ca, Sulf2, Slc9a1
enhancer sequence-specific DNA binding	TRUE	2	GO:0001158	enhancer sequence-specific DNA binding	MF	73	5	2.93	1.7	0.77	0.17	0.24	Esrrb, Sfpq, Nfe2l2, Pou5f1, Ldb1
mRNA splicing, via spliceosome	FALSE	3	GO:0000377	RNA splicing, via transesterification reactions with bulged adenosine as nucleophile	BP	197	11	7.91	1.4	0.48	0.17	NA	Rbpms, Wtap, Setx, Luc7l2, Sfpq, Srsf7, Srsf4, Snrnp70, Clns1a, Gemin7, Ddx39b
mRNA splicing, via spliceosome	TRUE	3	GO:0000398	mRNA splicing, via spliceosome	BP	197	11	7.91	1.4	0.48	0.17	0.24	Rbpms, Wtap, Setx, Luc7l2, Sfpq, Srsf7, Srsf4, Snrnp70, Clns1a, Gemin7, Ddx39b
cellular response to insulin stimulus	FALSE	6	GO:0043434	response to peptide hormone	BP	197	11	7.91	1.4	0.48	0.17	NA	Ywhag, Prkci, Grb2, Ccnd3, Sgk1, Ptpn11, Sesn2, Rangap1, Ctnnb1, Slc9a1, Ngfr
protein autophosphorylation	TRUE	1	GO:0046777	protein autophosphorylation	BP	197	11	7.91	1.4	0.48	0.17	0.24	Fgfr2, Irak3, Abl1, Abl2, Ulk1, Fgfr1, Pdgfa, Atp13a2, Gsk3b, Pdgfc, Wnk1
lymphocyte activation involved in immune response	TRUE	3	GO:0002285	lymphocyte activation involved in immune response	BP	93	6	3.74	1.6	0.68	0.17	0.24	Trp53, Msh6, Rab27a, Abl1, F2rl1, Foxp1	Ywhaz
negative regulation of protein complex assembly	TRUE	1	GO:0031333	negative regulation of protein complex assembly	BP	93	6	3.74	1.6	0.68	0.17	0.24	Pecam1, Raf1, Sgk1, Ulk1, Stmn1, Gsk3b
transcriptional repressor activity, RNA polymerase II proximal promoter sequence-specific DNA binding	TRUE	2	GO:0001078	transcriptional repressor activity, RNA polymerase II proximal promoter sequence-specific DNA binding	MF	93	6	3.74	1.6	0.68	0.17	0.24	Zfp148, Ylpm1, Zfp219, Rest, Foxp4, Crebbp	Jarid2, Arid5b, Pou5f1
intracellular steroid hormone receptor signaling pathway	FALSE	5	GO:0048545	response to steroid hormone	BP	176	10	7.07	1.4	0.5	0.17	NA	Ubr5, Ncoa1, Klf9, Ncoa3, Esrrb, Sgk1, Sfrp1, Rest, Idh1, Nr6a1
pattern recognition receptor signaling pathway	FALSE	9	GO:0002764	immune response-regulating signaling pathway	BP	155	9	6.23	1.4	0.53	0.17	NA	Mapk1, Irak3, Pawr, Pum1, Ankrd17, Dab2ip, Abl1, Sec14l1, F2rl1
regulation of JNK cascade	FALSE	6	GO:0032872	regulation of stress-activated MAPK cascade	BP	155	9	6.23	1.4	0.53	0.17	NA	Mapk1, Ncor1, Taok1, Dab2ip, Map4k4, Prdx1, Sfrp1, F2rl1, Taok2
synaptic vesicle transport	FALSE	5	GO:0051648	vesicle localization	BP	155	9	6.23	1.4	0.53	0.17	NA	Fgfr2, Pten, Mreg, Ap3b1, Atp2a2, Rab27a, Klhl12, Arf1, Ctnnb1
mRNA splicing, via spliceosome	FALSE	3	GO:0000375	RNA splicing, via transesterification reactions	BP	198	11	7.95	1.4	0.47	0.17	NA	Rbpms, Wtap, Setx, Luc7l2, Sfpq, Srsf7, Srsf4, Snrnp70, Clns1a, Gemin7, Ddx39b
cellular response to glucose stimulus	FALSE	11	GO:0009743	response to carbohydrate	BP	114	7	4.58	1.5	0.61	0.17	NA	Ppp3ca, Sin3a, Raf1, Map4k4, Sesn2, Ucp2, Cdk16
regulation of endopeptidase activity	TRUE	2	GO:0052548	regulation of endopeptidase activity	BP	177	10	7.11	1.4	0.49	0.17	0.25	Cradd, Pawr, Rnf7, Rps6ka1, Arl6ip1, Rest, Cst3, Atp13a2, Robo1, Dlc1	Gpc3
positive regulation of protein import into nucleus	FALSE	5	GO:1904589	regulation of protein import	BP	135	8	5.42	1.5	0.56	0.18	NA	Ubr5, Rbpms, Ppp3ca, Dab2ip, Prdx1, Sulf2, Slc9a1, Gsk3b
regulation of JNK cascade	FALSE	6	GO:0070302	regulation of stress-activated protein kinase signaling cascade	BP	156	9	6.27	1.4	0.52	0.18	NA	Mapk1, Ncor1, Taok1, Dab2ip, Map4k4, Prdx1, Sfrp1, F2rl1, Taok2
positive regulation of ion transmembrane transport	TRUE	7	GO:0034767	positive regulation of ion transmembrane transport	BP	74	5	2.97	1.7	0.75	0.18	0.25	Abl1, Arf1, Slc9a1, Dmd, Wnk1	Ywhae, Sgk1, Clic4, Gabbr1, Arl6ip1
regulation of chromosome segregation	TRUE	3	GO:0051983	regulation of chromosome segregation	BP	74	5	2.97	1.7	0.75	0.18	0.25	Apc, Atrx, Pum1, Sfpq, Ctnnb1	Fbxw7, Ino80
positive regulation of proteasomal protein catabolic process	TRUE	8	GO:1901800	positive regulation of proteasomal protein catabolic process	BP	74	5	2.97	1.7	0.75	0.18	0.25	Fbxw7, Arih2, Csnk1a1, Dab2ip, Gsk3b	Pten, Apc, Nedd4, Gpc3, Tlk2
regulation of endothelial cell apoptotic process	FALSE	4	GO:1904019	epithelial cell apoptotic process	BP	74	5	2.97	1.7	0.75	0.18	NA	Col18a1, Prkci, Abl1, Abl2, Nfe2l2
regulation of ubiquitin-protein transferase activity	FALSE	5	GO:0031398	positive regulation of protein ubiquitination	BP	94	6	3.78	1.6	0.67	0.18	NA	Fbxw7, Pten, Arrdc3, Dcun1d4, Cdk9, Hspa5
DNA-directed RNA polymerase II, holoenzyme	TRUE	4	GO:0016591	DNA-directed RNA polymerase II, holoenzyme	CC	94	6	3.78	1.6	0.67	0.18	0.25	Trp53, Rprd2, Rtf1, Trrap, Tada3, Gtf2f2
basement membrane	FALSE	3	GO:0044420	extracellular matrix component	CC	94	6	3.78	1.6	0.67	0.18	NA	Cfdp1, Col18a1, Sparc, Itga6, Lama5, Cst3
transferase complex, transferring phosphorus-containing groups	TRUE	1	GO:0061695	transferase complex, transferring phosphorus-containing groups	CC	221	12	8.88	1.4	0.44	0.18	0.25	Trp53, Rprd2, Ccnc, Ccnd3, Ulk1, Rtf1, Trrap, Tada3, Sesn2, Pole2, Cdk9, Gtf2f2
mitophagy	FALSE	4	GO:1903008	organelle disassembly	BP	178	10	7.15	1.4	0.48	0.18	NA	Fbxw7, Trp53, Pex13, Hsf2bp, Ulk1, Hk2, Wdr45, Fundc2, Wipi2, Slc17a9
positive regulation of mitochondrion organization	TRUE	2	GO:0010822	positive regulation of mitochondrion organization	BP	115	7	4.62	1.5	0.6	0.18	0.25	Fbxw7, Trp53, Arih2, Huwe1, Hk2, Slc17a9, Gsk3b	Atp13a2
transcription factor activity, RNA polymerase II transcription factor binding	TRUE	1	GO:0001076	transcription factor activity, RNA polymerase II transcription factor binding	MF	115	7	4.62	1.5	0.6	0.18	0.25	Mybl2, Ncoa3, Sin3a, Dmtf1, Pou5f1, Rere, Crebbp
anatomical structure homeostasis	TRUE	1	GO:0060249	anatomical structure homeostasis	BP	243	13	9.76	1.3	0.41	0.18	0.25	Mapk1, Smg7, Apc, Atrx, Smg5, Ylpm1, Cct3, Ptpn11, Ctnnb1, Ldb1, Rpa2, Dmd, Nek7
positive regulation of endocytosis	FALSE	2	GO:0030100	regulation of endocytosis	BP	157	9	6.31	1.4	0.51	0.18	NA	Pten, Arhgap21, Rab27a, Abl2, F2rl1, Arf1, Cbll1, Camk1d, Gpc3
positive regulation of protein secretion	TRUE	3	GO:0050714	positive regulation of protein secretion	BP	136	8	5.46	1.5	0.55	0.18	0.25	Abl1, Abl2, Glud1, F2rl1, Arf1, Ppia, Atp13a2, Cadm1	Rtn4, Gabbr1, Rab27a, Ptpn11, Fgfr1
negative regulation of DNA metabolic process	TRUE	1	GO:0051053	negative regulation of DNA metabolic process	BP	95	6	3.82	1.6	0.65	0.18	0.25	Fbxw7, Tet1, Ubr5, Trp53, Msh6, Nf2
ADP metabolic process	FALSE	10	GO:0006090	pyruvate metabolic process	BP	75	5	3.01	1.7	0.73	0.18	NA	Ncor1, Trp53, Pdha1, Pgam1, Hk2
regulation of membrane permeability	FALSE	2	GO:0007006	mitochondrial membrane organization	BP	75	5	3.01	1.7	0.73	0.18	NA	Trp53, Hspa4, Hk2, Slc9a1, Gsk3b
regulation of microtubule polymerization or depolymerization	FALSE	3	GO:0031109	microtubule polymerization or depolymerization	BP	75	5	3.01	1.7	0.73	0.18	NA	Dst, Apc, Abl1, Sgk1, Stmn1
somitogenesis	FALSE	5	GO:0061053	somite development	BP	75	5	3.01	1.7	0.73	0.18	NA	Rbpj, Trp53, Kdm6a, Otx2, Sfrp1
negative regulation of insulin secretion	FALSE	13	GO:0015833	peptide transport	BP	179	10	7.19	1.4	0.48	0.18	NA	Ppp3ca, Gabbr1, Raf1, Map4k4, Sfrp1, Glud1, Ptpn11, Rest, Ucp2, Cdk16
signal transducer, downstream of receptor, with serine/threonine kinase activity	FALSE	2	GO:0005057	signal transducer activity, downstream of receptor	MF	116	7	4.66	1.5	0.59	0.19	NA	Mapk1, Taok1, Raf1, Map4k4, Traip, Taok2, Map4k3
glycerolipid metabolic process	TRUE	1	GO:0046486	glycerolipid metabolic process	BP	201	11	8.07	1.4	0.45	0.19	0.26	Pitpnc1, Pten, Pigl, Cdk8, Impa2, Ccnc, Acp6, Ptpn11, Chka, Pdgfa, Tbl1xr1
regulation of apoptotic signaling pathway	TRUE	1	GO:2001233	regulation of apoptotic signaling pathway	BP	311	16	12.49	1.3	0.36	0.19	0.26	Fbxw7, Pten, Trp53, Cradd, Dab2ip, Sfpq, Raf1, Itga6, Erp29, Sfrp1, Fgfr1, Eef1e1, Ctnnb1, Nfe2l2, Ngfr, Gsk3b
exocytosis	TRUE	1	GO:0006887	exocytosis	BP	223	12	8.96	1.3	0.42	0.19	0.26	Vps41, Atp2a2, Rab27a, Ywhaz, F2rl1, Arf1, Rest, Pou5f1, Atp13a2, Slc17a9, Cdk16, Exoc4
regulation of binding	TRUE	1	GO:0051098	regulation of binding	BP	267	14	10.72	1.3	0.38	0.19	0.26	Ctbp2, Nsd1, Fbxw7, Zfp462, Hspa4, Ppp3ca, Csnk1a1, Sin3a, Dab2ip, Abl1, Abl2, Ctnnb1, Cdk9, Gsk3b
post-embryonic development	TRUE	1	GO:0009791	post-embryonic development	BP	96	6	3.86	1.6	0.64	0.19	0.26	Fgfr2, Usp9x, Arid5b, Schip1, Atrx, Tet2
determination of left/right symmetry	FALSE	3	GO:0009855	determination of bilateral symmetry	BP	96	6	3.86	1.6	0.64	0.19	NA	Rbpj, Ift52, Zic3, Ctnnb1, Zic2, Ofd1
positive regulation of cysteine-type endopeptidase activity involved in apoptotic process	FALSE	6	GO:0010952	positive regulation of peptidase activity	BP	96	6	3.86	1.6	0.64	0.19	NA	Cradd, Pawr, Rnf7, Rest, Robo1, Dlc1
regulation of epithelial cell differentiation	TRUE	1	GO:0030856	regulation of epithelial cell differentiation	BP	96	6	3.86	1.6	0.64	0.19	0.26	Apc, Ncoa3, Ctnnb1, Foxp4, Foxp1, Rock2
negative regulation of G1/S transition of mitotic cell cycle	FALSE	5	GO:1901991	negative regulation of mitotic cell cycle phase transition	BP	96	6	3.86	1.6	0.64	0.19	NA	Pten, Trp53, Cradd, Apc, Bcat1, Rpa2
positive regulation of protein kinase activity	FALSE	2	GO:0033674	positive regulation of kinase activity	BP	312	16	12.53	1.3	0.35	0.19	NA	Fbxw7, Lpar1, Dab2ip, Ccnc, Ccnd3, Raf1, Abl1, Erp29, Ptpn11, Fgfr1, Lamtor2, Pdgfa, Hspa5, Taok2, Dab1, Pdgfc
protein lipidation	TRUE	3	GO:0006497	protein lipidation	BP	76	5	3.05	1.6	0.71	0.19	0.26	Pigl, Nmt1, Zdhhc20, Wdr45, Wipi2	Lypla1
cortical cytoskeleton	TRUE	2	GO:0030863	cortical cytoskeleton	CC	76	5	3.05	1.6	0.71	0.19	0.26	Myh9, Nf2, Tpm3, Utrn, Dlc1	Exoc4
cell cortex	TRUE	2	GO:0005938	cell cortex	CC	181	10	7.27	1.4	0.46	0.19	0.26	Fgfr2, Macf1, Apc, Myh9, Nf2, Tpm3, Ctnnb1, Utrn, Exoc4, Dlc1	Mapk1, Rangap1, Ranbp1
regulation of protein catabolic process	TRUE	1	GO:0042176	regulation of protein catabolic process	BP	269	14	10.8	1.3	0.37	0.19	0.27	Fbxw7, Pten, Apc, Arih2, Irak3, Csnk1a1, Nedd4, Dab2ip, Xpo1, Ubxn2a, Atp13a2, Gpc3, Gsk3b, Tlk2
translation initiation factor activity	FALSE	3	GO:0006413	translational initiation	BP	97	6	3.9	1.5	0.62	0.19	NA	Pcbp2, Eif4e2, Eif3h, Eif4g2, Eif4a2, Eif4b
determination of left/right symmetry	FALSE	3	GO:0009799	specification of symmetry	BP	97	6	3.9	1.5	0.62	0.19	NA	Rbpj, Ift52, Zic3, Ctnnb1, Zic2, Ofd1
protein lipidation	FALSE	3	GO:0042157	lipoprotein metabolic process	BP	97	6	3.9	1.5	0.62	0.19	NA	Pigl, Nmt1, Lypla1, Zdhhc20, Wdr45, Wipi2
positive regulation of actin filament polymerization	FALSE	7	GO:0008064	regulation of actin polymerization or depolymerization	BP	139	8	5.58	1.4	0.52	0.2	NA	Arfip1, Pecam1, Grb2, Gmfb, Cdc42ep3, Cdc42ep4, F2rl1, Arf1
regulation of chemotaxis	TRUE	3	GO:0050920	regulation of chemotaxis	BP	118	7	4.74	1.5	0.56	0.2	0.27	Lpar1, Fgfr1, F2rl1, Sema4b, Fgf4, Camk1d, Robo1	Pum1, Ankrd17
protein tyrosine phosphatase activity	TRUE	2	GO:0004725	protein tyrosine phosphatase activity	MF	77	5	3.09	1.6	0.69	0.2	0.27	Pten, Ptpn14, Ptpn11, Ptprg, Ptprk	Ppp3ca, Dusp27
thiol-dependent ubiquitin-specific protease activity	TRUE	7	GO:0004843	thiol-dependent ubiquitin-specific protease activity	MF	77	5	3.09	1.6	0.69	0.2	0.27	Usp7, Usp28, Usp48, Senp3, Usp34	Usp9x, Trrap, Alg13, Sfrp1
protein C-terminus binding	TRUE	1	GO:0008022	protein C-terminus binding	MF	182	10	7.31	1.4	0.45	0.2	0.27	Trp53, Usp7, Tjp2, Nedd4, Anp32a, Abl1, Prrc2c, Ywhab, Ctnnb1, Pex6
chromosome segregation	TRUE	1	GO:0007059	chromosome segregation	BP	270	14	10.84	1.3	0.37	0.2	0.27	Fbxw7, Usp9x, Ino80, Smarcad1, Apc, Atrx, Pum1, Sfpq, Srpk1, Cenpc1, Rcc1, Ctnnb1, Tlk2, Stag1
alpha-amino acid metabolic process	FALSE	2	GO:0006520	cellular amino acid metabolic process	BP	161	9	6.47	1.4	0.48	0.2	NA	Nmnat2, Bcat1, Ddc, Tdh, Gfpt2, Glud1, Gstz1, Ctps, Slc7a7
mammary gland duct morphogenesis	FALSE	5	GO:0030879	mammary gland development	BP	98	6	3.94	1.5	0.61	0.2	NA	Fgfr2, Etv5, Mapk1, Ncoa3, Gli2, Robo1
synaptic vesicle transport	FALSE	5	GO:0097479	synaptic vesicle localization	BP	98	6	3.94	1.5	0.61	0.2	NA	Fgfr2, Pten, Ap3b1, Atp2a2, Arf1, Ctnnb1
growth factor binding	TRUE	1	GO:0019838	growth factor binding	MF	98	6	3.94	1.5	0.61	0.2	0.27	Fgfr2, Itga6, Igfbp2, Fgfr1, Pdgfa, Ngfr
cardiac septum development	FALSE	3	GO:0003205	cardiac chamber development	BP	140	8	5.62	1.4	0.51	0.2	NA	Fgfr2, Rbpj, Trp53, Sos1, Ptk7, Sall4, Ctnnb1, Robo1
positive regulation of actin filament polymerization	FALSE	7	GO:0030832	regulation of actin filament length	BP	140	8	5.62	1.4	0.51	0.2	NA	Arfip1, Pecam1, Grb2, Gmfb, Cdc42ep3, Cdc42ep4, F2rl1, Arf1
developmental maturation	TRUE	1	GO:0021700	developmental maturation	BP	183	10	7.35	1.4	0.44	0.2	0.27	Rbpj, Pten, Mreg, Ankrd17, Dab2ip, Abl2, Fgfr1, Ctnnb1, Rere, Gsk3b
regulation of endopeptidase activity	FALSE	2	GO:0052547	regulation of peptidase activity	BP	205	11	8.23	1.3	0.42	0.2	NA	Cradd, Pawr, Rnf7, Rps6ka1, Arl6ip1, Rest, Cst3, Atp13a2, Gpc3, Robo1, Dlc1
positive regulation of intracellular protein transport	FALSE	3	GO:1903533	regulation of protein targeting	BP	227	12	9.12	1.3	0.4	0.2	NA	Fbxw7, Ubr5, Rbpms, Ppp3ca, Arih2, Huwe1, Dab2ip, Prdx1, Sulf2, Slc9a1, Slc17a9, Gsk3b
somitogenesis	FALSE	5	GO:0030183	B cell differentiation	BP	78	5	3.13	1.6	0.67	0.2	NA	Rbpj, Trp53, Abl1, Sfrp1, Foxp1
positive regulation of cardiac muscle tissue development	FALSE	17	GO:0048738	cardiac muscle tissue development	BP	162	9	6.51	1.4	0.47	0.2	NA	Fgfr2, Rbpj, Pten, Fgfr1, Ctnnb1, Slc9a1, Ddx39b, Foxp1, Gsk3b
positive regulation of protein secretion	FALSE	3	GO:0051047	positive regulation of secretion	BP	250	13	10.04	1.3	0.37	0.21	NA	Rtn4, Gabbr1, Rab27a, Abl1, Abl2, Glud1, Ptpn11, Fgfr1, F2rl1, Arf1, Ppia, Atp13a2, Cadm1
positive regulation of proteasomal protein catabolic process	FALSE	8	GO:1903364	positive regulation of cellular protein catabolic process	BP	99	6	3.98	1.5	0.59	0.21	NA	Fbxw7, Pten, Arih2, Csnk1a1, Dab2ip, Gsk3b
thiol-dependent ubiquitin-specific protease activity	FALSE	7	GO:0070646	protein modification by small protein removal	BP	120	7	4.82	1.5	0.54	0.21	NA	Usp9x, Usp7, Usp28, Usp48, Trrap, Senp3, Usp34
regulation of ubiquitin-protein transferase activity	FALSE	5	GO:0031396	regulation of protein ubiquitination	BP	163	9	6.55	1.4	0.46	0.21	NA	Fbxw7, Ubr5, Pten, Arrdc3, Abl1, Dcun1d4, Ubxn2a, Cdk9, Hspa5
basement membrane	FALSE	3	GO:0005578	proteinaceous extracellular matrix	CC	185	10	7.43	1.3	0.43	0.21	NA	Cfdp1, Col18a1, Sparc, Itga6, Sfrp1, Lama5, Cst3, Gpc3, Hsd17b12, Nav2
peptidyl-serine phosphorylation	TRUE	2	GO:0018105	peptidyl-serine phosphorylation	BP	207	11	8.31	1.3	0.4	0.21	0.28	Nsd1, Mapk1, Csnk1a1, Prkci, Raf1, Sgk1, Ulk1, Dmd, Gsk3b, Tlk2, Rps6ka5
autophagosome organization	TRUE	2	GO:1905037	autophagosome organization	BP	79	5	3.17	1.6	0.66	0.21	0.28	Ulk1, Wdr45, Wipi2, Stx12, Atp13a2	Vps41, Rab27a, Arf1
growth factor activity	TRUE	2	GO:0008083	growth factor activity	MF	79	5	3.17	1.6	0.66	0.21	0.28	Gmfb, Pdgfa, Fgf4, Fgf17, Pdgfc	Pten, Dab2ip, Grb2
purine ribonucleotide biosynthetic process	FALSE	7	GO:0009260	ribonucleotide biosynthetic process	BP	142	8	5.7	1.4	0.49	0.21	NA	Lpar1, Akap12, Gabbr1, Paics, Uck2, Ak1, Ctps, Npr1
positive regulation of ion transmembrane transport	FALSE	7	GO:0043270	positive regulation of ion transport	BP	142	8	5.7	1.4	0.49	0.21	NA	Gabbr1, Abl1, Sgk1, Arl6ip1, Arf1, Slc9a1, Dmd, Wnk1
positive regulation of actin filament polymerization	FALSE	7	GO:0030833	regulation of actin filament polymerization	BP	121	7	4.86	1.4	0.53	0.21	NA	Arfip1, Pecam1, Grb2, Gmfb, Cdc42ep3, Cdc42ep4, Arf1
chondrocyte differentiation	FALSE	2	GO:0051216	cartilage development	BP	121	7	4.86	1.4	0.53	0.21	NA	Sulf1, Gli2, Sulf2, Fgfr1, Ctnnb1, Fgf4, Sik3
synapse organization	TRUE	1	GO:0050808	synapse organization	BP	164	9	6.59	1.4	0.45	0.21	0.28	Fgfr2, Etv5, Pten, Nedd4, Dab2ip, Zmynd8, Ctnnb1, Utrn, Cadm1
extrinsic component of membrane	TRUE	1	GO:0019898	extrinsic component of membrane	CC	208	11	8.35	1.3	0.4	0.22	0.29	Apc, Atp2a2, Nf2, Nmt1, Abl1, Abl2, Ulk1, Wdr45, Wipi2, Ctnnb1, Cdk16
protein lipidation	FALSE	3	GO:0042158	lipoprotein biosynthetic process	BP	80	5	3.21	1.6	0.64	0.22	NA	Pigl, Nmt1, Zdhhc20, Wdr45, Wipi2
positive regulation of cysteine-type endopeptidase activity involved in apoptotic process	TRUE	6	GO:0043280	positive regulation of cysteine-type endopeptidase activity involved in apoptotic process	BP	80	5	3.21	1.6	0.64	0.22	0.29	Cradd, Rnf7, Rest, Robo1, Dlc1	Pawr, Rps6ka1, Arl6ip1, Cst3
T cell proliferation	FALSE	4	GO:0046651	lymphocyte proliferation	BP	165	9	6.63	1.4	0.44	0.22	NA	Trp53, Pawr, Ccnd3, Abl1, Sos1, Igfbp2, Ctps, Ctnnb1, D930015E06Rik
regulation of regulated secretory pathway	FALSE	3	GO:0017157	regulation of exocytosis	BP	122	7	4.9	1.4	0.51	0.22	NA	Atp2a2, Rab27a, F2rl1, Arf1, Rest, Pou5f1, Atp13a2
intracellular steroid hormone receptor signaling pathway	FALSE	5	GO:0043401	steroid hormone mediated signaling pathway	BP	122	7	4.9	1.4	0.51	0.22	NA	Ubr5, Klf9, Ncoa3, Esrrb, Sgk1, Sfrp1, Nr6a1
sulfur compound metabolic process	TRUE	1	GO:0006790	sulfur compound metabolic process	BP	209	11	8.39	1.3	0.39	0.22	0.29	Sulf1, Pdha1, Hs6st1, Sulf2, Eef1g, Eef1e1, Gstz1, Ctnnb1, Nfe2l2, Idh1, Ext1
regulation of ubiquitin-protein transferase activity	FALSE	5	GO:1903320	regulation of protein modification by small protein conjugation or removal	BP	187	10	7.51	1.3	0.41	0.22	NA	Fbxw7, Ubr5, Pten, Arrdc3, Abl1, Dcun1d4, Ctnnb1, Ubxn2a, Cdk9, Hspa5
heparin binding	FALSE	3	GO:1901681	sulfur compound binding	MF	144	8	5.78	1.4	0.47	0.22	NA	Fgfr2, Slc6a6, Rpl22, Sfrp1, Fgfr1, Gpc3, Hsd17b12, Nav2
T cell proliferation	FALSE	4	GO:0032943	mononuclear cell proliferation	BP	166	9	6.67	1.3	0.43	0.22	NA	Trp53, Pawr, Ccnd3, Abl1, Sos1, Igfbp2, Ctps, Ctnnb1, D930015E06Rik
cellular response to insulin stimulus	FALSE	6	GO:1901652	response to peptide	BP	210	11	8.43	1.3	0.38	0.22	NA	Ywhag, Prkci, Grb2, Ccnd3, Sgk1, Ptpn11, Sesn2, Rangap1, Ctnnb1, Slc9a1, Ngfr
negative regulation of insulin secretion	FALSE	13	GO:0042886	amide transport	BP	188	10	7.55	1.3	0.41	0.22	NA	Ppp3ca, Gabbr1, Raf1, Map4k4, Sfrp1, Glud1, Ptpn11, Rest, Ucp2, Cdk16
positive regulation of reactive oxygen species metabolic process	FALSE	3	GO:2000377	regulation of reactive oxygen species metabolic process	BP	123	7	4.94	1.4	0.5	0.23	NA	Trp53, Rab27a, Grb2, Hk2, F2rl1, Nfe2l2, Ngfr
cytoplasmic ribonucleoprotein granule	TRUE	2	GO:0036464	cytoplasmic ribonucleoprotein granule	CC	123	7	4.94	1.4	0.5	0.23	0.3	Rbpms, Igf2bp1, Trim71, Pum1, Dhx9, Mov10, Rock2
ADP metabolic process	FALSE	10	GO:0009132	nucleoside diphosphate metabolic process	BP	81	5	3.25	1.5	0.62	0.23	NA	Ncor1, Trp53, Pgam1, Hk2, Ak1
organic acid transmembrane transporter activity	FALSE	5	GO:0015849	organic acid transport	BP	81	5	3.25	1.5	0.62	0.23	NA	Slc6a6, Slc3a2, Slc7a1, Arl6ip1, Slc7a7
positive regulation of ion transmembrane transport	FALSE	7	GO:0034764	positive regulation of transmembrane transport	BP	81	5	3.25	1.5	0.62	0.23	NA	Abl1, Arf1, Slc9a1, Dmd, Wnk1
cellular response to hydrogen peroxide	FALSE	4	GO:0042542	response to hydrogen peroxide	BP	81	5	3.25	1.5	0.62	0.23	NA	Trp53, Pawr, Setx, Abl1, Nfe2l2
regulation of cytokine secretion	TRUE	2	GO:0050707	regulation of cytokine secretion	BP	81	5	3.25	1.5	0.62	0.23	0.3	Ubr5, Abl1, Abl2, F2rl1, Cadm1	Rbpj, Foxp1
enhancer sequence-specific DNA binding	FALSE	2	GO:0035326	enhancer binding	MF	81	5	3.25	1.5	0.62	0.23	NA	Esrrb, Sfpq, Nfe2l2, Pou5f1, Ldb1
response to inorganic substance	TRUE	1	GO:0010035	response to inorganic substance	BP	255	13	10.24	1.3	0.34	0.23	0.3	Trp53, Ppp3ca, Atrx, Pawr, Setx, Abl1, Prdx1, Glud1, Clic4, Fus, Nfe2l2, Ucp2, Atp13a2
positive regulation of immune effector process	TRUE	2	GO:0002699	positive regulation of immune effector process	BP	102	6	4.1	1.5	0.55	0.23	0.3	Pum1, Ankrd17, Msh6, F2rl1, Foxp1, Cadm1	Srpk1, Ppia
purine ribonucleotide biosynthetic process	FALSE	7	GO:0046390	ribose phosphate biosynthetic process	BP	145	8	5.82	1.4	0.46	0.23	NA	Lpar1, Akap12, Gabbr1, Paics, Uck2, Ak1, Ctps, Npr1
synaptic vesicle transport	FALSE	5	GO:0051650	establishment of vesicle localization	BP	145	8	5.82	1.4	0.46	0.23	NA	Fgfr2, Mreg, Ap3b1, Atp2a2, Rab27a, Klhl12, Arf1, Ctnnb1
regulation of defense response to virus	FALSE	5	GO:0009615	response to virus	BP	211	11	8.47	1.3	0.38	0.23	NA	Pcbp2, Irak3, Pex13, Pum1, Ankrd17, Sin3a, Mtss1, Sec14l1, Apobec3, F2rl1, Ddx21
osteoblast differentiation	TRUE	1	GO:0001649	osteoblast differentiation	BP	167	9	6.71	1.3	0.42	0.23	0.3	Apc, Dhx9, Gli2, Gabbr1, Sfrp1, Fgfr1, Ddx21, Ctnnb1, Snd1
transport vesicle	TRUE	1	GO:0030133	transport vesicle	CC	189	10	7.59	1.3	0.4	0.23	0.3	Plekhf2, Ddc, Gabbr1, Rab27a, Erp29, Klhl12, D230025D16Rik, Atp13a2, Cdk16, Cadm1
Ras GTPase binding	FALSE	3	GO:0031267	small GTPase binding	MF	256	13	10.28	1.3	0.34	0.23	NA	Raf1, Ulk1, Cdc42ep3, Xpo1, Cdc42ep4, Rangap1, Fmnl3, Fgd1, Ranbp1, Ngfr, Exoc4, Ranbp17, Rock2
positive regulation of endothelial cell migration	FALSE	4	GO:0010634	positive regulation of epithelial cell migration	BP	82	5	3.29	1.5	0.6	0.23	NA	Sparc, Fgfr1, Nfe2l2, Rock2, Bcas3
positive regulation of cell-substrate adhesion	TRUE	1	GO:0010811	positive regulation of cell-substrate adhesion	BP	82	5	3.29	1.5	0.6	0.23	0.3	Itga6, Dmd, Utrn, Gsk3b, Hsd17b12
glutathione metabolic process	FALSE	2	GO:0006575	cellular modified amino acid metabolic process	BP	103	6	4.14	1.5	0.54	0.23	NA	Mthfd1l, Eef1g, Eef1e1, Gstz1, Nfe2l2, Idh1
negative regulation of G1/S transition of mitotic cell cycle	FALSE	5	GO:0007093	mitotic cell cycle checkpoint	BP	103	6	4.14	1.5	0.54	0.23	NA	Trp53, Cradd, Apc, Bcat1, Trrap, Rpa2
thiol-dependent ubiquitin-specific protease activity	FALSE	7	GO:0016579	protein deubiquitination	BP	103	6	4.14	1.5	0.54	0.23	NA	Usp9x, Usp7, Usp28, Usp48, Trrap, Usp34
oxidoreductase activity, acting on the CH-OH group of donors, NAD or NADP as acceptor	FALSE	2	GO:0016614	oxidoreductase activity, acting on CH-OH group of donors	MF	103	6	4.14	1.5	0.54	0.23	NA	Ctbp2, Gpd2, Agps, Tdh, Idh1, Hsd17b12
amino acid binding	FALSE	3	GO:0031406	carboxylic acid binding	MF	103	6	4.14	1.5	0.54	0.23	NA	Nedd4, Ywhae, Ddc, Glud1, Sesn2, Ywhab
protein targeting to mitochondrion	FALSE	4	GO:0072655	establishment of protein localization to mitochondrion	BP	125	7	5.02	1.4	0.48	0.24	NA	Fbxw7, Hspa4, Arih2, Huwe1, Hk2, Ywhaz, Slc17a9
negative regulation of protein serine/threonine kinase activity	FALSE	4	GO:0051348	negative regulation of transferase activity	BP	213	11	8.55	1.3	0.36	0.24	NA	Pten, Trp53, Apc, Irak3, Dab2ip, Nf2, Abl1, Sfrp1, Eif4a2, Gsk3b, Wnk1
regulation of defense response to virus	FALSE	5	GO:0002831	regulation of response to biotic stimulus	BP	147	8	5.9	1.4	0.44	0.24	NA	Pcbp2, Pex13, Pum1, Ankrd17, Sin3a, Mtss1, Sec14l1, F2rl1
intracellular steroid hormone receptor signaling pathway	FALSE	5	GO:0071383	cellular response to steroid hormone stimulus	BP	147	8	5.9	1.4	0.44	0.24	NA	Ubr5, Klf9, Ncoa3, Esrrb, Sgk1, Sfrp1, Rest, Nr6a1
establishment of cell polarity	TRUE	2	GO:0030010	establishment of cell polarity	BP	104	6	4.18	1.4	0.52	0.24	0.31	Myh9, Prkci, Ptk7, Exoc4, Gsk3b, Bcas3	Macf1, Fat1, Apc
ADP metabolic process	FALSE	10	GO:0016052	carbohydrate catabolic process	BP	83	5	3.33	1.5	0.58	0.24	NA	Ncor1, Trp53, Pgam1, Hk2, Glb1
cellular monovalent inorganic cation homeostasis	FALSE	2	GO:0055067	monovalent inorganic cation homeostasis	BP	83	5	3.33	1.5	0.58	0.24	NA	Trp53, Sgk1, Ttpa, Clic4, Slc9a1
unfolded protein binding	FALSE	2	GO:0006457	protein folding	BP	148	8	5.94	1.3	0.43	0.24	NA	Cdc37l1, Pfdn1, Erp29, Cct3, St13, Nudcd2, Tor2a, Ppia
regulation of ossification	TRUE	1	GO:0030278	regulation of ossification	BP	148	8	5.94	1.3	0.43	0.24	0.32	Rbpj, Mapk1, Apc, Bcor, Sfrp1, Fgfr1, Ctnnb1, Pbx1
heparin binding	FALSE	3	GO:0005539	glycosaminoglycan binding	MF	105	6	4.22	1.4	0.51	0.25	NA	Fgfr2, Rpl22, Sfrp1, Fgfr1, Hsd17b12, Nav2
histone acetyltransferase activity	FALSE	7	GO:0016407	acetyltransferase activity	MF	105	6	4.22	1.4	0.51	0.25	NA	Ncoa1, Ncoa3, Hcfc1, Naa25, Tada3, Crebbp
positive regulation of MAP kinase activity	TRUE	2	GO:0043406	positive regulation of MAP kinase activity	BP	127	7	5.1	1.4	0.46	0.25	0.32	Lpar1, Dab2ip, Erp29, Ptpn11, Fgfr1, Pdgfa, Pdgfc	Ccnc, Ccnd3
regulation of membrane potential	TRUE	1	GO:0042391	regulation of membrane potential	BP	238	12	9.56	1.3	0.33	0.25	0.32	Pten, Ppp3ca, Pawr, Ywhae, Atp2a2, Zmynd8, Nup155, Slc9a1, Ucp2, Ngfr, Dmd, Gsk3b
peptidyl-serine phosphorylation	FALSE	2	GO:0018209	peptidyl-serine modification	BP	216	11	8.68	1.3	0.34	0.25	NA	Nsd1, Mapk1, Csnk1a1, Prkci, Raf1, Sgk1, Ulk1, Dmd, Gsk3b, Tlk2, Rps6ka5
Ras GTPase binding	FALSE	3	GO:0051020	GTPase binding	MF	284	14	11.41	1.2	0.3	0.25	NA	Vps41, Raf1, Ulk1, Cdc42ep3, Xpo1, Cdc42ep4, Rangap1, Fmnl3, Fgd1, Ranbp1, Ngfr, Exoc4, Ranbp17, Rock2
cellular response to starvation	FALSE	7	GO:0042594	response to starvation	BP	106	6	4.26	1.4	0.49	0.25	NA	Trp53, Ulk1, Rragc, Nfe2l2, Hspa5, Bcas3
DNA damage response, signal transduction by p53 class mediator	FALSE	3	GO:0072331	signal transduction by p53 class mediator	BP	106	6	4.26	1.4	0.49	0.25	NA	Trp53, Cradd, Atrx, Usp28, Sesn2, Eef1e1
cortical cytoskeleton	FALSE	2	GO:0044448	cell cortex part	CC	106	6	4.26	1.4	0.49	0.25	NA	Myh9, Nf2, Tpm3, Utrn, Exoc4, Dlc1
microtubule	TRUE	1	GO:0005874	microtubule	CC	330	16	13.25	1.2	0.27	0.25	0.33	Macf1, Ncor1, Dst, Ino80, Reep3, Apc, Cct3, Ss18, Stmn1, Tubb2b, Tubb3, Bysl, Shroom3, Gsk3b, Tbl1xr1, Bcas3
skeletal system morphogenesis	TRUE	1	GO:0048705	skeletal system morphogenesis	BP	172	9	6.91	1.3	0.38	0.25	0.33	Fgfr2, Arid5b, Schip1, Mthfd1l, Sfrp1, Ctnnb1, Fgf4, Mdfi, Sik3
extrinsic component of plasma membrane	FALSE	3	GO:0009898	cytoplasmic side of plasma membrane	CC	128	7	5.14	1.4	0.45	0.26	NA	Pten, Pkp4, Atp2a2, Dab2ip, Abl1, Abl2, Cdk16
regulation of cell-cell adhesion	TRUE	1	GO:0022407	regulation of cell-cell adhesion	BP	240	12	9.64	1.2	0.32	0.26	0.33	Ap3b1, Pawr, Myo10, Nf2, Abl1, Abl2, Itga6, Drosha, Sos1, Igfbp2, Ctnnb1, D930015E06Rik
carboxylic acid catabolic process	FALSE	3	GO:0044282	small molecule catabolic process	BP	195	10	7.83	1.3	0.35	0.26	NA	Pten, Trp53, Pex13, Bcat1, Impa2, Tdh, Glud1, Glb1, Sesn2, Gstz1
negative regulation of G1/S transition of mitotic cell cycle	FALSE	5	GO:1901988	negative regulation of cell cycle phase transition	BP	107	6	4.3	1.4	0.48	0.26	NA	Pten, Trp53, Cradd, Apc, Bcat1, Rpa2
protein-DNA complex	TRUE	1	GO:0032993	protein-DNA complex	CC	107	6	4.3	1.4	0.48	0.26	0.33	Rbpj, Suz12, Pole2, Ctnnb1, Nfe2l2, Rpa2
Ras guanyl-nucleotide exchange factor activity	TRUE	2	GO:0005088	Ras guanyl-nucleotide exchange factor activity	MF	107	6	4.3	1.4	0.48	0.26	0.33	Spata13, Rapgef1, Sos1, Dennd2c, Rcc1, Fgd1	Lamtor2, Rinl
leading edge membrane	FALSE	2	GO:0031253	cell projection membrane	CC	173	9	6.95	1.3	0.37	0.26	NA	Apc, Spata13, Gabbr1, Ctnnb1, Ngfr, Dmd, Utrn, Robo1, Dlc1
somitogenesis	FALSE	5	GO:0035282	segmentation	BP	86	5	3.45	1.4	0.53	0.26	NA	Rbpj, Trp53, Kdm6a, Otx2, Sfrp1
cardiac muscle cell differentiation	TRUE	2	GO:0055007	cardiac muscle cell differentiation	BP	86	5	3.45	1.4	0.53	0.26	0.33	Rbpj, Slc9a1, Ddx39b, Foxp1, Gsk3b	Mapk1, Rest, Ctnnb1
regulation of JNK cascade	FALSE	6	GO:0051403	stress-activated MAPK cascade	BP	174	9	6.99	1.3	0.36	0.27	NA	Mapk1, Ncor1, Taok1, Dab2ip, Map4k4, Prdx1, Sfrp1, F2rl1, Taok2
cardiac septum development	FALSE	3	GO:0003231	cardiac ventricle development	BP	108	6	4.34	1.4	0.47	0.27	NA	Fgfr2, Rbpj, Ptk7, Sall4, Ctnnb1, Robo1
chromatin assembly	FALSE	6	GO:0006333	chromatin assembly or disassembly	BP	108	6	4.34	1.4	0.47	0.27	NA	Trp53, Atrx, Nap1l1, Cabin1, Brd2, Tlk2
cellular response to biotic stimulus	TRUE	3	GO:0071216	cellular response to biotic stimulus	BP	108	6	4.34	1.4	0.47	0.27	0.34	Mapk1, Trp53, Dab2ip, Abl1, Hspa5, Gsk3b	Irak3, Ngfr
regulation of JNK cascade	TRUE	6	GO:0046328	regulation of JNK cascade	BP	130	7	5.22	1.3	0.42	0.27	0.34	Ncor1, Taok1, Dab2ip, Map4k4, Sfrp1, F2rl1, Taok2	Mapk1, Prdx1
protein targeting to mitochondrion	FALSE	4	GO:0070585	protein localization to mitochondrion	BP	130	7	5.22	1.3	0.42	0.27	NA	Fbxw7, Hspa4, Arih2, Huwe1, Hk2, Ywhaz, Slc17a9
response to UV	FALSE	3	GO:0009416	response to light stimulus	BP	197	10	7.91	1.3	0.34	0.27	NA	Trp53, Ino80, Msh6, Usp28, Bcat1, Abl2, Sgk1, Ptprk, Crebbp, Map4k3
oxidoreductase activity, acting on the CH-OH group of donors, NAD or NADP as acceptor	TRUE	2	GO:0016616	oxidoreductase activity, acting on the CH-OH group of donors, NAD or NADP as acceptor	MF	87	5	3.49	1.4	0.52	0.27	0.34	Ctbp2, Gpd2, Tdh, Idh1, Hsd17b12	Agps
Ras GTPase binding	TRUE	3	GO:0017016	Ras GTPase binding	MF	243	12	9.76	1.2	0.3	0.27	0.34	Raf1, Ulk1, Cdc42ep3, Xpo1, Cdc42ep4, Rangap1, Fmnl3, Ranbp1, Ngfr, Exoc4, Ranbp17, Rock2	Fgd1, Vps41
cellular component disassembly	TRUE	1	GO:0022411	cellular component disassembly	BP	335	16	13.46	1.2	0.25	0.27	0.34	Fbxw7, Trp53, Apc, Irak3, Pex13, Setx, Hsf2bp, Sgk1, Ulk1, Hk2, Wdr45, Stmn1, F2rl1, Fundc2, Wipi2, Slc17a9
lymphocyte activation involved in immune response	FALSE	3	GO:0002366	leukocyte activation involved in immune response	BP	131	7	5.26	1.3	0.41	0.27	NA	Trp53, Msh6, Rab27a, Abl1, Ywhaz, F2rl1, Foxp1
cytoplasmic ribonucleoprotein granule	FALSE	2	GO:0035770	ribonucleoprotein granule	CC	131	7	5.26	1.3	0.41	0.27	NA	Rbpms, Igf2bp1, Trim71, Pum1, Dhx9, Mov10, Rock2
sensory organ morphogenesis	TRUE	1	GO:0090596	sensory organ morphogenesis	BP	199	10	7.99	1.2	0.32	0.28	0.35	Fgfr2, Mapk1, Kdm2b, Prkci, Gli2, Otx2, Grhl3, Ptk7, Fgfr1, Ctnnb1
positive regulation of leukocyte migration	FALSE	3	GO:0002685	regulation of leukocyte migration	BP	88	5	3.53	1.4	0.5	0.28	NA	Trp53, Pecam1, Pawr, F2rl1, Camk1d
regulation of cyclic nucleotide metabolic process	FALSE	4	GO:0009187	cyclic nucleotide metabolic process	BP	88	5	3.53	1.4	0.5	0.28	NA	Lpar1, Akap12, Gabbr1, Npr1, Tbl1xr1
chromatin assembly	TRUE	6	GO:0031497	chromatin assembly	BP	88	5	3.53	1.4	0.5	0.28	0.35	Trp53, Atrx, Nap1l1, Cabin1, Brd2	Ncaph2, Tlk2, Cenpc1, Gtf2f2
intermediate filament cytoskeleton	TRUE	1	GO:0045111	intermediate filament cytoskeleton	CC	88	5	3.53	1.4	0.5	0.28	0.35	Smg7, Dst, Csnk1a1, Tlk2, Bcas3
lymphocyte activation involved in immune response	FALSE	3	GO:0002263	cell activation involved in immune response	BP	132	7	5.3	1.3	0.4	0.28	NA	Trp53, Msh6, Rab27a, Abl1, Ywhaz, F2rl1, Foxp1
osteoclast differentiation	FALSE	2	GO:0002573	myeloid leukocyte differentiation	BP	132	7	5.3	1.3	0.4	0.28	NA	Rbpj, Apc, Tjp2, Sfrp1, F2rl1, Ctnnb1, Gpc3
cellular response to starvation	FALSE	7	GO:0031668	cellular response to extracellular stimulus	BP	132	7	5.3	1.3	0.4	0.28	NA	Ncoa1, Trp53, Itga6, Ulk1, Rragc, Nfe2l2, Hspa5
negative regulation of canonical Wnt signaling pathway	FALSE	2	GO:0030178	negative regulation of Wnt signaling pathway	BP	110	6	4.42	1.4	0.44	0.28	NA	Apc, Rapgef1, Dab2ip, Sfrp1, Gpc3, D930015E06Rik
actin filament binding	TRUE	1	GO:0051015	actin filament binding	MF	110	6	4.42	1.4	0.44	0.28	0.35	Myh9, Myo10, Abl1, Mtss1, Utrn, Shroom3
calcium-mediated signaling	TRUE	3	GO:0019722	calcium-mediated signaling	BP	89	5	3.57	1.4	0.48	0.29	0.36	Ppp3ca, Atp2a2, Slc9a1, Dmd, Exoc4	Scpep1, Nup155, F2rl1
positive regulation of reactive oxygen species metabolic process	FALSE	3	GO:0072593	reactive oxygen species metabolic process	BP	178	9	7.15	1.3	0.33	0.29	NA	Trp53, Rab27a, Grb2, Prdx1, Hk2, Sesn2, F2rl1, Nfe2l2, Ngfr
chromatin remodeling	TRUE	1	GO:0006338	chromatin remodeling	BP	111	6	4.46	1.3	0.43	0.29	0.36	Ino80, Smarcad1, Atrx, Morf4l2, Ctnnb1, Rere
regulation of ubiquitin-protein transferase activity	FALSE	5	GO:1903322	positive regulation of protein modification by small protein conjugation or removal	BP	111	6	4.46	1.3	0.43	0.29	NA	Fbxw7, Pten, Arrdc3, Dcun1d4, Cdk9, Hspa5
negative regulation of MAPK cascade	FALSE	2	GO:0001933	negative regulation of protein phosphorylation	BP	316	15	12.69	1.2	0.24	0.29	NA	Pten, Ncor1, Hspa4, Apc, Irak3, Pecam1, Suz12, Rapgef1, Dab2ip, Nf2, Abl1, Sfrp1, F2rl1, Dmd, Gsk3b
pattern recognition receptor signaling pathway	FALSE	9	GO:0031349	positive regulation of defense response	BP	156	8	6.27	1.3	0.35	0.29	NA	Irak3, Pum1, Ankrd17, Sin3a, Dab2ip, Sec14l1, F2rl1, Cadm1
phosphatidylinositol metabolic process	FALSE	2	GO:0006650	glycerophospholipid metabolic process	BP	134	7	5.38	1.3	0.38	0.29	NA	Pitpnc1, Pten, Pigl, Impa2, Acp6, Chka, Pdgfa
determination of left/right symmetry	TRUE	3	GO:0007368	determination of left/right symmetry	BP	90	5	3.61	1.4	0.47	0.29	0.36	Rbpj, Ift52, Zic3, Zic2, Ofd1	Ctnnb1
keratinocyte differentiation	FALSE	2	GO:0009913	epidermal cell differentiation	BP	112	6	4.5	1.3	0.42	0.29	NA	Rbpj, Ncoa3, Flnb, Fgfr1, Clic4, Rock2
synaptic vesicle	FALSE	3	GO:0070382	exocytic vesicle	CC	112	6	4.5	1.3	0.42	0.29	NA	Ddc, Gabbr1, Rab27a, D230025D16Rik, Cdk16, Cadm1
ribonucleoprotein complex binding	TRUE	1	GO:0043021	ribonucleoprotein complex binding	MF	112	6	4.5	1.3	0.42	0.29	0.36	Smg7, Smg5, Snrnp70, Eif4b, Hspa5, Srp9
thiol-dependent ubiquitin-specific protease activity	FALSE	7	GO:0008234	cysteine-type peptidase activity	MF	157	8	6.31	1.3	0.34	0.3	NA	Alg13, Usp9x, Usp7, Usp28, Sfrp1, Usp48, Senp3, Usp34
regulation of JNK cascade	FALSE	6	GO:0031098	stress-activated protein kinase signaling cascade	BP	180	9	7.23	1.2	0.32	0.3	NA	Mapk1, Ncor1, Taok1, Dab2ip, Map4k4, Prdx1, Sfrp1, F2rl1, Taok2
histone acetyltransferase activity	FALSE	7	GO:0016747	transferase activity, transferring acyl groups other than amino-acyl groups	MF	180	9	7.23	1.2	0.32	0.3	NA	Ncoa1, Elovl6, Ncoa3, Nmt1, Zdhhc20, Hcfc1, Naa25, Tada3, Crebbp
regulation of T cell proliferation	TRUE	6	GO:0042129	regulation of T cell proliferation	BP	91	5	3.65	1.4	0.45	0.3	0.37	Pawr, Sos1, Igfbp2, Ctnnb1, D930015E06Rik	Ap3b1, Drosha
oligodendrocyte differentiation	FALSE	4	GO:0042552	myelination	BP	91	5	3.65	1.4	0.45	0.3	NA	Pten, Cd9, Ctnnb1, Ngfr, Qk
purine ribonucleotide biosynthetic process	FALSE	7	GO:0009165	nucleotide biosynthetic process	BP	181	9	7.27	1.2	0.31	0.3	NA	Nmnat2, Lpar1, Akap12, Gabbr1, Paics, Uck2, Ak1, Ctps, Npr1
action potential	FALSE	2	GO:0006936	muscle contraction	BP	159	8	6.39	1.3	0.33	0.31	NA	Sulf1, Pawr, Atp2a2, Sulf2, Nup155, Slc9a1, Dmd, Rock2
protein targeting to mitochondrion	TRUE	4	GO:0006626	protein targeting to mitochondrion	BP	114	6	4.58	1.3	0.39	0.31	0.38	Fbxw7, Hspa4, Arih2, Huwe1, Ywhaz, Slc17a9	Trp53, Hk2, Slc9a1, Ucp2, Gsk3b
cellular response to ionizing radiation	FALSE	2	GO:0010212	response to ionizing radiation	BP	114	6	4.58	1.3	0.39	0.31	NA	Trp53, Ino80, Usp28, Grb2, Sfrp1, Tlk2
cellular response to starvation	FALSE	7	GO:0031669	cellular response to nutrient levels	BP	114	6	4.58	1.3	0.39	0.31	NA	Ncoa1, Trp53, Ulk1, Rragc, Nfe2l2, Hspa5
negative regulation of viral life cycle	FALSE	5	GO:1903900	regulation of viral life cycle	BP	114	6	4.58	1.3	0.39	0.31	NA	Srpk1, Trim8, Apobec3, Trim59, Rest, Ppia
microbody part	FALSE	4	GO:0005777	peroxisome	CC	114	6	4.58	1.3	0.39	0.31	NA	Pex13, Agps, Prdx1, Arf1, Idh1, Pex6
extrinsic component of plasma membrane	TRUE	3	GO:0019897	extrinsic component of plasma membrane	CC	114	6	4.58	1.3	0.39	0.31	0.38	Apc, Atp2a2, Abl1, Abl2, Ctnnb1, Cdk16	Pten, Pkp4, Dab2ip
microbody part	FALSE	4	GO:0042579	microbody	CC	114	6	4.58	1.3	0.39	0.31	NA	Pex13, Agps, Prdx1, Arf1, Idh1, Pex6
oligodendrocyte differentiation	FALSE	4	GO:0007272	ensheathment of neurons	BP	92	5	3.7	1.4	0.44	0.31	NA	Pten, Cd9, Ctnnb1, Ngfr, Qk
oligodendrocyte differentiation	FALSE	4	GO:0008366	axon ensheathment	BP	92	5	3.7	1.4	0.44	0.31	NA	Pten, Cd9, Ctnnb1, Ngfr, Qk
intracellular steroid hormone receptor signaling pathway	TRUE	5	GO:0030518	intracellular steroid hormone receptor signaling pathway	BP	92	5	3.7	1.4	0.44	0.31	0.38	Ubr5, Klf9, Ncoa3, Sfrp1, Nr6a1	Ncor1, Ncoa1, Esrrb, Sgk1, Ptpn11, Rest, Idh1
regulation of phosphatidylinositol 3-kinase signaling	FALSE	4	GO:0048015	phosphatidylinositol-mediated signaling	BP	92	5	3.7	1.4	0.44	0.31	NA	Ncor1, Dab2ip, Pdgfa, F2rl1, Pdgfc
ubiquitin ligase complex	TRUE	1	GO:0000151	ubiquitin ligase complex	CC	252	12	10.12	1.2	0.25	0.31	0.38	Fbxw7, Arih2, Cdk8, Nedd4, Fbxo15, Ccnc, Rnf7, Phc1, Cbx7, Klhl12, Dcun1d4, Klhl11
regulation of viral process	FALSE	3	GO:0043900	regulation of multi-organism process	BP	299	14	12.01	1.2	0.22	0.32	NA	Pcbp2, Pex13, Pum1, Ankrd17, Sin3a, Mtss1, Sec14l1, Srpk1, Trim8, Apobec3, F2rl1, Trim59, Rest, Ppia
regulation of DNA binding	FALSE	2	GO:0051100	negative regulation of binding	BP	115	6	4.62	1.3	0.38	0.32	NA	Fbxw7, Zfp462, Hspa4, Ppp3ca, Sin3a, Gsk3b
cardiac septum development	TRUE	3	GO:0003279	cardiac septum development	BP	93	5	3.74	1.3	0.42	0.32	0.38	Fgfr2, Trp53, Ptk7, Sall4, Robo1	Rbpj, Sos1, Ctnnb1
cellular response to starvation	TRUE	7	GO:0009267	cellular response to starvation	BP	93	5	3.74	1.3	0.42	0.32	0.38	Trp53, Ulk1, Rragc, Nfe2l2, Hspa5	Ncoa1, Itga6, Tbl1xr1, Bcas3, Ctnnb1, Gsk3b
synaptic vesicle transport	TRUE	5	GO:0048489	synaptic vesicle transport	BP	93	5	3.74	1.3	0.42	0.32	0.38	Fgfr2, Ap3b1, Atp2a2, Arf1, Ctnnb1	Pten, Mreg, Rab27a, Klhl12
regulation of protein kinase B signaling	TRUE	2	GO:0051896	regulation of protein kinase B signaling	BP	93	5	3.74	1.3	0.42	0.32	0.38	Pten, Rapgef1, Pdgfa, Pou5f1, Ngfr	Setx, Sesn2
synaptic vesicle transport	FALSE	5	GO:0097480	establishment of synaptic vesicle localization	BP	93	5	3.74	1.3	0.42	0.32	NA	Fgfr2, Ap3b1, Atp2a2, Arf1, Ctnnb1
morphogenesis of an epithelial fold	FALSE	3	GO:2000241	regulation of reproductive process	BP	93	5	3.74	1.3	0.42	0.32	NA	Fgfr2, Sulf1, Apc, Sfrp1, Ctnnb1
PDZ domain binding	TRUE	1	GO:0030165	PDZ domain binding	MF	93	5	3.74	1.3	0.42	0.32	0.38	Pten, Lpar1, D230025D16Rik, Exoc4, Cadm1
extrinsic component of plasma membrane	FALSE	3	GO:0098562	cytoplasmic side of membrane	CC	138	7	5.54	1.3	0.34	0.32	NA	Pten, Pkp4, Atp2a2, Dab2ip, Abl1, Abl2, Cdk16
regulation of hemopoiesis	TRUE	1	GO:1903706	regulation of hemopoiesis	BP	230	11	9.24	1.2	0.25	0.32	0.39	Apc, Tjp2, Ap3b1, Klf13, Drosha, Sos1, Sfrp1, Ctnnb1, Nfe2l2, Ldb1, D930015E06Rik
positive regulation of mitochondrion organization	FALSE	2	GO:0010821	regulation of mitochondrion organization	BP	161	8	6.47	1.2	0.31	0.32	NA	Fbxw7, Trp53, Arih2, Huwe1, Hk2, Atp13a2, Slc17a9, Gsk3b
cytoplasmic vesicle membrane	FALSE	3	GO:0012506	vesicle membrane	CC	161	8	6.47	1.2	0.31	0.32	NA	Atp2a2, Sparc, Rab27a, Grb2, Ulk1, D230025D16Rik, Atp13a2, Abcc4
regulation of neuron apoptotic process	FALSE	4	GO:0070997	neuron death	BP	277	13	11.13	1.2	0.22	0.32	NA	Fbxw7, Trp53, Pawr, Kdm2b, Prkci, Abl1, Ctnnb1, Slc9a1, Ngfr, Oxr1, Magi1, Gsk3b, Neo1
DNA-directed RNA polymerase II, holoenzyme	FALSE	4	GO:0000428	DNA-directed RNA polymerase complex	CC	116	6	4.66	1.3	0.36	0.32	NA	Trp53, Rprd2, Rtf1, Trrap, Tada3, Gtf2f2
DNA-directed RNA polymerase II, holoenzyme	FALSE	4	GO:0055029	nuclear DNA-directed RNA polymerase complex	CC	116	6	4.66	1.3	0.36	0.32	NA	Trp53, Rprd2, Rtf1, Trrap, Tada3, Gtf2f2
regulation of defense response to virus	FALSE	5	GO:0051607	defense response to virus	BP	185	9	7.43	1.2	0.28	0.33	NA	Pcbp2, Pex13, Pum1, Ankrd17, Sin3a, Mtss1, Sec14l1, Apobec3, F2rl1
positive regulation of MAP kinase activity	FALSE	2	GO:0071902	positive regulation of protein serine/threonine kinase activity	BP	185	9	7.43	1.2	0.28	0.33	NA	Lpar1, Dab2ip, Ccnc, Ccnd3, Erp29, Ptpn11, Fgfr1, Pdgfa, Pdgfc
response to temperature stimulus	TRUE	1	GO:0009266	response to temperature stimulus	BP	94	5	3.78	1.3	0.41	0.33	0.39	Hspa4, Pawr, Dhx9, Ngfr, Myof
regulation of phosphatidylinositol 3-kinase signaling	FALSE	4	GO:0048017	inositol lipid-mediated signaling	BP	94	5	3.78	1.3	0.41	0.33	NA	Ncor1, Dab2ip, Pdgfa, F2rl1, Pdgfc
striated muscle tissue development	TRUE	1	GO:0014706	striated muscle tissue development	BP	278	13	11.17	1.2	0.22	0.33	0.39	Fgfr2, Rbpj, Pten, Ppp3ca, Flnb, Fgfr1, Ifrd1, Ctnnb1, Slc9a1, Ddx39b, Dmd, Foxp1, Gsk3b
proteasome-mediated ubiquitin-dependent protein catabolic process	TRUE	2	GO:0043161	proteasome-mediated ubiquitin-dependent protein catabolic process	BP	302	14	12.13	1.2	0.21	0.33	0.39	Fbxw7, Ppp2r5c, Pcbp2, Arih2, Csnk1a1, Fbxo15, Rnf7, Rnf115, Klhl11, Nfe2l2, Ubxn2a, Gsk3b, Tbl1xr1, Tlk2	Dab2ip
regulation of sodium ion transport	FALSE	3	GO:0006814	sodium ion transport	BP	117	6	4.7	1.3	0.35	0.33	NA	Nedd4, Slc10a7, Sgk1, Arf1, Slc9a1, Dmd
male sex differentiation	FALSE	4	GO:0007548	sex differentiation	BP	186	9	7.47	1.2	0.27	0.33	NA	Arid5b, Schip1, Jmjd1c, Atrx, Ncoa3, Sfrp1, Ptpn11, Ctnnb1, Pbx1
ATP metabolic process	FALSE	14	GO:0009161	ribonucleoside monophosphate metabolic process	BP	186	9	7.47	1.2	0.27	0.33	NA	Ncor1, Trp53, Pgam1, Paics, Hk2, Uck2, Gadd45gip1, Ak1, Cox4i1
negative regulation of protein serine/threonine kinase activity	FALSE	4	GO:0033673	negative regulation of kinase activity	BP	186	9	7.47	1.2	0.27	0.33	NA	Pten, Apc, Irak3, Dab2ip, Nf2, Abl1, Sfrp1, Gsk3b, Wnk1
phosphatidylinositol metabolic process	TRUE	2	GO:0046488	phosphatidylinositol metabolic process	BP	95	5	3.82	1.3	0.39	0.33	0.4	Pitpnc1, Pten, Pigl, Impa2, Pdgfa	Acp6, Chka
nuclear speck	TRUE	1	GO:0016607	nuclear speck	CC	95	5	3.82	1.3	0.39	0.33	0.4	Fto, Wtap, Csnk1a1, Gli2, Ddx39b
establishment of protein localization to membrane	FALSE	2	GO:0072657	protein localization to membrane	BP	327	15	13.13	1.1	0.19	0.34	NA	Etv5, Macf1, Hspa4, Prkci, Tspan14, Lypla1, Zmynd8, Nup155, Ssr2, Arl6ip1, Lama5, D230025D16Rik, Srp9, Exoc4, Rock2
regulation of mRNA processing	FALSE	3	GO:1903311	regulation of mRNA metabolic process	BP	118	6	4.74	1.3	0.34	0.34	NA	Wtap, Srsf7, Srpk1, Srsf4, Snrnp70, Cdk9
DNA-directed RNA polymerase II, holoenzyme	FALSE	4	GO:0030880	RNA polymerase complex	CC	118	6	4.74	1.3	0.34	0.34	NA	Trp53, Rprd2, Rtf1, Trrap, Tada3, Gtf2f2
purine ribonucleotide biosynthetic process	FALSE	7	GO:1901293	nucleoside phosphate biosynthetic process	BP	187	9	7.51	1.2	0.26	0.34	NA	Nmnat2, Lpar1, Akap12, Gabbr1, Paics, Uck2, Ak1, Ctps, Npr1
macroautophagy	TRUE	1	GO:0016236	macroautophagy	BP	257	12	10.32	1.2	0.22	0.34	0.4	Trp53, Pex13, Hsf2bp, Mtss1, Ulk1, Hk2, Wdr45, Sesn2, Wipi2, Stx12, Poldip2, Atp13a2
regulation of cellular protein catabolic process	TRUE	2	GO:1903362	regulation of cellular protein catabolic process	BP	164	8	6.59	1.2	0.28	0.34	0.4	Fbxw7, Pten, Arih2, Csnk1a1, Dab2ip, Atp13a2, Gsk3b, Tlk2	Pgam1, Idh1, Cst3
regulation of JNK cascade	FALSE	6	GO:0007254	JNK cascade	BP	141	7	5.66	1.2	0.31	0.34	NA	Ncor1, Taok1, Dab2ip, Map4k4, Sfrp1, F2rl1, Taok2
regulation of defense response to virus	FALSE	5	GO:0002697	regulation of immune effector process	BP	258	12	10.36	1.2	0.21	0.34	NA	Pcbp2, Irak3, Pex13, Pum1, Ankrd17, Msh6, Sin3a, Mtss1, Sec14l1, F2rl1, Foxp1, Cadm1
myotube differentiation	FALSE	2	GO:0051146	striated muscle cell differentiation	BP	188	9	7.55	1.2	0.25	0.34	NA	Rbpj, Ppp3ca, Myh9, Slc9a1, Ddx39b, Dmd, Foxp1, Gsk3b, Neo1
apical plasma membrane	TRUE	1	GO:0016324	apical plasma membrane	CC	188	9	7.55	1.2	0.25	0.34	0.41	Pten, Itpk1, Prkci, Rab27a, Amotl2, Igfbp2, Cd9, Slc9a1, Shroom3
regulation of lymphocyte differentiation	FALSE	2	GO:1902105	regulation of leukocyte differentiation	BP	165	8	6.63	1.2	0.27	0.34	NA	Apc, Tjp2, Ap3b1, Drosha, Sos1, Sfrp1, Ctnnb1, D930015E06Rik
peptide binding	TRUE	2	GO:0042277	peptide binding	MF	165	8	6.63	1.2	0.27	0.34	0.41	Pex13, Csnk1a1, Cst3, Ppia, Ngfr, Npr1, Tubb3, 2010111I01Rik
chromatin assembly	FALSE	6	GO:0006323	DNA packaging	BP	119	6	4.78	1.3	0.33	0.34	NA	Trp53, Atrx, Nap1l1, Ncaph2, Cabin1, Brd2
extracellular matrix organization	TRUE	2	GO:0030198	extracellular matrix organization	BP	142	7	5.7	1.2	0.3	0.34	0.41	Sulf1, Col18a1, Abl1, Abl2, Sulf2, Cst3, Hsd17b12
positive regulation of proteasomal protein catabolic process	FALSE	8	GO:1903050	regulation of proteolysis involved in cellular protein catabolic process	BP	142	7	5.7	1.2	0.3	0.34	NA	Fbxw7, Pten, Arih2, Csnk1a1, Dab2ip, Gsk3b, Tlk2
regulation of lymphocyte differentiation	TRUE	2	GO:0045619	regulation of lymphocyte differentiation	BP	97	5	3.9	1.3	0.36	0.35	0.41	Ap3b1, Drosha, Sos1, Sfrp1, D930015E06Rik	Apc, Tjp2, Ctnnb1
glucose metabolic process	TRUE	3	GO:0006006	glucose metabolic process	BP	143	7	5.74	1.2	0.29	0.35	0.41	Trp53, Gpd2, Pdha1, Pgam1, Hk2, Sesn2, Sik3	Glb1
extracellular matrix organization	FALSE	2	GO:0043062	extracellular structure organization	BP	143	7	5.74	1.2	0.29	0.35	NA	Sulf1, Col18a1, Abl1, Abl2, Sulf2, Cst3, Hsd17b12
positive regulation of cysteine-type endopeptidase activity involved in apoptotic process	FALSE	6	GO:0043281	regulation of cysteine-type endopeptidase activity involved in apoptotic process	BP	143	7	5.74	1.2	0.29	0.35	NA	Cradd, Rnf7, Rps6ka1, Arl6ip1, Rest, Robo1, Dlc1
negative regulation of cell-cell adhesion	TRUE	1	GO:0022408	negative regulation of cell-cell adhesion	BP	98	5	3.94	1.3	0.35	0.36	0.42	Pawr, Nf2, Abl1, Abl2, D930015E06Rik
negative regulation of cytoskeleton organization	FALSE	2	GO:0010639	negative regulation of organelle organization	BP	238	11	9.56	1.1	0.2	0.36	NA	Fgfr2, Trp53, Apc, Pecam1, Atrx, Wasf2, Sgk1, Gmfb, Stmn1, Rbm14, Dlc1
ATP metabolic process	FALSE	14	GO:0009123	nucleoside monophosphate metabolic process	BP	191	9	7.67	1.2	0.23	0.36	NA	Ncor1, Trp53, Pgam1, Paics, Hk2, Uck2, Gadd45gip1, Ak1, Cox4i1
extrinsic apoptotic signaling pathway via death domain receptors	FALSE	3	GO:0097191	extrinsic apoptotic signaling pathway	BP	168	8	6.75	1.2	0.25	0.36	NA	Pten, Dab2ip, Raf1, Itga6, Sfrp1, Fgfr1, Rock2, Gsk3b
regulation of synaptic plasticity	FALSE	2	GO:0050804	modulation of chemical synaptic transmission	BP	215	10	8.64	1.2	0.21	0.36	NA	Mapk1, Pten, Ppp3ca, Ywhag, Atp2a2, Gabbr1, Zmynd8, Arf1, Ngfr, Gsk3b
sarcomere	FALSE	4	GO:0043292	contractile fiber	CC	145	7	5.82	1.2	0.27	0.36	NA	Ppp3ca, Pecam1, Ak1, Arf1, Ctnnb1, Cst3, Dmd
blood coagulation	FALSE	4	GO:0050878	regulation of body fluid levels	BP	192	9	7.71	1.2	0.22	0.37	NA	Ap3b1, Myh9, Rab27a, Grhl3, Pdgfa, F2rl1, Nfe2l2, Pdgfc, Wnk1
negative regulation of protein serine/threonine kinase activity	FALSE	4	GO:0006469	negative regulation of protein kinase activity	BP	169	8	6.79	1.2	0.24	0.37	NA	Pten, Apc, Irak3, Dab2ip, Nf2, Abl1, Sfrp1, Gsk3b
Ras guanyl-nucleotide exchange factor activity	FALSE	2	GO:0005085	guanyl-nucleotide exchange factor activity	MF	169	8	6.79	1.2	0.24	0.37	NA	Spata13, Rapgef1, Sos1, Dennd2c, Lamtor2, Rcc1, Fgd1, Rinl
proteasome-mediated ubiquitin-dependent protein catabolic process	FALSE	2	GO:0010498	proteasomal protein catabolic process	BP	335	15	13.46	1.1	0.16	0.37	NA	Fbxw7, Ppp2r5c, Pcbp2, Arih2, Csnk1a1, Fbxo15, Dab2ip, Rnf7, Rnf115, Klhl11, Nfe2l2, Ubxn2a, Gsk3b, Tbl1xr1, Tlk2
regulation of neuron apoptotic process	TRUE	4	GO:0043523	regulation of neuron apoptotic process	BP	193	9	7.75	1.2	0.22	0.37	0.44	Fbxw7, Trp53, Pawr, Kdm2b, Prkci, Ctnnb1, Ngfr, Oxr1, Gsk3b	Abl1, Slc9a1, Magi1, Neo1
spindle organization	TRUE	1	GO:0007051	spindle organization	BP	100	5	4.02	1.2	0.32	0.37	0.44	Ncor1, Ino80, Mybl2, Rcc1, Ranbp1
nuclear chromosome, telomeric region	TRUE	2	GO:0000784	nuclear chromosome, telomeric region	CC	100	5	4.02	1.2	0.32	0.37	0.44	Atrx, Cbx5, Smchd1, Orc1, Rpa2	Setx
synaptic vesicle	TRUE	3	GO:0008021	synaptic vesicle	CC	100	5	4.02	1.2	0.32	0.37	0.44	Ddc, Gabbr1, D230025D16Rik, Cdk16, Cadm1	Rab27a, Rpl26
phosphatidylinositol phosphate binding	TRUE	3	GO:1901981	phosphatidylinositol phosphate binding	MF	100	5	4.02	1.2	0.32	0.37	0.44	Arfip1, Dab2ip, Ttpa, Wdr45, Wipi2	Lpar1, Prkci, Dab1, Myof
lysine N-methyltransferase activity	FALSE	7	GO:0008168	methyltransferase activity	MF	170	8	6.83	1.2	0.23	0.37	NA	Nsd1, Eed, Suz12, Pcmtd1, Dpy30, Mettl16, Trmt2a, Nop2
positive regulation of proteasomal protein catabolic process	FALSE	8	GO:0061136	regulation of proteasomal protein catabolic process	BP	124	6	4.98	1.2	0.27	0.38	NA	Fbxw7, Arih2, Csnk1a1, Dab2ip, Gsk3b, Tlk2
glucose metabolic process	FALSE	3	GO:0019318	hexose metabolic process	BP	171	8	6.87	1.2	0.22	0.38	NA	Trp53, Gpd2, Pdha1, Pgam1, Hk2, Glb1, Sesn2, Sik3
thymocyte aggregation	FALSE	3	GO:0003206	cardiac chamber morphogenesis	BP	101	5	4.06	1.2	0.3	0.38	NA	Fgfr2, Rbpj, Trp53, Sos1, Ctnnb1
GTPase activator activity	FALSE	3	GO:0030695	GTPase regulator activity	MF	219	10	8.8	1.1	0.19	0.38	NA	Dab2ip, Arhgap21, Cdc42ep3, Sesn2, Cdc42ep4, Rangap1, Ranbp1, Rinl, Dlc1, Ralgapa1
phospholipid metabolic process	TRUE	1	GO:0006644	phospholipid metabolic process	BP	243	11	9.76	1.1	0.17	0.39	0.45	Pitpnc1, Pten, Pigl, Dab2ip, Impa2, Acp6, Chka, Pdgfa, Arf1, Pgs1, Idh1
negative regulation of viral life cycle	FALSE	5	GO:0019058	viral life cycle	BP	172	8	6.91	1.2	0.21	0.39	NA	Pcbp2, Srpk1, Trim8, Apobec3, Trim59, Rest, Ppia, Ddx39b
nuclear chromosome, telomeric region	FALSE	2	GO:0000781	chromosome, telomeric region	CC	125	6	5.02	1.2	0.26	0.39	NA	Atrx, Cbx5, Setx, Smchd1, Orc1, Rpa2
male sex differentiation	TRUE	4	GO:0046661	male sex differentiation	BP	102	5	4.1	1.2	0.29	0.39	0.45	Arid5b, Jmjd1c, Atrx, Sfrp1, Ctnnb1	Schip1, Ncoa3, Ptpn11, Pbx1
protein tyrosine phosphatase activity	FALSE	2	GO:0004721	phosphoprotein phosphatase activity	MF	149	7	5.98	1.2	0.23	0.39	NA	Pten, Ppp3ca, Ptpn14, Dusp27, Ptpn11, Ptprg, Ptprk
response to mechanical stimulus	FALSE	3	GO:0070509	calcium ion import	BP	103	5	4.14	1.2	0.27	0.4	NA	Pawr, Atp2a2, Abl1, Ctnnb1, Dmd
response to UV	FALSE	3	GO:0009314	response to radiation	BP	294	13	11.81	1.1	0.14	0.4	NA	Trp53, Ino80, Msh6, Usp28, Bcat1, Grb2, Abl2, Sgk1, Sfrp1, Ptprk, Crebbp, Tlk2, Map4k3
RNA catabolic process	TRUE	6	GO:0006401	RNA catabolic process	BP	127	6	5.1	1.2	0.23	0.4	0.46	Smg7, Smg5, Drosha, Casc3, Snd1, Upf2	Gstz1, Tet1, Tet2
regulation of actin filament bundle assembly	FALSE	4	GO:0031032	actomyosin structure organization	BP	127	6	5.1	1.2	0.23	0.4	NA	Lpar1, Myh9, Nf2, Wasf2, Foxp1, Dlc1
chromatin assembly	FALSE	6	GO:0065004	protein-DNA complex assembly	BP	127	6	5.1	1.2	0.23	0.4	NA	Atrx, Nap1l1, Cabin1, Cenpc1, Brd2, Gtf2f2
sarcomere	FALSE	4	GO:0044449	contractile fiber part	CC	127	6	5.1	1.2	0.23	0.4	NA	Ppp3ca, Pecam1, Ak1, Arf1, Ctnnb1, Dmd
integral component of endoplasmic reticulum membrane	TRUE	2	GO:0030176	integral component of endoplasmic reticulum membrane	CC	104	5	4.18	1.2	0.26	0.41	0.47	Elovl6, Rtn4, Arl6ip1, Hspa5, Ext1
positive regulation of cell adhesion	TRUE	1	GO:0045785	positive regulation of cell adhesion	BP	247	11	9.92	1.1	0.15	0.41	0.47	Apc, Ap3b1, Pawr, Myo10, Itga6, Igfbp2, Ldb1, Dmd, Utrn, Gsk3b, Hsd17b12
regulation of microtubule polymerization or depolymerization	FALSE	3	GO:0032984	protein-containing complex disassembly	BP	128	6	5.14	1.2	0.22	0.41	NA	Apc, Irak3, Setx, Sgk1, Stmn1, F2rl1
positive regulation of binding	TRUE	2	GO:0051099	positive regulation of binding	BP	128	6	5.14	1.2	0.22	0.41	0.47	Ctbp2, Hspa4, Abl1, Abl2, Cdk9, Gsk3b	Dab2ip
rRNA processing	FALSE	4	GO:0034470	ncRNA processing	BP	296	13	11.89	1.1	0.13	0.41	NA	Nop58, Tex10, Utp14a, Drosha, Mettl16, Tsr1, Urm1, Ddx21, Rpl10a, Rpl26, Bysl, Nop2, Rpl7l1
negative regulation of angiogenesis	FALSE	5	GO:0045765	regulation of angiogenesis	BP	152	7	6.1	1.1	0.2	0.41	NA	Fbxw7, Sulf1, Dab2ip, Sparc, Nfe2l2, Ngfr, Rock2
autophagosome organization	FALSE	2	GO:0007033	vacuole organization	BP	176	8	7.07	1.1	0.18	0.41	NA	Vps41, Rab27a, Ulk1, Wdr45, Arf1, Wipi2, Stx12, Atp13a2
GTPase activator activity	TRUE	3	GO:0005096	GTPase activator activity	MF	201	9	8.07	1.1	0.16	0.42	0.48	Dab2ip, Arhgap21, Cdc42ep3, Cdc42ep4, Rangap1, Ranbp1, Rinl, Dlc1, Ralgapa1	Sesn2
mitophagy	TRUE	4	GO:0000423	mitophagy	BP	106	5	4.26	1.2	0.23	0.42	0.48	Trp53, Pex13, Hsf2bp, Ulk1, Hk2	Fbxw7, Wdr45, Fundc2, Wipi2, Slc17a9
calmodulin binding	TRUE	1	GO:0005516	calmodulin binding	MF	130	6	5.22	1.1	0.2	0.42	0.48	Ppp3ca, Myh9, Myo10, Ubr4, Slc9a1, Camk1d
glucose metabolic process	FALSE	3	GO:0005996	monosaccharide metabolic process	BP	178	8	7.15	1.1	0.16	0.42	NA	Trp53, Gpd2, Pdha1, Pgam1, Hk2, Glb1, Sesn2, Sik3
regulation of neuron apoptotic process	FALSE	4	GO:1901214	regulation of neuron death	BP	251	11	10.08	1.1	0.13	0.43	NA	Fbxw7, Trp53, Pawr, Kdm2b, Prkci, Abl1, Ctnnb1, Ngfr, Oxr1, Gsk3b, Neo1
fat cell differentiation	TRUE	1	GO:0045444	fat cell differentiation	BP	179	8	7.19	1.1	0.15	0.43	0.49	Ctbp2, Arid5b, Fto, Itga6, Sfrp1, Ncor2, Gsk3b, Tbl1xr1
lysine N-methyltransferase activity	FALSE	7	GO:0016741	transferase activity, transferring one-carbon groups	MF	179	8	7.19	1.1	0.15	0.43	NA	Nsd1, Eed, Suz12, Pcmtd1, Dpy30, Mettl16, Trmt2a, Nop2
regulation of mitotic nuclear division	TRUE	2	GO:0007088	regulation of mitotic nuclear division	BP	107	5	4.3	1.2	0.22	0.43	0.49	Fgfr2, Apc, Atrx, Rcc1, Ranbp1
integral component of endoplasmic reticulum membrane	FALSE	2	GO:0031227	intrinsic component of endoplasmic reticulum membrane	CC	107	5	4.3	1.2	0.22	0.43	NA	Elovl6, Rtn4, Arl6ip1, Hspa5, Ext1
regulation of phospholipase C activity	FALSE	6	GO:0004713	protein tyrosine kinase activity	MF	107	5	4.3	1.2	0.22	0.43	NA	Fgfr2, Tesk2, Abl1, Abl2, Fgfr1
camera-type eye development	FALSE	2	GO:0001654	eye development	BP	252	11	10.12	1.1	0.12	0.43	NA	Fgfr2, Apc, Kdm2b, Gpd2, Prkci, Nf2, Sos1, Otx2, Grhl3, Clic4, Ctnnb1
ATP metabolic process	FALSE	14	GO:0009199	ribonucleoside triphosphate metabolic process	BP	180	8	7.23	1.1	0.15	0.44	NA	Ncor1, Trp53, Pgam1, Hk2, Gadd45gip1, Ak1, Ctps, Cox4i1
negative regulation of cytokine production	TRUE	1	GO:0001818	negative regulation of cytokine production	BP	132	6	5.3	1.1	0.18	0.44	0.5	Ubr5, Irak3, Suz12, Fgfr1, Traip, F2rl1
negative regulation of myeloid cell differentiation	FALSE	3	GO:0045637	regulation of myeloid cell differentiation	BP	132	6	5.3	1.1	0.18	0.44	NA	Apc, Tjp2, Klf13, Sfrp1, Ctnnb1, Ldb1
organic acid transmembrane transporter activity	FALSE	5	GO:0015291	secondary active transmembrane transporter activity	MF	132	6	5.3	1.1	0.18	0.44	NA	Slc10a7, Slc6a6, Slc7a1, Slc25a3, Slc9a1, Slc7a7
cytokinesis	TRUE	1	GO:0000910	cytokinesis	BP	108	5	4.34	1.1	0.2	0.44	0.5	Pkp4, Apc, Myh9, Cep55, Stmn1
positive regulation of immune effector process	FALSE	2	GO:0043902	positive regulation of multi-organism process	BP	108	5	4.34	1.1	0.2	0.44	NA	Pum1, Ankrd17, Srpk1, F2rl1, Ppia
lysine N-methyltransferase activity	TRUE	7	GO:0016278	lysine N-methyltransferase activity	MF	108	5	4.34	1.1	0.2	0.44	0.5	Nsd1, Dpy30, Mettl16, Trmt2a, Nop2	Eed, Suz12, Pcmtd1
lysine N-methyltransferase activity	FALSE	7	GO:0016279	protein-lysine N-methyltransferase activity	MF	108	5	4.34	1.1	0.2	0.44	NA	Nsd1, Dpy30, Mettl16, Trmt2a, Nop2
positive regulation of smooth muscle cell proliferation	FALSE	3	GO:0048639	positive regulation of developmental growth	BP	133	6	5.34	1.1	0.17	0.45	NA	Fgfr2, Rbpj, Eif4g2, Fgfr1, Ddx39b, Gsk3b
spindle	TRUE	1	GO:0005819	spindle	CC	206	9	8.27	1.1	0.12	0.45	0.5	Ncor1, Pkp4, Myh9, Rps6ka1, Spin1, Tada3, Rangap1, Rock2, Tbl1xr1
cellular response to starvation	FALSE	7	GO:0009991	response to extracellular stimulus	BP	207	9	8.31	1.1	0.11	0.45	NA	Ncoa1, Trp53, Itga6, Ulk1, Rragc, Nfe2l2, Hspa5, Tbl1xr1, Bcas3
ATP metabolic process	FALSE	14	GO:0009126	purine nucleoside monophosphate metabolic process	BP	183	8	7.35	1.1	0.12	0.45	NA	Ncor1, Trp53, Pgam1, Paics, Hk2, Gadd45gip1, Ak1, Cox4i1
ATP metabolic process	FALSE	14	GO:0009167	purine ribonucleoside monophosphate metabolic process	BP	183	8	7.35	1.1	0.12	0.45	NA	Ncor1, Trp53, Pgam1, Paics, Hk2, Gadd45gip1, Ak1, Cox4i1
axon part	TRUE	1	GO:0033267	axon part	CC	183	8	7.35	1.1	0.12	0.45	0.51	Apc, Dab2ip, Gabbr1, Rangap1, Ranbp1, Rpl26, Robo1, Cadm1
peptide binding	FALSE	2	GO:0033218	amide binding	MF	184	8	7.39	1.1	0.11	0.46	NA	Pex13, Csnk1a1, Cst3, Ppia, Ngfr, Npr1, Tubb3, 2010111I01Rik
protein localization to plasma membrane	FALSE	3	GO:0007009	plasma membrane organization	BP	233	10	9.36	1.1	0.1	0.46	NA	Pten, Atp2a2, Prkci, Tspan14, Lypla1, Mtss1, Lama5, D230025D16Rik, Rock2, Myof
purine ribonucleotide biosynthetic process	TRUE	7	GO:0009152	purine ribonucleotide biosynthetic process	BP	136	6	5.46	1.1	0.14	0.47	0.52	Lpar1, Akap12, Gabbr1, Paics, Ak1, Npr1	Nmnat2, Uck2, Ctps
digestive tract morphogenesis	FALSE	3	GO:0007224	smoothened signaling pathway	BP	112	5	4.5	1.1	0.15	0.47	NA	Fgfr2, Gli2, Ift52, Sfrp1, Gpc3
ATP metabolic process	TRUE	14	GO:0046034	ATP metabolic process	BP	161	7	6.47	1.1	0.11	0.47	0.53	Ncor1, Trp53, Pgam1, Hk2, Gadd45gip1, Ak1, Cox4i1	Uck2, Ctps, Paics
positive regulation of proteasomal protein catabolic process	FALSE	8	GO:0009896	positive regulation of catabolic process	BP	211	9	8.47	1.1	0.09	0.48	NA	Fbxw7, Pten, Apc, Arih2, Csnk1a1, Nedd4, Dab2ip, Gpc3, Gsk3b
negative regulation of catabolic process	TRUE	2	GO:0009895	negative regulation of catabolic process	BP	113	5	4.54	1.1	0.14	0.48	0.54	Trp53, Irak3, Dab2ip, Cst3, Tlk2	Rps6ka1, Arl6ip1, Gpc3
cellular response to starvation	FALSE	7	GO:0031667	response to nutrient levels	BP	187	8	7.51	1.1	0.09	0.48	NA	Ncoa1, Trp53, Ulk1, Rragc, Nfe2l2, Hspa5, Tbl1xr1, Bcas3
double-strand break repair	TRUE	2	GO:0006302	double-strand break repair	BP	163	7	6.55	1.1	0.1	0.48	0.54	Ubr5, Trp53, Ino80, Smarcad1, Setx, Sfpq, Rpa2	Msh6, Foxp1
negative regulation of cellular protein localization	TRUE	1	GO:1903828	negative regulation of cellular protein localization	BP	114	5	4.58	1.1	0.13	0.49	0.54	Sin3a, Dab2ip, Lypla1, Rangap1, Gsk3b
positive regulation of cytokine production	TRUE	1	GO:0001819	positive regulation of cytokine production	BP	213	9	8.55	1	0.07	0.49	0.54	Sulf1, Pum1, Ankrd17, Abl1, Abl2, Sec14l1, Sulf2, F2rl1, Cadm1
regulation of neuron apoptotic process	FALSE	4	GO:0051402	neuron apoptotic process	BP	213	9	8.55	1	0.07	0.49	NA	Fbxw7, Trp53, Pawr, Kdm2b, Prkci, Ctnnb1, Ngfr, Oxr1, Gsk3b
regulation of cellular protein catabolic process	FALSE	2	GO:0031329	regulation of cellular catabolic process	BP	263	11	10.56	1	0.06	0.49	NA	Fbxw7, Pten, Arih2, Csnk1a1, Dab2ip, Pgam1, Idh1, Cst3, Atp13a2, Gsk3b, Tlk2
regulation of sodium ion transport	FALSE	3	GO:0010959	regulation of metal ion transport	BP	214	9	8.6	1	0.07	0.49	NA	Pawr, Nedd4, Ywhae, Abl1, Sgk1, Arf1, Ctnnb1, Slc9a1, Dmd
intrinsic apoptotic signaling pathway	TRUE	1	GO:0097193	intrinsic apoptotic signaling pathway	BP	239	10	9.6	1	0.06	0.49	0.55	Fbxw7, Trp53, Msh6, Usp28, Dab2ip, Sfpq, Rnf7, Erp29, Nfe2l2, Gsk3b
regulation of chemotaxis	FALSE	3	GO:0032103	positive regulation of response to external stimulus	BP	140	6	5.62	1.1	0.09	0.49	NA	Lpar1, Pum1, Ankrd17, Fgfr1, F2rl1, Camk1d
GTPase activator activity	FALSE	3	GO:0060589	nucleoside-triphosphatase regulator activity	MF	240	10	9.64	1	0.05	0.5	NA	Dab2ip, Arhgap21, Cdc42ep3, Sesn2, Cdc42ep4, Rangap1, Ranbp1, Rinl, Dlc1, Ralgapa1
skeletal muscle tissue development	TRUE	3	GO:0007519	skeletal muscle tissue development	BP	116	5	4.66	1.1	0.1	0.5	0.55	Ppp3ca, Flnb, Ctnnb1, Dmd, Foxp1	Atp2a2, Ddx39b
regulation of synaptic plasticity	TRUE	2	GO:0048167	regulation of synaptic plasticity	BP	116	5	4.66	1.1	0.1	0.5	0.55	Mapk1, Pten, Ywhag, Arf1, Gsk3b	Ppp3ca, Atp2a2, Gabbr1, Zmynd8, Ngfr
somitogenesis	FALSE	5	GO:0048771	tissue remodeling	BP	116	5	4.66	1.1	0.1	0.5	NA	Rbpj, Trp53, Ppp3ca, Sfrp1, Ctnnb1
sarcomere	TRUE	4	GO:0030017	sarcomere	CC	116	5	4.66	1.1	0.1	0.5	0.55	Ppp3ca, Ak1, Arf1, Ctnnb1, Dmd	Pecam1, Cst3
carboxylic acid catabolic process	FALSE	3	GO:0016054	organic acid catabolic process	BP	141	6	5.66	1.1	0.08	0.5	NA	Pex13, Bcat1, Tdh, Glud1, Sesn2, Gstz1
regulation of response to DNA damage stimulus	TRUE	1	GO:2001020	regulation of response to DNA damage stimulus	BP	141	6	5.66	1.1	0.08	0.5	0.55	Ubr5, Abl1, Eef1e1, Cdk9, Ddx39b, Rpa2
postsynaptic membrane	TRUE	2	GO:0045211	postsynaptic membrane	CC	141	6	5.66	1.1	0.08	0.5	0.55	Pten, Gabbr1, Usp48, Arf1, Sema4b, Dmd
regulation of T cell proliferation	FALSE	6	GO:0050863	regulation of T cell activation	BP	166	7	6.67	1	0.07	0.5	NA	Ap3b1, Pawr, Drosha, Sos1, Igfbp2, Ctnnb1, D930015E06Rik
establishment of organelle localization	TRUE	1	GO:0051656	establishment of organelle localization	BP	291	12	11.69	1	0.04	0.5	0.55	Fgfr2, Mreg, Ap3b1, Myh9, Atp2a2, Arhgap21, Rab27a, Ywhaz, Klhl12, Xpo1, Arf1, Ctnnb1
negative regulation of angiogenesis	FALSE	5	GO:1901342	regulation of vasculature development	BP	167	7	6.71	1	0.06	0.51	NA	Fbxw7, Sulf1, Dab2ip, Sparc, Nfe2l2, Ngfr, Rock2
camera-type eye development	TRUE	2	GO:0043010	camera-type eye development	BP	217	9	8.72	1	0.05	0.51	0.56	Fgfr2, Apc, Kdm2b, Gpd2, Nf2, Sos1, Grhl3, Clic4, Ctnnb1	Prkci, Otx2
purine ribonucleotide biosynthetic process	FALSE	7	GO:0006164	purine nucleotide biosynthetic process	BP	143	6	5.74	1	0.06	0.52	NA	Lpar1, Akap12, Gabbr1, Paics, Ak1, Npr1
extrinsic apoptotic signaling pathway via death domain receptors	FALSE	3	GO:2001236	regulation of extrinsic apoptotic signaling pathway	BP	118	5	4.74	1.1	0.08	0.52	NA	Pten, Raf1, Itga6, Sfrp1, Fgfr1
lysine N-methyltransferase activity	FALSE	7	GO:0008170	N-methyltransferase activity	MF	118	5	4.74	1.1	0.08	0.52	NA	Nsd1, Dpy30, Mettl16, Trmt2a, Nop2
glycoprotein biosynthetic process	FALSE	2	GO:0009100	glycoprotein metabolic process	BP	244	10	9.8	1	0.03	0.52	NA	Tet1, Sulf1, Manba, Pawr, Tet2, Hs6st1, Sulf2, Ctnnb1, Cst3, Ext1
skeletal muscle tissue development	FALSE	3	GO:0055001	muscle cell development	BP	119	5	4.78	1	0.07	0.52	NA	Ppp3ca, Atp2a2, Ddx39b, Dmd, Foxp1
organonitrogen compound catabolic process	TRUE	1	GO:1901565	organonitrogen compound catabolic process	BP	170	7	6.83	1	0.04	0.53	0.58	Tet1, Bcat1, Tet2, Tdh, Glud1, Gstz1, 2010111I01Rik
trans-Golgi network	TRUE	3	GO:0005802	trans-Golgi network	CC	145	6	5.82	1	0.04	0.53	0.58	Arfip1, Nmnat2, Ap3b1, Dpy30, Arf1, D230025D16Rik
ADP metabolic process	FALSE	10	GO:0006109	regulation of carbohydrate metabolic process	BP	120	5	4.82	1	0.05	0.53	NA	Ncor1, Trp53, Pgam1, Sesn2, Sik3
regulation of chromosome segregation	FALSE	3	GO:0000819	sister chromatid segregation	BP	146	6	5.86	1	0.03	0.54	NA	Fbxw7, Ino80, Apc, Atrx, Sfpq, Ctnnb1
response to hypoxia	TRUE	3	GO:0001666	response to hypoxia	BP	146	6	5.86	1	0.03	0.54	0.58	Rbpj, Pten, Trp53, Raf1, Slc9a1, Ucp2
calcium-mediated signaling	FALSE	3	GO:1903522	regulation of blood circulation	BP	146	6	5.86	1	0.03	0.54	NA	Atp2a2, Scpep1, Nup155, F2rl1, Slc9a1, Dmd
isomerase activity	TRUE	1	GO:0016853	isomerase activity	MF	121	5	4.86	1	0.04	0.54	0.59	Itpk1, Pgam1, Pus7, Gstz1, Ppia
chromatin assembly	FALSE	6	GO:0071103	DNA conformation change	BP	147	6	5.9	1	0.02	0.54	NA	Trp53, Atrx, Nap1l1, Ncaph2, Cabin1, Brd2
ATP metabolic process	FALSE	14	GO:0009141	nucleoside triphosphate metabolic process	BP	198	8	7.95	1	0.01	0.54	NA	Ncor1, Trp53, Pgam1, Hk2, Gadd45gip1, Ak1, Ctps, Cox4i1
phospholipid biosynthetic process	TRUE	1	GO:0008654	phospholipid biosynthetic process	BP	122	5	4.9	1	0.03	0.55	0.59	Pigl, Chka, Pdgfa, Pgs1, Idh1
carbohydrate biosynthetic process	TRUE	1	GO:0016051	carbohydrate biosynthetic process	BP	122	5	4.9	1	0.03	0.55	0.59	Gpd2, Pgam1, Sesn2, Mpdu1, Ext1
cofactor biosynthetic process	TRUE	1	GO:0051188	cofactor biosynthetic process	BP	122	5	4.9	1	0.03	0.55	0.59	Mthfd1l, Nmnat2, Pdha1, Pdss1, Slc25a39
purine ribonucleotide biosynthetic process	FALSE	7	GO:0072522	purine-containing compound biosynthetic process	BP	148	6	5.94	1	0.01	0.55	NA	Lpar1, Akap12, Gabbr1, Paics, Ak1, Npr1
ribonucleoprotein complex assembly	TRUE	2	GO:0022618	ribonucleoprotein complex assembly	BP	174	7	6.99	1	0	0.55	0.6	Setx, Luc7l2, Clns1a, Eif4b, Rpl10, Gemin7, Ddx39b
skeletal muscle tissue development	FALSE	3	GO:0060538	skeletal muscle organ development	BP	123	5	4.94	1	0.02	0.55	NA	Ppp3ca, Flnb, Ctnnb1, Dmd, Foxp1
response to hypoxia	FALSE	3	GO:0036293	response to decreased oxygen levels	BP	149	6	5.98	1	0	0.56	NA	Rbpj, Pten, Trp53, Raf1, Slc9a1, Ucp2
regulation of T cell proliferation	FALSE	6	GO:1903037	regulation of leukocyte cell-cell adhesion	BP	175	7	7.03	0.99	-0.01	0.56	NA	Ap3b1, Pawr, Drosha, Sos1, Igfbp2, Ctnnb1, D930015E06Rik
receptor metabolic process	TRUE	1	GO:0043112	receptor metabolic process	BP	124	5	4.98	1	0.01	0.56	0.6	Grb2, Ulk1, Arf1, Cd9, Dmd
regulation of T cell proliferation	FALSE	6	GO:0050670	regulation of lymphocyte proliferation	BP	124	5	4.98	1	0.01	0.56	NA	Pawr, Sos1, Igfbp2, Ctnnb1, D930015E06Rik
chromatin assembly	FALSE	6	GO:0071824	protein-DNA complex subunit organization	BP	150	6	6.02	0.99	-0.01	0.56	NA	Atrx, Nap1l1, Cabin1, Cenpc1, Brd2, Gtf2f2
RNA catabolic process	FALSE	6	GO:1901361	organic cyclic compound catabolic process	BP	227	9	9.12	0.99	-0.02	0.56	NA	Tet1, Smg7, Smg5, Tet2, Drosha, Casc3, Gstz1, Snd1, Upf2
regulation of T cell proliferation	FALSE	6	GO:0032944	regulation of mononuclear cell proliferation	BP	125	5	5.02	0.99	-0.01	0.57	NA	Pawr, Sos1, Igfbp2, Ctnnb1, D930015E06Rik
ATP metabolic process	FALSE	14	GO:0009205	purine ribonucleoside triphosphate metabolic process	BP	177	7	7.11	0.99	-0.02	0.57	NA	Ncor1, Trp53, Pgam1, Hk2, Gadd45gip1, Ak1, Cox4i1
nicotinamide nucleotide metabolic process	FALSE	6	GO:0006732	coenzyme metabolic process	BP	229	9	9.2	0.98	-0.03	0.57	NA	Ncor1, Trp53, Mthfd1l, Nmnat2, Gpd2, Pdha1, Pgam1, Hk2, Pdss1
regulation of oxidative stress-induced cell death	FALSE	5	GO:2001242	regulation of intrinsic apoptotic signaling pathway	BP	126	5	5.06	0.99	-0.02	0.57	NA	Fbxw7, Trp53, Sfpq, Erp29, Nfe2l2
positive regulation of leukocyte migration	FALSE	3	GO:0050900	leukocyte migration	BP	152	6	6.1	0.98	-0.03	0.58	NA	Trp53, Pecam1, Pawr, Itga6, F2rl1, Camk1d
Golgi vesicle transport	TRUE	1	GO:0048193	Golgi vesicle transport	BP	178	7	7.15	0.98	-0.03	0.58	0.62	Prkci, Ergic1, Erp29, Klhl12, Arf1, Exoc4, Cog5
regulation of T cell proliferation	FALSE	6	GO:0070663	regulation of leukocyte proliferation	BP	127	5	5.1	0.98	-0.03	0.58	NA	Pawr, Sos1, Igfbp2, Ctnnb1, D930015E06Rik
coated vesicle	TRUE	2	GO:0030135	coated vesicle	CC	127	5	5.1	0.98	-0.03	0.58	0.63	Vps41, Rab27a, Klhl12, Arf1, Ngfr	Ap3b1, Prkci, Stx12
response to hypoxia	FALSE	3	GO:0070482	response to oxygen levels	BP	153	6	6.15	0.98	-0.03	0.58	NA	Rbpj, Pten, Trp53, Raf1, Slc9a1, Ucp2
lysine N-methyltransferase activity	FALSE	7	GO:0008757	S-adenosylmethionine-dependent methyltransferase activity	MF	154	6	6.19	0.97	-0.04	0.59	NA	Nsd1, Pcmtd1, Dpy30, Mettl16, Trmt2a, Nop2
regulation of mitotic nuclear division	FALSE	2	GO:0051783	regulation of nuclear division	BP	128	5	5.14	0.97	-0.04	0.59	NA	Fgfr2, Apc, Atrx, Rcc1, Ranbp1
mitochondrial matrix	TRUE	1	GO:0005759	mitochondrial matrix	CC	206	8	8.27	0.97	-0.05	0.59	0.63	Trp53, Prdx1, Glud1, Gadd45gip1, Mrpl42, Mrpl38, Poldip2, Mrpl33
protein polyubiquitination	TRUE	1	GO:0000209	protein polyubiquitination	BP	155	6	6.23	0.97	-0.05	0.6	0.64	Ubr5, Arih2, Nedd4, Huwe1, Mkrn1, Rnf115
carboxylic acid catabolic process	TRUE	3	GO:0046395	carboxylic acid catabolic process	BP	129	5	5.18	0.97	-0.05	0.6	0.64	Pex13, Tdh, Glud1, Sesn2, Gstz1	Bcat1, Pten, Trp53, Impa2, Glb1
positive regulation of cell-cell adhesion	TRUE	1	GO:0022409	positive regulation of cell-cell adhesion	BP	130	5	5.22	0.96	-0.06	0.6	0.64	Ap3b1, Pawr, Myo10, Itga6, Igfbp2
negative regulation of lipid metabolic process	FALSE	2	GO:0019216	regulation of lipid metabolic process	BP	209	8	8.39	0.95	-0.07	0.61	NA	Cdk8, Dab2ip, Ccnc, Pdgfa, Arf1, Rest, Idh1, Tbl1xr1
ribonucleoprotein complex assembly	FALSE	2	GO:0071826	ribonucleoprotein complex subunit organization	BP	183	7	7.35	0.95	-0.07	0.61	NA	Setx, Luc7l2, Clns1a, Eif4b, Rpl10, Gemin7, Ddx39b
positive regulation of ion transmembrane transport	FALSE	7	GO:0032409	regulation of transporter activity	BP	131	5	5.26	0.95	-0.07	0.61	NA	Ywhae, Sgk1, Slc9a1, Dmd, Wnk1
ATP metabolic process	FALSE	14	GO:0009144	purine nucleoside triphosphate metabolic process	BP	184	7	7.39	0.95	-0.08	0.61	NA	Ncor1, Trp53, Pgam1, Hk2, Gadd45gip1, Ak1, Cox4i1
negative regulation of catabolic process	FALSE	2	GO:0045861	negative regulation of proteolysis	BP	158	6	6.35	0.95	-0.08	0.61	NA	Trp53, Rps6ka1, Arl6ip1, Cst3, Gpc3, Tlk2
regulation of chemotaxis	FALSE	3	GO:0060326	cell chemotaxis	BP	133	5	5.34	0.93	-0.1	0.62	NA	Lpar1, Fgfr1, F2rl1, Fgf4, Camk1d
sarcomere	FALSE	4	GO:0030016	myofibril	CC	133	5	5.34	0.93	-0.1	0.62	NA	Ppp3ca, Ak1, Arf1, Ctnnb1, Dmd
negative regulation of neuron death	TRUE	1	GO:1901215	negative regulation of neuron death	BP	160	6	6.43	0.93	-0.1	0.63	0.67	Kdm2b, Prkci, Ctnnb1, Ngfr, Oxr1, Neo1
RNA catabolic process	FALSE	6	GO:0044270	cellular nitrogen compound catabolic process	BP	213	8	8.55	0.93	-0.1	0.63	NA	Tet1, Smg7, Smg5, Tet2, Drosha, Casc3, Snd1, Upf2
homeostasis of number of cells	TRUE	1	GO:0048872	homeostasis of number of cells	BP	213	8	8.55	0.93	-0.1	0.63	0.67	Ncor1, Tet2, Klf13, Abl1, Sos1, Prdx1, Ptpn11, Ldb1
ATP metabolic process	FALSE	14	GO:0009119	ribonucleoside metabolic process	BP	240	9	9.64	0.93	-0.1	0.63	NA	Ncor1, Trp53, Pgam1, Hk2, Uck2, Gadd45gip1, Ak1, Ctps, Cox4i1
RNA catabolic process	FALSE	6	GO:0046700	heterocycle catabolic process	BP	214	8	8.6	0.93	-0.1	0.63	NA	Tet1, Smg7, Smg5, Tet2, Drosha, Casc3, Snd1, Upf2
response to endoplasmic reticulum stress	TRUE	1	GO:0034976	response to endoplasmic reticulum stress	BP	188	7	7.55	0.93	-0.11	0.63	0.67	Trp53, Dab2ip, Erp29, Sesn2, Nfe2l2, Hspa5, Gsk3b
alcohol metabolic process	FALSE	2	GO:1901615	organic hydroxy compound metabolic process	BP	241	9	9.68	0.93	-0.11	0.64	NA	Pten, Itpk1, Ddc, Impa2, Ttpa, Chka, Fgfr1, Rest, Npr1
coenzyme binding	FALSE	2	GO:0048037	cofactor binding	MF	215	8	8.64	0.93	-0.11	0.64	NA	Ctbp2, Bcat1, Ddc, Agps, Sgk1, Tdh, Glud1, Idh1
negative regulation of response to external stimulus	TRUE	1	GO:0032102	negative regulation of response to external stimulus	BP	162	6	6.51	0.92	-0.12	0.64	0.68	Pten, Pcbp2, Sec14l1, Pdgfa, Sema4b, Robo1
calcium-mediated signaling	FALSE	3	GO:0019932	second-messenger-mediated signaling	BP	136	5	5.46	0.91	-0.13	0.64	NA	Ppp3ca, Atp2a2, Slc9a1, Dmd, Exoc4
response to mechanical stimulus	FALSE	3	GO:0051924	regulation of calcium ion transport	BP	136	5	5.46	0.91	-0.13	0.64	NA	Pawr, Abl1, Ctnnb1, Slc9a1, Dmd
cytoplasmic vesicle membrane	TRUE	3	GO:0030659	cytoplasmic vesicle membrane	CC	136	5	5.46	0.91	-0.13	0.64	0.68	Sparc, Rab27a, Ulk1, D230025D16Rik, Abcc4	Atp2a2, Grb2, Atp13a2
positive regulation of proteasomal protein catabolic process	FALSE	8	GO:0031331	positive regulation of cellular catabolic process	BP	163	6	6.55	0.91	-0.13	0.64	NA	Fbxw7, Pten, Arih2, Csnk1a1, Dab2ip, Gsk3b
energy derivation by oxidation of organic compounds	FALSE	2	GO:0006091	generation of precursor metabolites and energy	BP	243	9	9.76	0.92	-0.12	0.65	NA	Ncor1, Trp53, Pdha1, Pgam1, Hk2, Gadd45gip1, Idh1, Cox4i1, Gsk3b
positive regulation of cytosolic calcium ion concentration	TRUE	3	GO:0007204	positive regulation of cytosolic calcium ion concentration	BP	139	5	5.58	0.9	-0.16	0.66	0.7	Lpar1, Abl1, Abl2, F2rl1, Dmd	Atp2a2, Atp13a2
positive regulation of ion transmembrane transport	FALSE	7	GO:1904062	regulation of cation transmembrane transport	BP	139	5	5.58	0.9	-0.16	0.66	NA	Ywhae, Abl1, Arf1, Slc9a1, Dmd
double-strand break repair	FALSE	2	GO:0006310	DNA recombination	BP	194	7	7.79	0.9	-0.15	0.67	NA	Ino80, Smarcad1, Msh6, Setx, Sfpq, Rpa2, Foxp1
cytokine-mediated signaling pathway	TRUE	1	GO:0019221	cytokine-mediated signaling pathway	BP	169	6	6.79	0.88	-0.18	0.68	0.71	Irak3, Tjp2, Traip, F2rl1, Robo1, Rps6ka5
response to metal ion	TRUE	1	GO:0010038	response to metal ion	BP	142	5	5.7	0.88	-0.19	0.68	0.71	Ppp3ca, Glud1, Clic4, Fus, Atp13a2
cilium organization	TRUE	3	GO:0044782	cilium organization	BP	197	7	7.91	0.88	-0.18	0.68	0.72	Ift52, E2f4, Trim59, Lama5, Zic2, Abcc4, Ofd1	Cd9, Foxp1
ATP metabolic process	FALSE	14	GO:0009116	nucleoside metabolic process	BP	251	9	10.08	0.9	-0.16	0.68	NA	Ncor1, Trp53, Pgam1, Hk2, Uck2, Gadd45gip1, Ak1, Ctps, Cox4i1
mRNA binding	TRUE	1	GO:0003729	mRNA binding	MF	170	6	6.83	0.88	-0.19	0.68	0.72	Igf2bp1, Pum1, Luc7l2, Srsf4, Snrnp70, Qk
leukocyte mediated immunity	TRUE	1	GO:0002443	leukocyte mediated immunity	BP	172	6	6.91	0.87	-0.2	0.69	0.73	Msh6, Rab27a, Prdx1, Ywhaz, F2rl1, Cadm1
nicotinamide nucleotide metabolic process	FALSE	6	GO:0051186	cofactor metabolic process	BP	281	10	11.29	0.89	-0.17	0.7	NA	Ncor1, Trp53, Mthfd1l, Nmnat2, Gpd2, Pdha1, Pgam1, Hk2, Pdss1, Slc25a39
basolateral plasma membrane	TRUE	1	GO:0016323	basolateral plasma membrane	CC	145	5	5.82	0.86	-0.22	0.7	0.73	Itga6, Ctnnb1, Slc9a1, Abcc4, Cadm1
cullin-RING ubiquitin ligase complex	TRUE	1	GO:0031461	cullin-RING ubiquitin ligase complex	CC	145	5	5.82	0.86	-0.22	0.7	0.73	Fbxw7, Fbxo15, Rnf7, Klhl12, Klhl11
protein kinase regulator activity	TRUE	2	GO:0019887	protein kinase regulator activity	MF	145	5	5.82	0.86	-0.22	0.7	0.73	Apc, Taok1, Ccnc, Hk2, Wnk1
synaptic vesicle	FALSE	3	GO:0098793	presynapse	CC	173	6	6.95	0.86	-0.21	0.7	NA	Ddc, Gabbr1, D230025D16Rik, Rpl26, Cdk16, Cadm1
male sex differentiation	FALSE	4	GO:0008406	gonad development	BP	146	5	5.86	0.85	-0.23	0.7	NA	Arid5b, Schip1, Jmjd1c, Atrx, Sfrp1
male sex differentiation	FALSE	4	GO:0045137	development of primary sexual characteristics	BP	147	5	5.9	0.85	-0.24	0.71	NA	Arid5b, Schip1, Jmjd1c, Atrx, Sfrp1
nuclear membrane	FALSE	2	GO:0005635	nuclear envelope	CC	311	11	12.49	0.88	-0.18	0.71	NA	Rtn4, Apc, Wtap, Nup188, Nup155, Xpo1, Rangap1, Rcc1, Cst3, Ngfr, Ranbp17
maintenance of location	TRUE	1	GO:0051235	maintenance of location	BP	204	7	8.19	0.85	-0.23	0.72	0.74	Fto, Arhgap21, Abl1, Hk2, Ywhab, Hspa5, Dmd
cellular response to biotic stimulus	FALSE	3	GO:0032496	response to lipopolysaccharide	BP	149	5	5.98	0.84	-0.26	0.72	NA	Mapk1, Irak3, Dab2ip, Abl1, Ngfr
phosphatidylinositol phosphate binding	FALSE	3	GO:0005543	phospholipid binding	MF	260	9	10.44	0.86	-0.21	0.72	NA	Arfip1, Lpar1, Prkci, Dab2ip, Ttpa, Wdr45, Wipi2, Dab1, Myof
nuclear membrane	TRUE	2	GO:0031965	nuclear membrane	CC	178	6	7.15	0.84	-0.25	0.73	0.75	Apc, Wtap, Xpo1, Rangap1, Rcc1, Cst3	Rtn4, Nup188, Nup155, Ngfr, Ranbp17
lipid transport	TRUE	2	GO:0006869	lipid transport	BP	180	6	7.23	0.83	-0.27	0.74	0.76	Pitpnc1, Ncor1, Osbpl1a, Ptpn11, Stx12, Abcc4	Fto
positive regulation of cytosolic calcium ion concentration	FALSE	3	GO:0051480	regulation of cytosolic calcium ion concentration	BP	152	5	6.1	0.82	-0.29	0.74	NA	Lpar1, Abl1, Abl2, F2rl1, Dmd
cytoplasmic vesicle membrane	FALSE	3	GO:0044433	cytoplasmic vesicle part	CC	152	5	6.1	0.82	-0.29	0.74	NA	Sparc, Rab27a, Ulk1, D230025D16Rik, Abcc4
tubulin binding	TRUE	1	GO:0015631	tubulin binding	MF	236	8	9.48	0.85	-0.24	0.74	0.76	Macf1, Dst, Ino80, Apc, Vps41, Stmn1, Bcas3, Ofd1
early endosome	TRUE	1	GO:0005769	early endosome	CC	181	6	7.27	0.82	-0.28	0.74	0.76	Mapk1, Vps41, Rapgef1, Nf2, Wasf2, F2rl1
lipid transport	FALSE	2	GO:0010876	lipid localization	BP	209	7	8.39	0.84	-0.26	0.74	NA	Pitpnc1, Ncor1, Fto, Osbpl1a, Ptpn11, Stx12, Abcc4
coenzyme binding	TRUE	2	GO:0050662	coenzyme binding	MF	153	5	6.15	0.81	-0.3	0.74	0.76	Ctbp2, Agps, Tdh, Glud1, Idh1	Bcat1, Ddc, Sgk1
ATP metabolic process	FALSE	14	GO:1901657	glycosyl compound metabolic process	BP	265	9	10.64	0.85	-0.24	0.74	NA	Ncor1, Trp53, Pgam1, Hk2, Uck2, Gadd45gip1, Ak1, Ctps, Cox4i1
protein localization to plasma membrane	TRUE	3	GO:0072659	protein localization to plasma membrane	BP	182	6	7.31	0.82	-0.28	0.74	0.76	Prkci, Tspan14, Lypla1, Lama5, D230025D16Rik, Rock2	Pten, Atp2a2, Mtss1, Myof
GTPase activity	FALSE	4	GO:0005525	GTP binding	MF	294	10	11.81	0.85	-0.24	0.75	NA	Drg1, Rab27a, Glud1, Tsr1, Arf1, Rragc, Tubb2b, Npr1, Tubb3, Arl15
postsynaptic membrane	FALSE	2	GO:0097060	synaptic membrane	CC	185	6	7.43	0.81	-0.31	0.76	NA	Pten, Gabbr1, Usp48, Arf1, Sema4b, Dmd
positive regulation of binding	FALSE	2	GO:0043393	regulation of protein binding	BP	157	5	6.31	0.8	-0.33	0.76	NA	Hspa4, Dab2ip, Abl1, Abl2, Gsk3b
ATPase activity, coupled	TRUE	1	GO:0042623	ATPase activity, coupled	MF	270	9	10.84	0.83	-0.27	0.76	0.78	Atrx, Myh9, Dhx9, Atp2a2, Eif4a2, Ddx21, Atp13a2, Ddx39b, Pex6
positive regulation of cytosolic calcium ion concentration	FALSE	3	GO:0006874	cellular calcium ion homeostasis	BP	216	7	8.68	0.81	-0.31	0.77	NA	Lpar1, Atp2a2, Abl1, Abl2, F2rl1, Atp13a2, Dmd
RNA catabolic process	FALSE	6	GO:0019439	aromatic compound catabolic process	BP	216	7	8.68	0.81	-0.31	0.77	NA	Smg7, Smg5, Drosha, Casc3, Gstz1, Snd1, Upf2
trans-Golgi network	FALSE	3	GO:0098791	Golgi subcompartment	CC	188	6	7.55	0.8	-0.33	0.77	NA	Arfip1, Nmnat2, Ap3b1, Dpy30, Arf1, D230025D16Rik
cellular response to biotic stimulus	FALSE	3	GO:0002237	response to molecule of bacterial origin	BP	161	5	6.47	0.77	-0.37	0.78	NA	Mapk1, Irak3, Dab2ip, Abl1, Ngfr
protein kinase regulator activity	FALSE	2	GO:0019207	kinase regulator activity	MF	161	5	6.47	0.77	-0.37	0.78	NA	Apc, Taok1, Ccnc, Hk2, Wnk1
GTPase activity	FALSE	4	GO:0032561	guanyl ribonucleotide binding	MF	304	10	12.21	0.82	-0.29	0.78	NA	Drg1, Rab27a, Glud1, Tsr1, Arf1, Rragc, Tubb2b, Npr1, Tubb3, Arl15
GTPase activity	FALSE	4	GO:0019001	guanyl nucleotide binding	MF	305	10	12.25	0.82	-0.29	0.79	NA	Drg1, Rab27a, Glud1, Tsr1, Arf1, Rragc, Tubb2b, Npr1, Tubb3, Arl15
positive regulation of ion transmembrane transport	FALSE	7	GO:0034765	regulation of ion transmembrane transport	BP	221	7	8.88	0.79	-0.34	0.79	NA	Ywhae, Abl1, Clic4, Arf1, Slc9a1, Dmd, Wnk1
GTPase activity	TRUE	4	GO:0003924	GTPase activity	MF	164	5	6.59	0.76	-0.4	0.79	0.81	Rab27a, Tsr1, Rragc, Tubb2b, Tubb3	Drg1, Glud1, Arf1, Npr1, Arl15
RNA catabolic process	FALSE	6	GO:0034655	nucleobase-containing compound catabolic process	BP	194	6	7.79	0.77	-0.38	0.8	NA	Smg7, Smg5, Drosha, Casc3, Snd1, Upf2
protein localization to plasma membrane	FALSE	3	GO:1990778	protein localization to cell periphery	BP	194	6	7.79	0.77	-0.38	0.8	NA	Prkci, Tspan14, Lypla1, Lama5, D230025D16Rik, Rock2
ATP metabolic process	FALSE	14	GO:0046128	purine ribonucleoside metabolic process	BP	226	7	9.08	0.77	-0.37	0.81	NA	Ncor1, Trp53, Pgam1, Hk2, Gadd45gip1, Ak1, Cox4i1
trans-Golgi network	FALSE	3	GO:0031984	organelle subcompartment	CC	199	6	7.99	0.75	-0.41	0.82	NA	Arfip1, Nmnat2, Ap3b1, Dpy30, Arf1, D230025D16Rik
positive regulation of cell activation	TRUE	1	GO:0050867	positive regulation of cell activation	BP	170	5	6.83	0.73	-0.45	0.82	0.84	Ap3b1, Msh6, Rps6ka1, Igfbp2, F2rl1
ATP metabolic process	FALSE	14	GO:0042278	purine nucleoside metabolic process	BP	230	7	9.24	0.76	-0.4	0.82	NA	Ncor1, Trp53, Pgam1, Hk2, Gadd45gip1, Ak1, Cox4i1
multicellular organismal homeostasis	TRUE	1	GO:0048871	multicellular organismal homeostasis	BP	201	6	8.07	0.74	-0.43	0.82	0.84	Arrdc3, Fto, Grhl3, Ptpn11, Ctnnb1, Ldb1
cilium organization	FALSE	3	GO:0060271	cilium assembly	BP	201	6	8.07	0.74	-0.43	0.82	NA	Ift52, E2f4, Trim59, Lama5, Abcc4, Ofd1
alcohol metabolic process	TRUE	2	GO:0006066	alcohol metabolic process	BP	172	5	6.91	0.72	-0.47	0.83	0.84	Pten, Itpk1, Impa2, Chka, Fgfr1	Ddc, Ttpa, Rest, Npr1
spliceosomal complex	TRUE	1	GO:0005681	spliceosomal complex	CC	172	5	6.91	0.72	-0.47	0.83	0.84	Hnrnpf, Luc7l2, Snrnp70, Hnrnph1, Ddx39b
cellular process involved in reproduction in multicellular organism	TRUE	1	GO:0022412	cellular process involved in reproduction in multicellular organism	BP	202	6	8.11	0.74	-0.44	0.83	0.84	Etv5, Sos1, Sfrp1, Cd9, Ctnnb1, Qk
positive regulation of ion transmembrane transport	FALSE	7	GO:0034762	regulation of transmembrane transport	BP	233	7	9.36	0.75	-0.42	0.83	NA	Ywhae, Abl1, Clic4, Arf1, Slc9a1, Dmd, Wnk1
carboxylic acid biosynthetic process	TRUE	2	GO:0046394	carboxylic acid biosynthetic process	BP	174	5	6.99	0.72	-0.48	0.83	0.84	Elovl6, Bcat1, Glud1, Degs1, Qk
nuclease activity	TRUE	1	GO:0004518	nuclease activity	MF	175	5	7.03	0.71	-0.49	0.84	0.85	Smg7, Smg5, Drosha, Hmga1, Snd1
receptor complex	TRUE	1	GO:0043235	receptor complex	CC	206	6	8.27	0.73	-0.46	0.84	0.85	Myh9, Gabbr1, Itga6, Fgfr1, Npr1, Taok2
microtubule-based movement	TRUE	1	GO:0007018	microtubule-based movement	BP	176	5	7.07	0.71	-0.5	0.84	0.85	Dst, Ap3b1, Arhgap21, Ift52, Ofd1
phosphatidylinositol phosphate binding	FALSE	3	GO:0035091	phosphatidylinositol binding	MF	176	5	7.07	0.71	-0.5	0.84	NA	Arfip1, Dab2ip, Ttpa, Wdr45, Wipi2
regulation of chromosome segregation	FALSE	3	GO:0098813	nuclear chromosome segregation	BP	207	6	8.31	0.72	-0.47	0.84	NA	Fbxw7, Ino80, Apc, Atrx, Sfpq, Ctnnb1
energy derivation by oxidation of organic compounds	TRUE	2	GO:0015980	energy derivation by oxidation of organic compounds	BP	179	5	7.19	0.7	-0.52	0.85	0.86	Trp53, Pdha1, Idh1, Cox4i1, Gsk3b	Ncor1, Pgam1, Hk2, Gadd45gip1
carboxylic acid biosynthetic process	FALSE	2	GO:0016053	organic acid biosynthetic process	BP	183	5	7.35	0.68	-0.56	0.86	NA	Elovl6, Bcat1, Glud1, Degs1, Qk
cilium organization	FALSE	3	GO:0010927	cellular component assembly involved in morphogenesis	BP	244	7	9.8	0.71	-0.49	0.86	NA	E2f4, Trim59, Lama5, Cd9, Foxp1, Abcc4, Ofd1
glycoprotein biosynthetic process	TRUE	2	GO:0009101	glycoprotein biosynthetic process	BP	216	6	8.68	0.69	-0.53	0.87	0.87	Tet1, Pawr, Tet2, Hs6st1, Ctnnb1, Ext1	Sulf1, Manba, Sulf2, Cst3
coated vesicle	FALSE	2	GO:0016050	vesicle organization	BP	220	6	8.84	0.68	-0.56	0.88	NA	Vps41, Ap3b1, Prkci, Klhl12, Arf1, Stx12
vacuolar transport	TRUE	1	GO:0007034	vacuolar transport	BP	235	6	9.44	0.64	-0.65	0.92	0.92	Mapk1, Vps41, Ap3b1, Dpy30, Fgfr1, Arf1
vacuolar membrane	TRUE	2	GO:0005774	vacuolar membrane	CC	289	7	11.61	0.6	-0.73	0.95	0.95	Vps41, Ap3b1, Rab27a, Ulk1, Lamtor2, Rragc, Atp13a2
vacuolar membrane	FALSE	2	GO:0044437	vacuolar part	CC	301	7	12.09	0.58	-0.79	0.96	NA	Vps41, Ap3b1, Rab27a, Ulk1, Lamtor2, Rragc, Atp13a2

## Sheet: expression WT 2i --> N24
Dataset EV1 - gene expression changes during WT ESC differentiation
GENE	N24 vs 2i - LFC	padj
Fzd10	-4.37285	7.10506e-88
Pcdh1	5.87246	3.31305e-86
Pou3f1	6.5978	3.36327e-85
Tfcp2l1	-4.0721	2.18131e-79
Nkx1-2	-4.53325	2.18131e-79
Plagl1	-5.41211	6.68097e-79
Nptxr	4.61278	7.067e-79
Gss	-2.3006	1.32129e-78
Cep112	-3.77388	1.32129e-78
Slc18b1	-2.81444	6.89995e-77
Ulk1	-2.10447	6.40951e-76
Nr5a2	-3.89555	1.33771e-74
Dusp4	4.58639	5.72529e-74
Elf3	-3.31895	3.88118e-73
Fam53b	-3.1133	9.32065e-73
Trio	4.22926	2.15576e-72
Pim2	4.10031	3.98199e-72
Tdh	-3.08157	5.54978e-72
Pdgfa	-3.1692	8.38323e-72
Ntn1	-3.96078	2.62617e-70
Axin2	-3.27554	4.63881e-70
Shf	-2.26893	2.72639e-69
Myrf	3.8937	4.22519e-69
Prep	-1.76948	2.95702e-68
Wt1	6.38298	7.8388e-68
Spred3	3.3629	2.36714e-67
Sh2d4b	-5.49454	2.36714e-67
Ephx2	-4.07446	3.11053e-67
Nanog	-4.19287	3.48057e-67
Sept9	-2.11493	8.50707e-67
Ngfr	-3.87587	1.82377e-66
Grsf1	-2.31408	2.35607e-66
Tmem8	-2.8781	3.53126e-65
Dnah8	-2.79892	4.59502e-65
Myh13	-4.96779	9.02176e-64
Lrrc31	-4.66293	2.03998e-63
Renbp	-1.93021	2.81538e-63
Ttc28	-3.5291	5.38371e-63
Zfp59	-2.12858	1.13307e-62
Cntfr	4.05428	1.33849e-62
Hexb	-2.33311	3.60201e-62
Cpt1a	-3.05606	8.31847e-62
Sh3pxd2a	-2.77305	1.75439e-61
Klf8	-2.30409	2.06605e-61
Rasgrp1	-4.77	3.11888e-61
Catsperd	-4.10642	3.19817e-61
Prdm14	-4.80954	3.23382e-61
Dlgap3	-2.8549	1.36199e-60
Id4	-4.72494	1.93009e-60
Mme	-3.5019	4.13947e-60
2510009E07Rik	-4.76252	1.76311e-59
Slc35d3	5.56749	1.83972e-59
Tdrp	-2.62799	2.21443e-59
Dtx4	4.19281	2.79944e-59
Cst3	-1.66132	4.32602e-59
Mobp	-5.34192	9.30186e-59
Sall2	3.01737	1.0431e-58
Cdkn1a	-2.13411	1.0431e-58
Pla2g4e	-5.99709	2.48446e-58
Ap3b2	-4.23009	5.57428e-58
Sv2a	2.91265	6.03572e-58
Plekhf2	-1.53432	8.17566e-58
Ass1	-2.08679	1.97299e-57
Pip5k1b	-2.75921	2.5909e-57
Pglyrp1	-8.41752	3.30871e-57
Smtnl2	-1.92201	4.85597e-57
Ppic	-2.07318	7.19066e-57
Slc44a1	-1.65666	1.88425e-56
Lhfpl2	-3.9104	2.06841e-56
G2e3	1.76903	2.81362e-56
Slc30a2	-3.41776	3.94967e-56
Kif21a	3.87766	4.19995e-56
Dixdc1	-2.43393	4.32721e-56
Trpm1	-5.55953	6.01891e-56
Il6ra	-4.29769	8.89546e-56
Tnfsf11	5.81766	1.69432e-55
Acsl4	1.84621	5.95943e-55
Tbx3	-4.38228	6.57815e-55
Slc6a7	-4.51989	1.18609e-54
Ptpn3	1.9725	1.30132e-54
Adgrg1	-3.61253	1.68829e-54
Cilp2	4.07657	2.40134e-54
Lrrc34	-3.72114	4.97558e-54
Bst2	3.48028	1.93577e-53
Pla2g10	3.33299	2.1014e-53
2610528J11Rik	6.52588	6.13981e-53
Uap1l1	-2.33628	7.86846e-53
Esrrb	-3.00527	8.76565e-53
Notch4	-3.51955	3.60953e-52
Pla1a	-2.88647	3.61817e-52
Csrp1	-1.90867	3.79189e-52
A4galt	-2.92422	8.09607e-52
Insm1	4.78224	1.08234e-51
Dcn	7.50466	1.4452e-51
Ckb	-3.69963	1.69033e-51
Ism2	-4.65186	1.9691e-51
Jph1	2.64783	5.03196e-51
Wnt5b	-3.41549	5.79286e-51
Exoc6b	-1.68405	6.21106e-51
Fgf15	3.91685	8.55383e-51
Zswim6	2.35464	8.97581e-51
Aff3	2.53479	1.25855e-50
Lamp2	-1.63589	1.60449e-50
Tgfbr3	-3.72183	1.64808e-50
Gm20362	-5.33887	1.74034e-50
Lpar1	-2.83857	1.78123e-50
Bach2	-3.53028	2.73763e-50
Dmtn	-2.58882	3.24493e-50
Jam2	-4.15783	4.08819e-50
Car2	2.50409	4.20088e-50
Lrp2	3.30109	6.09617e-50
Acox3	-2.59128	6.32403e-50
T	-5.99936	1.13301e-49
Mfsd12	-1.95637	1.27117e-49
Tnfrsf19	-2.46364	1.27636e-49
Jph4	3.72158	1.44036e-49
Slco4c1	-3.15876	1.52202e-49
Atp8b2	-1.51743	1.74711e-49
Jakmip1	-3.0883	1.75617e-49
Foxd3	2.66928	2.0423e-49
Dusp6	2.79608	3.01688e-49
Cdo1	-2.65299	3.16982e-49
H2afy	-2.20472	3.46684e-49
Bcl11a	3.45315	5.16641e-49
Camkk2	-2.09895	6.48021e-49
Dnmt3a	2.09311	7.60568e-49
Zfp607b	-2.56385	7.8436e-49
Dnmt3b	2.4281	1.52595e-48
Dmgdh	-4.60554	1.75342e-48
Frmd4a	-1.92315	1.98932e-48
Prickle2	-3.07913	2.02711e-48
Pcdh19	-3.25236	2.11538e-48
Glrx	-2.41806	2.35289e-48
Pxdn	2.76797	3.27984e-48
Car4	6.5198	3.90357e-48
Sh3gl2	-1.88558	6.84032e-48
Fbrsl1	-1.40708	8.99113e-48
Podxl	3.03375	9.81774e-48
Gfra1	5.97767	1.43929e-47
Efnb2	2.61217	1.82087e-47
Ubxn2a	-1.5915	1.87007e-47
Tex264	-1.84488	1.98435e-47
Enpp3	3.02473	2.21253e-47
Cdx1	-7.19821	2.8058e-47
Mylpf	-2.3312	2.91864e-47
Zfp608	5.26033	2.93414e-47
Arl4c	3.18832	3.18384e-47
Ccbe1	-5.54157	3.27167e-47
Gprc5a	-3.55741	3.97251e-47
Sp5	-8.35974	5.3825e-47
Kcns3	-3.32511	5.48625e-47
Zfp467	3.612	6.78824e-47
Slc15a1	-5.05365	7.6328e-47
Cacna1b	3.13493	7.97153e-47
Fam81a	-2.96577	1.38132e-46
Sccpdh	-1.65278	1.62232e-46
Spic	-6.93193	1.69649e-46
Fstl1	-2.2267	1.71971e-46
Zfp704	-2.19956	2.20415e-46
Kctd6	-1.92249	2.41028e-46
Tead4	-2.92373	2.52929e-46
Tigar	-1.51106	2.53542e-46
Csrnp3	-2.74716	2.58317e-46
Bmp7	-3.1836	4.0771e-46
Ebp	-2.31522	1.1236e-45
Pkdcc	4.65039	1.1382e-45
Csn3	6.88465	1.73013e-45
Cttnbp2	-3.81767	1.8487e-45
Tbc1d24	-1.48028	1.8586e-45
Itpka	-2.53688	2.49731e-45
Lrpap1	-1.77482	2.96294e-45
Tmcc3	3.49267	4.18763e-45
Alpl	-1.99855	6.43782e-45
Gjc1	-2.14376	1.10314e-44
Kat6b	-1.39632	1.11005e-44
Gli2	-1.90561	2.04364e-44
Nid1	-2.75903	2.21464e-44
Sfrp1	-2.84554	2.29061e-44
Msrb2	-1.81226	2.293e-44
Lima1	-2.23844	2.41028e-44
Pcsk6	-1.96184	2.72258e-44
Fut10	-2.14745	4.13743e-44
Slc39a11	-2.05893	4.98751e-44
Apobec2	-3.52118	5.39394e-44
Cdh10	5.49789	7.12948e-44
Gsta3	-3.61974	9.47349e-44
Baz2b	-1.95554	9.71962e-44
Adap1	-2.36618	9.97127e-44
Creb3l2	-2.57748	1.18852e-43
Tcl1	-3.96039	1.4959e-43
Rxrg	5.30349	1.50475e-43
Tmtc1	2.03142	1.65738e-43
Vgll4	-2.24831	1.89752e-43
Irs4	4.63596	1.922e-43
Epcam	1.8922	1.96609e-43
Esrp1	3.99329	2.85556e-43
Tmem54	6.47445	3.04378e-43
Rab29	-2.67345	3.29953e-43
Osm	-4.94772	3.56998e-43
Smarcd3	-3.97534	3.62431e-43
Relb	-1.95761	3.63864e-43
Tfap2c	-3.42166	3.68967e-43
1700027J19Rik	-2.02439	4.19214e-43
Ctnnd2	-2.50205	4.80581e-43
Slc41a1	-1.46839	5.85074e-43
Bcar1	1.50849	6.55967e-43
Mok	-2.48299	6.55967e-43
Letmd1	-2.56163	1.23895e-42
Flnc	3.33603	1.27246e-42
Klf4	-3.03652	1.45086e-42
Tor3a	2.67047	1.49091e-42
Tcea3	-1.45628	1.56812e-42
Cercam	-2.01712	1.58225e-42
Nrcam	-3.97231	1.6587e-42
Gjb3	-4.31627	1.67468e-42
Unc13d	-3.11499	1.75089e-42
Mfap3l	2.92007	4.57133e-42
Gadd45b	-3.14171	5.44451e-42
Naaa	-2.45544	6.01498e-42
Myof	-2.46363	6.09118e-42
Camk2b	-1.85838	6.15371e-42
Cdk5r2	2.82926	7.91709e-42
Atcay	2.7775	1.06552e-41
Cd55	-2.82683	1.26686e-41
Pdzd4	2.0452	1.28799e-41
Prss35	-2.86469	1.41851e-41
Chmp4c	-2.2935	1.55342e-41
Sertad4	2.81481	1.58021e-41
Setd7	2.04673	1.78582e-41
Adgrg5	-6.29372	2.51368e-41
Tbc1d13	-1.37834	2.72865e-41
Gbx2	2.94267	3.19113e-41
Tcerg1l	2.96905	3.86303e-41
Cnksr3	1.5867	4.1258e-41
Hpca	3.19541	4.63201e-41
Stk38	-1.30163	6.25982e-41
Enoph1	-1.18958	6.26418e-41
Tfdp2	1.3488	1.05343e-40
Cdhr1	-2.82033	1.08235e-40
Rarg	1.44271	1.54e-40
Utf1	2.21324	1.82702e-40
Phf21a	1.69295	2.2916e-40
Rcan3	-1.48446	2.3926e-40
Efemp1	-3.87183	2.3926e-40
Cd9	-1.82047	2.40807e-40
Rasgef1a	-4.93575	2.67885e-40
Megf6	2.49223	2.97947e-40
Ptprn	2.66125	4.53257e-40
Xist	5.30602	5.25934e-40
Miat	4.91863	5.33595e-40
Sox1	3.93891	6.69321e-40
Foxi3	3.53943	6.80084e-40
Mitf	-2.54827	1.02655e-39
Pea15a	2.0238	1.18277e-39
Slc5a5	3.44122	1.42914e-39
Itga3	2.89381	1.69275e-39
Zfpm2	-3.87405	1.7044e-39
Spry4	5.11561	1.72477e-39
Kit	-2.09023	1.79322e-39
Fam84a	2.82827	1.86999e-39
Glis3	-3.70091	4.72718e-39
Gdap1l1	3.09466	6.32873e-39
Syngr1	-1.59217	7.10844e-39
Dram2	-1.73036	7.17142e-39
Coro2b	2.30264	7.98732e-39
Mael	2.3557	8.83194e-39
S1pr1	-6.06304	8.83194e-39
Calcoco2	-3.4674	9.1091e-39
Tmem64	-1.69162	9.55183e-39
Efnb1	-3.21322	9.68839e-39
Ror2	-1.92916	1.01156e-38
Galnt3	4.09344	1.06055e-38
Sned1	2.37476	1.52903e-38
Leng9	-2.75016	1.98502e-38
Mapk12	2.6827	2.22568e-38
Ncam1	-2.09643	2.29289e-38
Cacng7	2.34012	2.54239e-38
Ptpru	2.74551	2.57698e-38
Ccdc141	-2.8744	2.58307e-38
Ttyh1	-1.66973	2.66642e-38
Pcdhgc3	-1.90147	2.68817e-38
Lrrc15	-5.80867	3.18902e-38
B4galt6	-1.65711	3.22307e-38
Nfatc2ip	-1.31973	4.59726e-38
Nfkbia	-2.29752	6.13132e-38
Zbtb8a	1.37845	9.65923e-38
Edn2	6.24271	1.09833e-37
Yes1	-1.50217	1.4141e-37
AI504432	3.65135	1.45606e-37
Tmem125	3.39059	1.8321e-37
Cdx2	-4.62124	1.96275e-37
Mmp9	3.73944	2.00842e-37
Lipc	-4.61039	2.00842e-37
Fam129b	-1.47336	2.01999e-37
Grn	-1.4983	2.19091e-37
Otx2	2.67499	2.44679e-37
Cacng8	3.17303	2.51063e-37
Dsg2	-2.10234	2.51063e-37
Pax8	3.67208	2.59646e-37
Ndrg1	-2.84196	3.45105e-37
Slc17a9	-1.94821	3.53885e-37
Hpn	2.88983	3.99168e-37
Cnga4	-5.95353	4.23577e-37
Med14	1.3344	4.24799e-37
Hspb8	-2.70927	4.25033e-37
Soga3	2.82015	4.36257e-37
2810459M11Rik	5.42462	5.32008e-37
Nav2	2.02395	6.57899e-37
Foxp1	1.99831	6.70519e-37
Dll1	3.47437	6.70519e-37
Dbn1	2.29082	8.24684e-37
Satb1	2.07455	8.61219e-37
Pkd1l2	-5.11902	9.61397e-37
Tal2	5.41394	1.08017e-36
Arap3	2.9765	1.26754e-36
Cmtm7	-2.15148	1.33868e-36
Synpo2	2.40625	1.46954e-36
Echdc2	-1.48225	1.56898e-36
Ahnak	-2.49606	1.59445e-36
Klf2	-2.3594	1.91559e-36
Bcl2l11	1.46387	2.48964e-36
Atp6ap2	-1.13736	2.80552e-36
Cpsf4l	-3.37705	3.00668e-36
Fam83g	2.05306	3.55554e-36
Nkain4	-4.47563	4.24444e-36
Tmem88b	6.27933	4.78181e-36
Prkcb	3.26321	5.35659e-36
Plcg2	2.32019	5.63754e-36
Selenop	2.41763	8.45429e-36
Myo1a	-3.20475	9.43305e-36
Il10	6.1823	9.45341e-36
Fgf5	4.49983	1.0002e-35
Zbtb44	-1.37246	1.04571e-35
Abhd2	-1.18424	1.0648e-35
Spon1	6.24403	1.11708e-35
Cdk6	-1.65585	1.13092e-35
Plekha1	1.5269	1.13185e-35
Map4k3	-1.22617	1.14164e-35
Sestd1	1.46914	1.20537e-35
Tead3	2.1758	1.24084e-35
Btbd17	5.89679	1.44122e-35
D230025D16Rik	-1.53467	1.55139e-35
Gadd45a	2.56232	1.96734e-35
Rhd	2.02418	2.04189e-35
Bdh1	-1.63963	2.10102e-35
Sgk3	-1.43737	2.35161e-35
Gadd45g	2.98617	2.46847e-35
Rims4	2.72645	2.6255e-35
Rfx2	-1.69719	2.62778e-35
Cnih2	2.84701	2.68704e-35
Hapln4	3.77368	2.82038e-35
Nid2	-1.4379	2.83588e-35
Prss50	2.84439	3.36248e-35
Hopx	3.59916	3.61762e-35
Skil	1.44962	3.93572e-35
Rab38	-2.41589	4.23136e-35
Lamc2	-2.57523	4.46354e-35
Klf15	-1.97074	4.80595e-35
Oas1a	-2.84068	5.62188e-35
Lsr	1.61073	7.20496e-35
Slc16a9	-3.41586	7.69407e-35
Fam131b	4.26425	8.25429e-35
Hook1	1.70253	8.33691e-35
Tnfrsf21	-1.28378	8.74614e-35
Spp1	-2.21515	9.00168e-35
Thbs1	3.91212	9.02155e-35
Mras	-3.708	9.42433e-35
Tmem51	-2.19824	1.14609e-34
Uox	-5.23705	1.40044e-34
Rreb1	-1.52645	1.45843e-34
Sema4c	2.19611	1.46883e-34
Acsl5	1.7808	1.99281e-34
Kif1a	3.25634	2.26574e-34
Jakmip2	5.25212	2.58559e-34
Ralb	-1.62189	2.60616e-34
Col2a1	2.00323	2.60616e-34
Trp53cor1	-3.61356	2.7245e-34
Ndnf	4.53357	3.8455e-34
Sptb	1.75242	3.8455e-34
Nodal	-1.68705	4.07356e-34
Tnfsf12	2.87154	4.32871e-34
Notum	-2.63589	4.54443e-34
Timm21	1.55168	4.58222e-34
Hexa	-1.56484	4.63985e-34
Vash2	2.11544	5.29294e-34
Tspan14	-1.3353	5.75987e-34
Sclt1	1.4457	5.87671e-34
Sox3	2.31477	7.35335e-34
Mxd4	2.01457	8.59225e-34
Anp32a	-1.45405	8.63584e-34
Mdfic	-2.27	9.57628e-34
Cask	-1.59913	1.09454e-33
Htr5a	-5.69005	1.26775e-33
Prss44	4.92944	1.38333e-33
Slc2a3	-2.08563	1.76446e-33
Tpm2	1.86361	1.97319e-33
Chst8	-3.57683	2.70386e-33
Map2k6	-2.00591	2.90228e-33
Vwa1	3.38688	2.92783e-33
Sox11	2.13873	3.29234e-33
Epas1	1.95133	5.82415e-33
Prss8	2.38424	7.21801e-33
Basp1	1.61101	7.55593e-33
Dnajc6	-2.77021	7.81683e-33
Cxx1c	-5.3721	8.64374e-33
Grhl2	3.36712	9.2779e-33
Zyg11a	-1.7796	9.30938e-33
Slc16a2	4.73101	9.53507e-33
Cd59a	-2.07571	1.00894e-32
Gm53	-2.12459	1.0486e-32
Igsf9	1.78496	1.12143e-32
Tcf15	2.04807	1.13041e-32
Mctp2	2.36449	1.91111e-32
Msx2	-3.27154	2.57471e-32
Rasef	4.97388	2.78584e-32
Slc16a3	2.77431	3.63997e-32
Irx3	4.6827	4.29728e-32
Bhmt2	-5.01282	4.97821e-32
Rgs20	4.74929	5.65961e-32
Mfsd7c	-2.60829	6.21051e-32
Shisa6	5.2698	6.34642e-32
En2	1.78037	6.77852e-32
Hes1	-2.17974	6.98673e-32
Thbs3	1.76947	7.7314e-32
Bcl6b	2.30922	8.73349e-32
Jag1	-2.00888	9.01864e-32
Egln3	2.87754	9.52325e-32
Enpp2	4.2244	1.11476e-31
Nanos3	-4.03682	1.23576e-31
Stra6l	-3.66628	1.25544e-31
Atp1a4	5.23527	1.29771e-31
Nipal3	-1.66306	1.3195e-31
Vangl1	-1.89039	1.34754e-31
Mtap7d3	2.16683	1.43429e-31
Hyal1	-2.12765	1.43658e-31
Aldh1b1	-1.99817	1.55483e-31
Tcfl5	2.01045	1.62342e-31
Bcat1	-1.32162	1.78515e-31
Etfbkmt	1.93573	1.95933e-31
Mdfi	1.77461	2.04223e-31
Zc3hav1	-2.49493	2.31634e-31
Ly75	-2.04213	2.64836e-31
Tmem59l	3.49967	2.79938e-31
Rac2	-2.79865	2.93221e-31
Spock2	2.30892	2.93736e-31
Ptpn18	3.23301	3.6379e-31
Fignl2	4.0622	4.17215e-31
Bend3	1.4653	4.19697e-31
Insc	3.05275	4.84549e-31
Sat1	-1.44438	4.95457e-31
Zfp532	1.34327	5.58994e-31
H2-K1	2.15109	6.51103e-31
Grik5	1.91969	6.57897e-31
Mkrn1	1.39843	6.74163e-31
Npc2	-1.36307	6.77985e-31
Gm38399	-3.19767	6.94648e-31
Mov10	-1.7953	8.00706e-31
Tcn2	-1.87034	8.35637e-31
Trim16	-2.71844	9.60941e-31
Kif5a	-1.88876	1.03747e-30
Stard13	3.46435	1.16423e-30
Il6st	-1.5204	1.19312e-30
Eya1	-3.60734	1.57384e-30
Ifit1	4.17212	1.58856e-30
Zfp42	-2.07175	1.6518e-30
Slc5a6	-1.24572	1.76168e-30
Prom2	5.1003	2.20881e-30
Tdrd1	2.43268	2.42842e-30
Ar	3.42859	2.43613e-30
Mreg	-1.6162	2.84006e-30
Plekhh1	-1.87755	2.94856e-30
Rnf182	-4.84343	3.17241e-30
Sirpa	-1.83198	3.25908e-30
4833422M21Rik	4.59736	3.29117e-30
Stom	-1.80235	3.36809e-30
Slc8b1	-1.27242	3.76225e-30
Grm6	5.26964	3.76225e-30
Lefty2	-3.51334	4.47968e-30
Gm14325	-1.71569	4.4801e-30
Mmp25	2.74956	4.54731e-30
Dok1	-1.73493	5.01912e-30
Avpr1a	4.60987	5.19927e-30
Irak2	-2.00881	5.6736e-30
Usp48	-0.987111	5.90105e-30
Dcbld1	-1.57324	7.19769e-30
Ncan	2.04902	1.19766e-29
Slc23a1	3.81427	1.24367e-29
Cass4	2.86587	1.31267e-29
Aadat	5.33308	1.40197e-29
Mb21d2	-1.25332	1.70381e-29
Kynu	5.11958	1.73657e-29
Foxj1	2.76211	1.79328e-29
Iqsec3	5.68029	1.90924e-29
C130074G19Rik	-2.12147	2.46398e-29
Efs	1.96838	2.47377e-29
Tcte2	2.52909	3.11276e-29
Agtrap	-1.32189	3.16453e-29
Syt11	2.0136	3.59111e-29
Asap3	-1.53115	3.59111e-29
Irx5	4.30012	3.59118e-29
Evx1	-4.94379	4.19088e-29
AI467606	-1.31736	4.33458e-29
Fgr	2.66389	4.38302e-29
Spata45	3.2708	4.44672e-29
Dlg5	-1.26473	4.58814e-29
Arg1	5.27696	4.59821e-29
Mir670hg	4.48197	7.54853e-29
Naprt	2.52147	9.51324e-29
Efna4	-1.28093	9.51455e-29
Rnf135	-1.71027	1.34548e-28
Flywch1	1.21441	1.40098e-28
Mep1b	-2.45501	1.5155e-28
She	-2.50599	1.75509e-28
Myh7b	-1.69815	1.84695e-28
Gprin1	3.94215	1.94827e-28
Zfhx2	-1.64496	2.17447e-28
Ehhadh	-1.6819	2.76251e-28
G3bp2	1.00701	3.27746e-28
Aff1	-1.38578	3.30063e-28
Tesk2	-1.42751	3.57159e-28
Slco5a1	-1.80012	3.64257e-28
S100a11	-1.83632	4.14876e-28
Trmt44	-1.38986	4.22086e-28
Agrn	-1.25828	4.32604e-28
Eef2k	-1.74929	4.3721e-28
Fam57b	2.58741	4.46872e-28
Mgat5	-1.46719	4.59271e-28
Helz2	2.70521	4.68153e-28
Stmn2	-1.42977	4.86163e-28
Slc39a14	2.3843	6.97881e-28
Rerg	-2.44093	7.75797e-28
Lax1	-4.8957	7.99858e-28
Hivep2	2.26151	8.63582e-28
St8sia1	-2.20918	8.76795e-28
Vstm4	4.89328	1.07458e-27
Rnd1	-2.04251	1.11795e-27
Rit2	-4.61994	1.12669e-27
Sema6a	2.8231	1.1607e-27
Tead1	-1.48902	1.2043e-27
Creb3l1	1.94994	1.42894e-27
Fam26e	-1.99336	1.72115e-27
Ankrd33b	-2.44504	1.75146e-27
Gpm6a	4.59977	2.11258e-27
Tmem229a	2.7874	2.26759e-27
Crocc2	2.36959	2.44924e-27
Epb41l4b	-1.63394	2.62498e-27
Myh6	2.46837	2.86972e-27
Zfp296	-1.37209	2.87827e-27
Sox4	1.64826	3.07577e-27
Kirrel	-1.91865	3.11992e-27
Gstm3	-2.68193	3.12328e-27
Sptlc3	-4.11903	3.15574e-27
Cyp2c70	-4.9334	3.71538e-27
St6gal2	3.87982	3.71698e-27
Meioc	2.31817	3.89851e-27
Lgals9	2.33071	4.81638e-27
Agk	-1.25518	4.82905e-27
Pcsk1n	2.24183	4.90206e-27
Serpinb1b	-4.3057	6.49633e-27
Dnaic1	2.50065	7.58135e-27
Phactr2	-1.93656	8.74404e-27
St3gal4	-1.42353	1.23654e-26
Rassf3	1.47138	1.42147e-26
Rnf217	2.47785	1.5372e-26
Kcnj3	2.80676	1.72651e-26
Gpm6b	3.65296	1.86185e-26
Xpnpep2	-4.68016	1.86206e-26
Cthrc1	3.0442	1.98715e-26
Acot9	-1.42018	2.11295e-26
Ms4a4d	4.12495	2.13447e-26
Gm694	-4.28794	2.28572e-26
Tmem252	4.78602	2.28572e-26
Topaz1	2.68523	2.74063e-26
Tspan8	5.0199	3.22042e-26
Dusp14	-1.63062	3.3426e-26
Retsat	-1.69479	3.58601e-26
Tagln3	-2.48024	4.10823e-26
Cobl	-1.87703	6.19312e-26
5930412G12Rik	-3.16395	7.00838e-26
Rasd2	1.9438	7.09559e-26
Slc6a15	-2.22948	7.181e-26
Fzd7	1.3482	7.30941e-26
Braf	1.36288	7.3351e-26
Cfh	-4.46887	7.44481e-26
Simc1	1.43476	7.68946e-26
Fam167a	2.74146	9.90237e-26
Vwa2	2.6132	1.02332e-25
Garem2	1.83781	1.0665e-25
Rftn2	-3.90856	1.08823e-25
Camk2a	-1.89675	1.09557e-25
Gja1	2.29355	1.14722e-25
Fbxo10	-1.67773	1.25509e-25
Lonrf2	-2.44037	1.29384e-25
Nrxn1	2.56537	1.31576e-25
Pmaip1	2.3303	1.40493e-25
Spink10	4.95509	1.41933e-25
Diras1	2.45683	1.44858e-25
Ildr1	-1.66029	1.73259e-25
Ehbp1l1	1.59415	1.79965e-25
Csrnp1	1.46027	1.94983e-25
Gcnt4	-4.48571	2.26359e-25
Fbxo15	-1.80253	2.33239e-25
Btla	-3.83821	2.42413e-25
Accs	-1.58012	2.61402e-25
9330159F19Rik	3.27186	3.11282e-25
Nsmf	2.17666	3.50346e-25
Hlf	-2.3514	3.56144e-25
Dzip1	-1.55406	4.16351e-25
Plin2	-1.57791	4.35904e-25
Paqr8	-2.18779	4.40462e-25
Pid1	-1.52901	4.48172e-25
Rab15	1.77338	4.92082e-25
AI464131	-1.47161	5.10369e-25
Smagp	1.43484	5.50042e-25
Epha8	4.83769	5.90151e-25
Enc1	1.26664	6.66306e-25
Piwil2	1.85028	6.96252e-25
Doc2a	1.75183	9.16861e-25
Rell1	-1.20532	9.57193e-25
Gulp1	2.04444	1.02871e-24
Ptpn6	-1.10787	1.13317e-24
Zmat5	-1.19176	1.17182e-24
Cited1	-2.88942	1.22328e-24
Fndc3c1	2.98291	1.23602e-24
Cdc42ep4	-1.54434	1.29417e-24
Tmem151a	2.67523	1.31042e-24
Idh2	-1.4185	1.33195e-24
Prr36	2.54202	1.44304e-24
Naga	-1.71495	1.44304e-24
Fam171a1	-1.69274	1.44491e-24
Tmem30b	2.66079	1.61094e-24
Dennd3	1.92056	1.89603e-24
Fkbp10	1.7597	1.90374e-24
Fbln1	-1.49086	1.9566e-24
Cyp1a1	-4.28059	1.98198e-24
Chrd	2.44278	1.9846e-24
Fhl1	-1.88974	2.07763e-24
Ampd3	2.13325	2.27432e-24
Ggn	3.52294	2.30832e-24
Lypd6b	4.42804	2.40869e-24
Chd5	1.72869	2.49463e-24
Gm12688	2.04434	2.60647e-24
Ssbp3	1.22359	2.62302e-24
Maff	1.87136	2.65099e-24
Tekt1	-2.00053	2.96895e-24
Bdnf	2.77307	2.98189e-24
Mfge8	-1.51066	3.05417e-24
M1ap	-1.6223	3.53656e-24
Dlg4	2.06745	4.02978e-24
Ap1s3	1.76441	4.07696e-24
Galnt12	-2.08424	4.2501e-24
Dapk1	1.41091	4.28039e-24
Oas3	2.49791	4.54297e-24
Sapcd1	-2.43945	4.82875e-24
Ildr2	2.97696	5.28916e-24
Zcchc3	1.09074	5.32072e-24
Rassf6	2.72434	5.7705e-24
Nynrin	-1.45806	5.84307e-24
Wdr47	1.23372	5.88242e-24
Rap1gap	-1.36144	6.01202e-24
Ccdc88b	2.08649	6.63841e-24
Rbbp8nl	5.21549	8.90796e-24
Ccdc64b	4.82681	9.81361e-24
Lurap1l	-2.10939	9.92887e-24
Arl4d	2.1126	1.07637e-23
Efemp2	-1.7495	1.08365e-23
Akap6	-4.5511	1.10924e-23
Tfeb	-1.68389	1.1265e-23
Rusc2	-2.1632	1.19244e-23
Larp1b	1.24122	1.20683e-23
Casq2	-4.53299	1.23777e-23
Tpst2	-1.07917	1.24487e-23
Serpinb1a	-4.10485	1.27645e-23
Spry2	1.61855	1.35759e-23
Ryr1	1.46801	1.39344e-23
Kank2	-1.09746	1.76034e-23
Fam49a	1.36725	1.82587e-23
Jup	-1.12209	1.88453e-23
Ablim1	-2.29785	2.22198e-23
Spsb1	-2.10543	2.26347e-23
Cacna1h	2.76315	2.30373e-23
Slc1a3	1.46425	2.39171e-23
Mturn	-1.59501	2.39983e-23
Nlrc4	2.85438	2.84378e-23
Slc35g2	-4.55173	3.30562e-23
Gabra3	4.26377	3.30956e-23
Ppp1r14c	2.57152	3.66045e-23
Capn2	2.00091	4.97752e-23
Cend1	3.0806	5.10154e-23
Rfx4	2.55519	6.08145e-23
Serpinb9b	-2.79693	6.08145e-23
Sema3f	1.98695	6.42453e-23
Cxcl12	2.58188	7.645e-23
Cfp	-1.68019	8.08597e-23
Eomes	-2.12118	8.36699e-23
Igtp	3.05402	8.74937e-23
Fkbp14	-1.92423	9.11881e-23
Tmem200a	-2.60737	1.02445e-22
Cd63	-1.40859	1.06352e-22
Pphln1	1.51628	1.07681e-22
Chst1	3.93862	1.1145e-22
Mavs	-1.13146	1.2411e-22
Lmo4	1.55449	1.36906e-22
Cdkl2	1.43232	1.41058e-22
Magel2	3.27133	1.45434e-22
Kifc3	-2.33644	1.48368e-22
Ftx	1.67506	1.53411e-22
Trh	-3.21355	1.57845e-22
Fut9	-1.62907	1.67078e-22
Flywch2	2.2138	1.80899e-22
Prss22	4.17391	1.84621e-22
Rapgef5	2.06639	1.92246e-22
Cnr1	3.56906	2.19337e-22
Wwtr1	-1.17913	2.34081e-22
Nrp2	-2.6544	2.41342e-22
Psors1c2	2.40584	2.47222e-22
Twf2	1.19468	2.54578e-22
Dock2	2.14089	2.56744e-22
Apoe	-1.23668	2.62391e-22
Bpifb5	-3.93491	2.65615e-22
Sssca1	1.17424	2.75229e-22
Tnrc18	-1.20789	2.82462e-22
Cacng6	2.28822	2.92062e-22
Tex11	1.65315	3.12424e-22
Nr4a1	-1.33264	3.28274e-22
Gstt2	1.7877	3.33245e-22
Ackr3	-2.51066	4.54038e-22
Prph	2.70708	4.60996e-22
Trim46	2.2648	4.64117e-22
Lef1	2.12195	5.37654e-22
D1Pas1	1.51534	5.65965e-22
Pex2	1.5271	5.79293e-22
2310003L06Rik	-3.9999	5.9137e-22
Ddx58	-1.74558	6.01592e-22
H2-Q2	4.17591	6.08412e-22
Myc	1.63061	6.09796e-22
Zfp710	-1.14628	6.12761e-22
Pld4	3.65062	6.15191e-22
Cyp26a1	4.7277	7.65013e-22
Trim8	-0.960566	7.92376e-22
Zfp423	1.88714	8.02281e-22
Zfp9	-3.95354	8.70543e-22
Kcna3	4.12022	8.99037e-22
Trps1	-1.62931	1.00835e-21
Gm9918	2.25523	1.08051e-21
Xaf1	-3.63904	1.18947e-21
Ctsl	-1.14963	1.23147e-21
Piwil4	2.93725	1.25285e-21
Slc39a3	-1.53033	1.26395e-21
Sptbn4	1.27626	1.27674e-21
Bcl6	-2.64219	1.28078e-21
Parp14	2.51994	1.33877e-21
Laptm5	-1.75817	1.34124e-21
Hbegf	-1.74018	1.39931e-21
Etv4	2.41534	1.48695e-21
Clock	-1.19633	1.4928e-21
Endod1	-1.83498	1.53452e-21
Lap3	-0.924815	1.65864e-21
Nrxn2	1.46603	1.93052e-21
Capn12	4.10653	1.94615e-21
Pitpnc1	1.36176	2.15874e-21
Crct1	4.09136	2.38484e-21
Btn2a2	-3.12043	2.56403e-21
Sez6l2	2.12456	3.04772e-21
Ankrd34a	3.01934	3.2461e-21
Syt13	2.43513	3.27739e-21
Kctd3	1.02435	3.53206e-21
Spsb4	2.03938	3.60452e-21
Lypd6	1.80248	3.8114e-21
Car14	3.20637	3.84663e-21
Frmd4b	-2.83281	3.92715e-21
Gatm	2.65816	3.98378e-21
Tmem117	-3.18957	3.98726e-21
Il34	-1.90168	4.57765e-21
Sorl1	-1.31933	5.14866e-21
Gsx1	4.70914	6.14399e-21
Slc36a1	-1.24673	6.22332e-21
Pnpla3	-1.59171	6.24891e-21
Platr5	2.83599	6.31653e-21
Phlda1	1.65495	6.82025e-21
Hk1	-1.30785	7.17663e-21
Fads3	3.05296	7.39128e-21
3632451O06Rik	-1.30351	7.54834e-21
Fxyd6	-1.61334	7.87477e-21
Prkcg	1.47167	7.90241e-21
Tmod2	1.57813	7.93033e-21
Jak2	-1.29215	7.95642e-21
Fgf9	4.42693	8.08464e-21
AA986860	-3.31496	8.10172e-21
Rnf43	-3.07667	8.10172e-21
Crxos	-4.29047	8.26877e-21
Cdc42ep1	2.68827	8.68619e-21
Pten	0.974985	8.82666e-21
C77080	-1.16426	1.04982e-20
Mc5r	-4.04589	1.05345e-20
Sfxn3	-2.13061	1.07935e-20
Edn1	-4.70974	1.11074e-20
Usp25	1.52185	1.18488e-20
Car3	1.98584	1.19089e-20
Iffo2	1.35148	1.2052e-20
H2-Q6	3.83114	1.22326e-20
Dpys	-1.74959	1.35455e-20
Tspyl5	1.57253	1.41474e-20
Elavl3	2.35249	1.51054e-20
Adamts8	-2.08323	1.52077e-20
St6gal1	1.3679	1.65895e-20
Cd109	-2.22774	1.8162e-20
Tal1	4.28002	2.03851e-20
Apod	-2.10811	2.05553e-20
Cnn1	2.77	2.10336e-20
Vat1l	2.93476	2.32301e-20
Gad1	-4.01018	2.40644e-20
Gabra4	3.28011	2.45312e-20
Stard8	-2.51679	2.47707e-20
Enho	2.27511	2.51156e-20
Lrig1	-1.13183	2.59437e-20
1110002J07Rik	-2.36457	2.70693e-20
Rgs2	2.35531	2.7533e-20
Tinagl1	-3.12337	2.8604e-20
Sycp2l	-2.45324	3.23585e-20
Sall3	-1.87245	3.65507e-20
Izumo1r	4.35019	3.9285e-20
Rasip1	1.56616	4.2232e-20
Prss46	4.31621	4.31409e-20
Tmem102	-1.91866	4.32304e-20
Tubb2b	-1.15485	4.7748e-20
Edil3	-3.91313	5.08768e-20
Ctxn3	4.27625	5.08768e-20
Wnt3a	-4.24637	5.14439e-20
Ndp	4.21521	5.48725e-20
Ppt1	-0.977441	5.49167e-20
Irgm2	2.89889	5.54502e-20
P3h4	1.73753	6.10011e-20
Id2	2.45074	6.30611e-20
Rbp1	-1.85993	6.72867e-20
Igfbpl1	-1.61677	6.74691e-20
Pltp	-1.61492	7.04708e-20
Cpne7	3.0417	7.65636e-20
Hoxc4	-3.67502	8.24297e-20
Mfsd2b	-2.23969	8.40021e-20
Lin28b	1.38986	8.64108e-20
Tram2	-1.23004	8.92808e-20
Pramef12	-1.46832	8.98903e-20
Nr2f6	1.26578	9.59062e-20
Man2a2	-1.33731	1.0107e-19
Slc39a1	-1.15548	1.05991e-19
Crot	-0.976317	1.09987e-19
Clcf1	3.26849	1.14077e-19
Rps6kl1	-1.64285	1.14457e-19
Trem2	4.25655	1.36284e-19
Unc13a	1.49416	1.37169e-19
Shroom4	1.32641	1.52947e-19
Scn3a	-2.11236	1.53422e-19
Elfn1	3.19638	1.63814e-19
Dab2ip	-1.05784	1.68424e-19
Pde3b	1.25224	1.71628e-19
Hscb	-1.36647	1.89916e-19
Alg13	-0.975163	1.9494e-19
Rpp25	-1.25104	1.95474e-19
Ctsb	-1.41106	2.04921e-19
Optn	1.43646	2.05003e-19
Slc25a36	-1.07398	2.25022e-19
Arid3a	-1.20322	2.50211e-19
Noct	1.3091	2.51849e-19
Pxdc1	3.50597	2.7071e-19
Kcnn4	2.98647	2.79121e-19
Mtm1	-1.33687	2.8031e-19
Gng3	1.4235	2.89083e-19
Tmem144	-1.81093	2.95295e-19
Pogk	2.09262	3.0763e-19
Trim7	-1.64273	3.09285e-19
Cebpd	1.96889	3.37236e-19
Fndc4	1.29615	3.56776e-19
Usp46	-1.1569	3.97399e-19
Pcdh10	4.39184	4.12201e-19
Ssfa2	-0.929203	4.28598e-19
Mafb	4.15962	4.45203e-19
Gata6	3.79601	4.58145e-19
Crabp2	1.84173	4.68594e-19
Dock1	-1.01429	4.69161e-19
Mpp6	-0.947823	4.75266e-19
Ociad2	-1.65852	4.76953e-19
Ttc21b	1.44546	4.80109e-19
2310030G06Rik	-2.23856	4.8482e-19
Uggt2	2.2584	5.28897e-19
Ano7	2.34474	5.46551e-19
Atp8b1	4.40298	5.59273e-19
Decr2	-1.0357	5.81129e-19
Zcwpw1	1.78903	5.93653e-19
Arhgef28	1.83977	5.98738e-19
Amz1	1.88834	6.30651e-19
Nell1	2.8821	6.51258e-19
Ctsc	-1.64029	6.58325e-19
Tubb4a	3.30023	6.62204e-19
Hey1	-1.93664	6.85621e-19
Lgals8	-1.48726	7.32307e-19
Zeb2	2.00936	7.85087e-19
Bcl11b	2.84848	8.53946e-19
Dctn2	-0.890259	8.64657e-19
Ifit2	1.65495	9.06818e-19
Evpl	1.67193	9.29082e-19
Ifngr1	1.41416	9.4354e-19
Rcan1	-1.13587	9.4354e-19
Slc38a2	1.12448	9.52582e-19
Triml1	-1.5149	1.02333e-18
Kbtbd13	3.15191	1.03418e-18
Map1b	1.24396	1.1881e-18
Pou2f3	-2.61156	1.19594e-18
9230110C19Rik	1.51383	1.21829e-18
Slc7a7	1.87909	1.51049e-18
Nap1l5	2.07394	1.67338e-18
Plekhg5	-1.15335	1.69791e-18
Lysmd2	1.47844	1.88149e-18
Slc4a3	1.47925	1.88554e-18
Rbbp5	-0.895953	2.00493e-18
Proser2	-1.93859	2.11233e-18
Bhlha15	2.27356	2.13475e-18
Rassf9	3.32344	2.29847e-18
Mogat2	-2.71053	2.36247e-18
Zfp819	-1.56832	2.82312e-18
Krt18	2.19945	3.06267e-18
Adk	1.20289	3.13846e-18
Gcnt2	-1.14577	3.32833e-18
Msl1	-1.39874	3.35e-18
Slc6a8	-1.22874	3.53838e-18
Dapp1	1.53865	3.62305e-18
Nectin1	1.23881	4.01805e-18
Zfp618	1.84486	4.51575e-18
Vasn	1.60018	4.64339e-18
Klf7	1.29226	4.68506e-18
Rab33a	1.87459	4.70572e-18
Rasgrp2	1.81339	4.9706e-18
Gpr107	-0.928995	5.15674e-18
Naa40	-0.812635	5.82201e-18
Plk3	1.36731	5.97244e-18
Gm14133	3.33077	6.07074e-18
Sgol2b	-3.82306	6.24127e-18
Map1a	1.94127	6.30644e-18
Tmc6	-1.32963	6.79863e-18
Fam213a	-1.32782	7.08841e-18
Padi3	2.5485	7.15821e-18
Pou2f2	1.95465	7.22384e-18
Wnt11	-3.03219	7.29109e-18
Oplah	-1.44554	7.45231e-18
Tmem154	3.19216	8.21722e-18
Pax6	2.71603	8.4441e-18
Tmem88	1.31188	8.46212e-18
Speg	1.8583	9.5298e-18
Sema4f	-1.71052	9.57873e-18
Hspa4l	1.49706	1.01325e-17
Prrc1	-1.27205	1.05517e-17
Klk1	-3.49693	1.15617e-17
Cd6	3.51797	1.25764e-17
Sh3tc2	3.38552	1.28685e-17
Pak3	1.65098	1.28892e-17
Slc25a4	-1.35957	1.32043e-17
Timp1	-1.20465	1.32043e-17
Lrrn2	-1.74317	1.35279e-17
Ttc25	-2.04458	1.52732e-17
Ddah1	-1.71211	1.57538e-17
Tfe3	1.01721	1.61088e-17
Chd9	1.38119	1.65461e-17
Kyat3	-1.32756	1.70513e-17
Gria1	3.75389	1.76884e-17
Gucy2c	3.871	1.91636e-17
Mfsd2a	2.77008	1.958e-17
Fam208b	1.3333	2.02162e-17
Fabp5	1.6863	2.05568e-17
Aox1	-1.95675	2.10325e-17
Nefl	-2.21691	2.23727e-17
Lefty1	-2.13992	2.25066e-17
Sirt4	-1.47145	2.35934e-17
Prkag2	-1.14168	2.52086e-17
Fam189a2	-2.57562	2.52413e-17
Ctcfl	2.55881	2.62041e-17
Nat8l	1.84578	2.66109e-17
A730049H05Rik	-2.30367	2.80903e-17
Pik3cd	1.45189	2.9419e-17
Ccdc40	1.57914	3.06257e-17
Metrnl	3.75337	3.23388e-17
Adm	4.33471	3.25276e-17
Mpp1	-1.11194	3.30555e-17
Prune1	1.03103	3.31512e-17
Ptpn13	1.34385	3.33681e-17
Chm	-1.05105	3.36236e-17
Rab39b	2.28966	3.82039e-17
Adamts1	3.30651	3.94308e-17
Pam	-1.34184	4.31093e-17
Ido2	-3.83959	4.50399e-17
Slc6a6	-1.06232	4.52438e-17
Ncoa7	1.23812	4.61675e-17
Per2	2.36018	4.74363e-17
Ovol1	3.31587	4.86759e-17
Pqlc1	-1.62751	5.30684e-17
Vgf	2.14932	5.40477e-17
Stmn3	-1.78074	5.42414e-17
4930447C04Rik	1.66704	5.75104e-17
Klhl34	-2.58873	5.84321e-17
Slc5a4b	2.41878	6.02098e-17
Dysf	2.41489	6.1439e-17
Svil	-1.29092	6.16866e-17
4930461G14Rik	-1.62417	6.16931e-17
Tbc1d25	-1.09883	6.87284e-17
St5	-1.00281	7.24022e-17
Cyyr1	1.90002	7.67241e-17
Mical1	-1.19516	8.3799e-17
Obscn	3.52711	8.38546e-17
Tc2n	2.59725	8.52992e-17
Tdrkh	1.92121	8.59342e-17
Mdk	1.16973	9.17253e-17
Hspb1	-1.27718	9.37529e-17
Usp44	1.3129	9.97443e-17
Cacng5	-3.03718	9.97443e-17
Gm43337	2.66167	9.98506e-17
H2-Q7	3.29827	1.07111e-16
Snx18	-1.07478	1.11976e-16
Cobll1	1.61162	1.14275e-16
Nrtn	1.62337	1.30826e-16
Lix1	-2.03138	1.34575e-16
Cdh13	-3.46516	1.36209e-16
H2-D1	1.53923	1.45955e-16
Tsx	2.53238	1.48404e-16
Mt3	1.96856	1.67222e-16
Arc	1.29434	1.81767e-16
Gm17732	3.56943	1.89662e-16
Fam84b	1.92024	1.92995e-16
Zadh2	-2.06448	1.99582e-16
Rhoc	1.39663	2.10264e-16
Sycp2	2.69239	2.33577e-16
Acss1	-1.54913	2.3372e-16
Rrad	3.65118	2.35733e-16
Mapk6	0.880428	2.41463e-16
Cep55	-1.03309	2.53202e-16
Vrtn	1.8698	2.54541e-16
Ntrk2	2.93029	2.59494e-16
Gpr160	-1.20326	2.79787e-16
Kcnh2	1.24281	2.90616e-16
Gm6792	-1.9329	3.13847e-16
Kcng3	2.52055	3.1663e-16
Capn3	1.82624	3.33077e-16
Sort1	1.2475	3.65089e-16
Fabp3	-1.97958	3.75873e-16
Rasl11a	2.19446	3.94044e-16
Cxcr4	-3.04059	4.09887e-16
Ostm1	-1.03124	4.10225e-16
Clvs2	1.98555	4.35915e-16
Aldh1l1	-1.44713	4.49732e-16
Igdcc3	-1.32069	4.58224e-16
Nhsl1	-1.49167	4.82638e-16
Artn	2.17007	4.93008e-16
Alox15	2.45761	5.22759e-16
Thbs4	3.39193	5.56957e-16
Nefm	-2.55784	5.64312e-16
Elk3	-1.89689	5.77429e-16
Gm26644	3.6833	6.40353e-16
Dchs1	2.50654	6.97053e-16
Cwh43	-3.79614	7.27949e-16
Rnf112	3.43642	7.27949e-16
Pdgfrb	-1.76947	7.30423e-16
Robo3	3.16293	7.32407e-16
Zfp46	-1.21283	7.42537e-16
Gm2762	2.46415	7.53176e-16
Smc1b	1.98028	8.0954e-16
Gpsm1	1.25931	8.42709e-16
Dact2	-1.19069	8.62106e-16
Pkp3	1.70492	9.17805e-16
Trim25	-0.895392	1.01903e-15
Ctdsp2	-0.957546	1.05106e-15
Trp53bp1	1.11366	1.13716e-15
Ryr3	1.5999	1.20842e-15
Plvap	2.44413	1.28818e-15
Kndc1	1.8402	1.31693e-15
Gbp2b	3.88351	1.32418e-15
Cyp2j13	2.96149	1.34227e-15
Crlf1	2.97373	1.46963e-15
Gnai2	-0.967387	1.48564e-15
Cast	-1.0023	1.49969e-15
Asphd1	3.2659	1.53045e-15
1500009C09Rik	-2.30801	1.53347e-15
H2-Q4	1.74391	1.68171e-15
Pcdh8	1.95687	1.75501e-15
Hs3st3b1	-1.90111	1.79246e-15
Loxl2	2.0422	1.91178e-15
Tppp3	-1.77778	1.94267e-15
Aox3	-3.28286	1.96801e-15
Rnf125	-1.68804	2.0039e-15
Psd3	1.47067	2.02458e-15
Fn1	-1.13264	2.05266e-15
Mmd	-1.28299	2.05433e-15
Pla2g15	-1.26649	2.05494e-15
Bcl2l14	-1.91168	2.07457e-15
Syt4	1.85421	2.2721e-15
Slc52a3	-3.0375	2.30417e-15
Brpf3	-1.10863	2.39146e-15
Tbx4	1.80779	2.45047e-15
Cd79b	-2.30936	2.66171e-15
Syngap1	1.22533	2.73936e-15
Smkr-ps	-3.31452	2.97197e-15
Mrc1	2.14074	2.98981e-15
1810058I24Rik	-0.98207	3.05335e-15
Mfap5	1.83351	3.1458e-15
Snrpn	1.35208	3.15578e-15
Egr1	2.31013	3.15578e-15
Bzrap1	1.72906	3.22457e-15
Kdm4c	0.840595	3.3392e-15
Tshz1	-3.0501	3.36449e-15
Cxxc5	-1.00121	3.37026e-15
Rab11fip5	-1.56129	3.45908e-15
Prrg3	-1.33312	3.48902e-15
Ext2	-0.912773	3.50064e-15
Foxn4	2.28726	3.5601e-15
Platr11	-1.51011	3.60105e-15
Zfp36	1.49626	3.70111e-15
Hpcal4	2.76596	3.75216e-15
Ankrd12	-1.12147	3.96936e-15
Mov10l1	1.45194	4.00297e-15
Map4k1	-0.98618	4.09701e-15
Plpp2	1.34717	4.2587e-15
Itpripl2	1.64617	4.47884e-15
Slc12a8	-1.46113	4.88355e-15
Slc29a4	1.11043	4.93978e-15
Aqp3	-2.26896	4.96595e-15
Wdr93	-1.97803	5.00792e-15
Plxdc1	-1.72627	5.11558e-15
Pla2g12a	1.22999	5.19856e-15
Lrrc3	1.86637	5.45237e-15
Pianp	1.71212	5.46017e-15
Lama1	-2.21394	6.31398e-15
Ybx2	1.3792	6.38966e-15
Spta1	1.80723	6.70016e-15
Grk3	-1.59068	6.88703e-15
Vsir	2.99413	7.05716e-15
Msl3l2	1.56322	7.29483e-15
Tmtc4	-1.34244	7.66797e-15
Plcxd2	1.52505	7.84883e-15
Trpc4	3.80146	7.86847e-15
Pdlim7	1.23214	8.48367e-15
Has2	2.7421	8.80237e-15
Dleu7	2.72279	9.01916e-15
Tmie	2.44315	1.00559e-14
Mroh6	2.40106	1.01285e-14
Ntrk1	2.7868	1.02493e-14
Ephx1	-1.49629	1.08243e-14
Kdm3b	-0.831594	1.09073e-14
G0s2	-2.26494	1.14516e-14
Fam171b	1.72099	1.174e-14
Fxyd5	2.76024	1.26367e-14
Ap5b1	1.43288	1.29201e-14
Hand1	3.45382	1.4109e-14
Srms	3.06209	1.48501e-14
Snta1	1.0702	1.52494e-14
1700016D06Rik	-3.31962	1.5923e-14
Kank4	-1.72148	1.59642e-14
Hoxb2	3.87927	1.67697e-14
Apcdd1	-1.35058	1.72682e-14
Rhoq	-1.18344	1.74561e-14
Col27a1	-1.57471	1.756e-14
AU022751	1.80197	1.90383e-14
Esam	1.98916	1.90939e-14
Vim	-1.23203	2.0232e-14
Slc2a1	1.07997	2.04147e-14
Parp12	1.47904	2.04195e-14
Taf7l	1.83717	2.07584e-14
Bend5	1.43221	2.17168e-14
Rnpep	-1.03428	2.34763e-14
Prickle3	-1.79388	2.38157e-14
Rspo1	1.67836	2.42514e-14
Mapt	-1.96481	2.44455e-14
D630039A03Rik	-3.08814	2.4542e-14
Ucma	-2.4996	2.49549e-14
Kazn	-1.09213	2.53111e-14
Nat6	-1.32607	2.56136e-14
Ano8	1.41861	2.64033e-14
Gmnc	-3.47723	2.73642e-14
Cldn2	3.07534	2.80213e-14
Id3	-1.69798	2.85182e-14
Crip2	1.49926	2.89599e-14
Fam126a	0.935371	2.94596e-14
Tstd1	1.64768	3.40118e-14
Zfp36l3	-2.46553	3.62943e-14
Fut1	3.4783	3.66351e-14
Dkk4	-3.23483	3.67135e-14
Acaa2	-1.42683	3.67135e-14
Robo1	-1.26502	3.90172e-14
Fam107b	-1.09388	3.92999e-14
Ppp2r2c	-1.69773	4.03744e-14
Cplx1	2.37456	4.33799e-14
Cldn7	2.3503	4.3903e-14
Mafk	1.27174	5.00708e-14
Rab25	2.1522	5.11468e-14
Trim52	2.13436	5.35814e-14
Ccdc68	-2.84823	5.49253e-14
Rorc	3.72137	5.54877e-14
Plekha2	-1.45666	5.63234e-14
Fam169b	-1.74198	5.66289e-14
Mpped1	3.79939	5.84231e-14
Pdcl2	-1.88152	6.1687e-14
Slc43a2	1.03138	6.46564e-14
Lamb3	-2.19766	6.71585e-14
Slc38a8	-3.2081	6.81859e-14
Cln5	-1.08985	6.89342e-14
Bmf	1.37261	7.02845e-14
Grik3	-1.17598	7.60527e-14
Ptgfrn	-1.00715	7.89493e-14
Stag1	-0.874193	8.00186e-14
Cyp11a1	2.47844	8.85171e-14
Gm4969	2.58535	9.08168e-14
Loxl1	2.16017	9.24827e-14
Fam46a	2.01161	9.81158e-14
Acot3	-3.65373	1.00624e-13
Wnt9a	2.29738	1.03862e-13
A330048O09Rik	-3.39013	1.07468e-13
Gm13128	-3.72272	1.11694e-13
Cgnl1	1.23611	1.16833e-13
Emilin3	1.81895	1.20384e-13
Mtmr12	-0.915468	1.34291e-13
Traf3ip2	-1.07548	1.58147e-13
Plekha6	1.57106	1.59969e-13
Patz1	-0.830537	1.60191e-13
Lad1	2.10448	1.6047e-13
Cd47	-1.25406	1.62006e-13
Cdh15	2.94028	1.63905e-13
Tns2	1.51148	1.66535e-13
Cxx1b	-1.6465	1.72204e-13
Calb2	-2.0251	1.72624e-13
Gabarapl2	-1.4338	1.72822e-13
Sycp1	1.82404	1.76471e-13
Atl2	0.845739	1.7661e-13
Aldh5a1	-1.25541	1.76638e-13
Srsf12	-1.61317	1.93712e-13
Slc45a1	2.41051	1.95622e-13
Tmem156	-3.3383	1.97806e-13
Epb41l4a	-1.14533	2.00257e-13
Rimbp2	2.54187	2.04138e-13
Fbxo32	1.96963	2.10302e-13
Hoxb9	-1.96578	2.20913e-13
Adhfe1	-1.54446	2.21675e-13
Ablim2	-2.0916	2.38222e-13
Dnajc12	-1.43399	2.71675e-13
Cgn	1.16518	2.76385e-13
Efna3	-1.29436	2.7866e-13
Pramef17	-3.81844	2.83561e-13
Pou4f3	2.71515	2.87642e-13
Pbxip1	-1.16173	2.97507e-13
L1cam	1.98452	3.10419e-13
Sparc	-1.14617	3.12095e-13
Dtna	1.24856	3.17491e-13
Sh2d5	1.35843	3.23858e-13
Pcsk4	1.53782	3.39052e-13
Arid5b	-1.15598	4.02637e-13
Slc18a1	1.71495	4.04231e-13
Urm1	-1.00718	4.13101e-13
Epb41l1	-1.32462	4.13298e-13
Lss	1.01467	4.43356e-13
Gm15675	-2.74449	4.51881e-13
Asns	-1.08424	4.57381e-13
Ifngr2	-1.42783	4.68195e-13
Slc25a31	1.71843	4.68968e-13
Slc29a3	-1.16132	4.74426e-13
Ceacam20	1.94604	4.76527e-13
Fgf1	2.27908	4.85368e-13
Psd4	2.45727	4.88091e-13
Adgrg6	-3.20387	4.91021e-13
Mir196a-1	-2.34239	5.22865e-13
B3galnt1	-1.67217	5.32062e-13
Ctsa	-0.963855	6.03942e-13
Gbp2	3.5382	6.12604e-13
Kcnk6	1.76506	6.16775e-13
Dennd2d	2.87048	6.24408e-13
Cdcp1	1.94529	6.3029e-13
Cyb561	1.23114	6.42615e-13
Zc3hav1l	-1.21842	6.59184e-13
Gng7	-1.39088	6.83251e-13
Smad7	-1.57501	7.64632e-13
Mgat4c	-3.12895	7.85886e-13
Gypc	2.52873	7.93791e-13
Lamb2	-1.07428	8.0779e-13
Chst2	-1.54498	8.31873e-13
Kcnh4	2.62988	8.71392e-13
Cemip	-2.8807	8.73644e-13
Arhgap20	-2.09946	9.09271e-13
Mcf2	-0.966511	9.15668e-13
Dnajb5	1.03557	9.16038e-13
Mllt6	-1.0061	9.45968e-13
Tmc8	-1.60175	9.78004e-13
Rtn2	1.1941	9.90182e-13
Spata13	1.0441	1.00337e-12
Gramd3	1.35923	1.06208e-12
Bpnt1	-1.13786	1.06332e-12
Tmem145	1.66307	1.09349e-12
Pced1a	1.00167	1.10891e-12
Pqlc3	-1.15392	1.13755e-12
Phyhipl	1.35544	1.13769e-12
Col6a4	1.65736	1.20816e-12
Tmem14a	-1.43233	1.34995e-12
B130046B21Rik	-2.5934	1.36485e-12
Erp44	-0.838265	1.39147e-12
Eif4e3	2.38278	1.40576e-12
Fzd2	1.5735	1.48883e-12
Tril	2.09611	1.54023e-12
Ccdc112	1.0615	1.64794e-12
Hs3st5	3.29695	1.70623e-12
Sh3gl3	1.36447	1.75268e-12
Halr1	1.82637	1.80759e-12
Gm13889	-3.0589	1.8341e-12
Lama3	1.56123	1.96788e-12
Stox2	1.1911	2.05674e-12
Adat2	-0.973373	2.10323e-12
Wfdc2	-2.0708	2.14319e-12
Klhl32	-2.74155	2.22527e-12
Ccno	1.73559	2.22527e-12
Dip2c	0.876824	2.24032e-12
Rgs12	1.03192	2.26505e-12
Emilin1	1.14564	2.37013e-12
C2cd2l	-1.19798	2.44127e-12
Flt4	1.56076	2.44127e-12
Pdia5	-0.925776	2.69026e-12
Dusp3	1.09416	2.73109e-12
Ccdc171	1.25809	2.78168e-12
Arrdc1	1.20834	2.88639e-12
Napepld	-0.981814	2.94885e-12
Plekhs1	3.40339	2.98848e-12
Nt5dc3	-0.959405	3.2814e-12
Gm28321	3.28966	3.41954e-12
Calhm2	-1.40706	3.5641e-12
Abcd1	-1.13758	3.5641e-12
Hmgcs1	0.854362	3.66471e-12
Six1	1.7721	3.69549e-12
Derl3	1.49742	3.74912e-12
Klf5	-1.44001	3.7773e-12
Tpp1	-0.95363	3.85903e-12
Gm11528	-3.28846	4.10692e-12
Kcnj9	2.96818	4.30075e-12
Gatsl2	1.22519	4.30241e-12
Cnrip1	2.83291	4.34274e-12
Mal2	2.51466	4.36243e-12
Dennd2c	-0.91343	4.37839e-12
Il12rb1	2.20461	4.47909e-12
Radil	-1.23751	4.59125e-12
Nhs	1.51778	4.7061e-12
Scube3	-1.28052	4.83518e-12
Lpp	1.42602	4.87125e-12
Dnmt3l	1.41725	5.4065e-12
Runx1	2.75538	5.68585e-12
Ocrl	-0.917578	5.72734e-12
Mlkl	2.94469	5.7572e-12
Atg4c	-1.15123	5.76552e-12
Hes6	1.13864	5.81337e-12
Eogt	-1.45878	5.82481e-12
Slc17a7	1.43697	6.03071e-12
Jarid2	0.868458	6.14641e-12
Fgf17	-1.66471	6.17886e-12
Fndc5	1.96645	6.28789e-12
Fgf21	3.24785	6.65719e-12
Cnn3	-0.837072	7.05358e-12
Nlrp4c	2.0762	7.54325e-12
Bfsp1	2.23072	7.71815e-12
Slc44a3	-2.24276	7.88046e-12
Adcy7	1.96095	7.89134e-12
Ccdc33	2.86992	7.91659e-12
Ppp1r3b	-1.58137	8.08626e-12
Asb8	-0.989549	8.36246e-12
Slc35f1	2.22106	8.39224e-12
Ldhb	-1.33555	8.68384e-12
Rnf144b	-1.76984	9.3848e-12
Hmgcll1	1.41407	9.63904e-12
Irx2	-1.48503	9.68115e-12
Capn1	-1.12072	1.01014e-11
Hhat	-1.94152	1.03915e-11
Sp6	1.4502	1.10433e-11
Fnip1	-0.957341	1.12596e-11
Tgm3	-1.91793	1.12779e-11
Prrc2b	-0.879141	1.15655e-11
Gpr153	1.33885	1.1934e-11
Gucy1a2	-1.33508	1.19363e-11
Sptlc2	-0.887993	1.19367e-11
Glmp	-0.930742	1.25407e-11
Arhgap18	1.29761	1.29774e-11
Gpn1	0.93136	1.29914e-11
Msx1	2.2244	1.3657e-11
Crybg3	1.297	1.4606e-11
9430069I07Rik	2.52636	1.4962e-11
Whsc1	-1.0379	1.51244e-11
Pald1	-0.831434	1.51932e-11
Scarb2	-0.978082	1.54017e-11
Il33	2.23414	1.56084e-11
Cited4	-2.8208	1.60759e-11
Dusp26	3.02726	1.62425e-11
Rab20	3.00873	1.68505e-11
Pgc	-1.88868	1.72262e-11
Fras1	-1.78084	1.76535e-11
Ckmt1	-1.66323	1.78598e-11
Syne3	-1.73191	1.82094e-11
Gfod1	1.42574	1.84225e-11
Casq1	1.91811	1.86549e-11
Apbb2	-0.87061	1.89267e-11
Vwa3a	-2.12202	1.92646e-11
Barx2	2.88546	2.05844e-11
A630001G21Rik	2.26731	2.12286e-11
Dclk3	-1.68611	2.24298e-11
Hdac11	-1.2957	2.2598e-11
Selenon	1.50272	2.3968e-11
Tspan13	-1.0044	2.42097e-11
Irs3	2.30178	2.46587e-11
Nav1	-1.01601	2.50223e-11
Gm11496	-2.83429	2.60726e-11
Hist3h2ba	3.32248	2.63692e-11
Prcp	-0.881733	2.70055e-11
Spns2	1.52094	2.73152e-11
Atp1b1	-1.08549	2.77764e-11
Rmdn2	-1.15057	2.89956e-11
Ptger4	1.85217	3.18117e-11
Stra6	2.35049	3.20777e-11
Cdrt4	2.68366	3.23203e-11
Cldn9	2.50474	3.31223e-11
Ypel2	-1.3273	3.3814e-11
Gstm1	-1.13216	3.54263e-11
Hoxb1	3.08668	3.57491e-11
Rasd1	3.2077	3.6549e-11
Pde8a	-1.37346	3.72373e-11
Cd34	1.43963	3.80074e-11
Elmo1	1.19003	3.80158e-11
Gsap	1.85896	3.808e-11
Rapgef4	2.27617	3.82806e-11
Gabarap	-0.82966	3.83795e-11
Unc45b	1.68856	3.9381e-11
Stat5b	-1.40637	4.01111e-11
Fam102a	-1.12605	4.02167e-11
Ripk3	-1.37906	4.17593e-11
Asphd2	1.67315	4.26005e-11
Lin28a	1.06814	4.3038e-11
Gm43293	3.07572	4.3038e-11
Dusp2	2.27975	4.31584e-11
Serpinh1	-1.3833	4.3329e-11
Rnf225	1.41214	4.4719e-11
Elf4	-1.61297	4.52425e-11
Rab12	-0.913889	4.61286e-11
Rhobtb1	2.49682	4.63558e-11
Iqgap2	-1.15336	4.724e-11
Tpd52	-0.87308	4.75019e-11
Porcn	-1.55269	4.83083e-11
Trmt2b	-1.22655	4.87051e-11
Gja4	-2.71004	5.11922e-11
Ncmap	-2.20439	5.21438e-11
Axdnd1	2.4197	5.24808e-11
Ggta1	-0.995491	5.30258e-11
Pth1r	2.42967	5.31864e-11
Arvcf	-1.04646	5.38009e-11
Tstd3	-1.07826	5.55938e-11
Yipf1	-0.921678	5.57675e-11
Gem	-2.3586	5.96635e-11
Ccdc170	-1.72117	5.97746e-11
Sh3tc1	-1.15465	6.07603e-11
Elovl7	-1.53451	6.09216e-11
1700029P11Rik	1.17762	6.14161e-11
Frmd5	1.10707	6.30541e-11
Tbc1d10b	-0.918912	6.37334e-11
Inhbc	2.30683	6.41458e-11
Ifitm1	-1.45201	6.65839e-11
Tmem179	2.29273	6.68186e-11
Lfng	1.99676	6.72951e-11
Myh3	1.60041	6.83398e-11
Tle4	0.878358	6.91888e-11
Gm5424	-2.07232	7.19716e-11
Thpo	1.90959	7.43077e-11
Zfhx3	1.15294	7.74154e-11
Ksr1	-1.19212	7.89546e-11
Sdr42e1	1.93274	7.97582e-11
Ccdc64	1.08121	8.02423e-11
Flrt3	-1.46922	8.06387e-11
Inf2	1.26529	8.43824e-11
Prss42	1.97812	8.4923e-11
Tgfb2	-1.91174	8.68007e-11
Hells	0.889061	8.88764e-11
Trim47	-1.94361	9.12561e-11
Dmrta2	1.74121	9.38805e-11
Dusp9	1.44448	9.65955e-11
Lgalsl	-0.94715	9.72014e-11
Plscr1	-0.983944	9.74931e-11
Tfap2a	-1.65319	9.8308e-11
Cfap61	-2.08487	1.02448e-10
Kcnh6	1.67241	1.02883e-10
Anxa7	-0.82649	1.03339e-10
Phc1	0.886425	1.03566e-10
Kcnk1	1.36003	1.06788e-10
Serpinb6c	-2.31473	1.09512e-10
Agap2	2.07327	1.11022e-10
Hsd11b2	1.80866	1.15549e-10
Fjx1	1.32492	1.15677e-10
Bmp4	-1.71381	1.19211e-10
Adgrl3	1.68066	1.19526e-10
Zswim8	0.93048	1.2091e-10
Kcna2	-3.25551	1.2182e-10
Tex15	-1.49585	1.24757e-10
Adora2b	1.53357	1.24771e-10
Tcea2	1.18297	1.28957e-10
Ptchd1	2.60795	1.32926e-10
Oas1d	-2.13173	1.3441e-10
Mppe1	-1.31894	1.46698e-10
B3galt1	1.65462	1.61571e-10
Col6a5	1.71683	1.85481e-10
Zswim4	0.980681	1.8631e-10
Pag1	-1.50352	1.8996e-10
Cdk19	-1.0298	1.90182e-10
Plxna4	1.63798	2.05384e-10
Fbxw10	-1.79463	2.22017e-10
Serinc2	1.50468	2.26222e-10
Mfap2	2.45616	2.27037e-10
Krt14	3.06298	2.46534e-10
B4galt5	-0.927376	2.51245e-10
Mcmdc2	-1.98787	2.6075e-10
Nos3	1.88319	2.63765e-10
N4bp3	-0.901912	2.76963e-10
Pik3ap1	2.21711	2.8003e-10
Ccdc36	1.25381	2.82086e-10
Marc2	-1.00853	2.83073e-10
Omp	1.63303	2.91877e-10
Hspa1a	2.06321	2.94185e-10
Rcsd1	2.14369	2.9746e-10
Dgkz	0.857683	3.119e-10
Znfx1	-0.88443	3.14844e-10
Ackr4	-2.39838	3.19143e-10
Zc3h12a	-1.33953	3.24636e-10
Plcxd1	1.75136	3.38525e-10
Plch1	1.0081	3.47833e-10
Tacc2	-0.972806	3.4957e-10
Il17rc	-1.43933	3.49953e-10
Ccdc93	-0.880107	3.52474e-10
Dnajb3	1.97004	3.53019e-10
Gna14	2.31382	3.54021e-10
Prlr	2.30893	3.56499e-10
3110083C13Rik	2.7677	3.65121e-10
Mzb1	2.61021	3.65121e-10
Gca	1.19368	3.90052e-10
Prob1	1.74821	4.06607e-10
Klhdc2	1.04294	4.19454e-10
Sfxn2	-0.934658	4.30939e-10
Eras	1.36157	4.30939e-10
Plekhg4	1.84873	4.335e-10
C130071C03Rik	1.69879	4.7629e-10
Ltk	-2.39994	5.09348e-10
Lgi2	-1.2916	5.09348e-10
Pdyn	1.87769	5.20109e-10
Grhl3	-1.19681	5.27329e-10
Nedd9	-1.78807	5.29978e-10
Tnip2	-1.2108	5.3298e-10
Gdpd5	1.77417	5.44212e-10
Mlec	-0.787871	5.47184e-10
Jazf1	2.45141	5.48273e-10
Atp9a	-0.974825	5.51667e-10
Adad2	1.28047	5.51667e-10
Dab2	1.69008	5.52332e-10
Xpa	-1.133	5.67623e-10
Cpped1	-0.952339	5.919e-10
Aldh3a1	-2.14557	6.04789e-10
Ssbp2	1.34935	6.11965e-10
Tnfsf13	1.58631	6.25924e-10
Park2	2.02256	6.52861e-10
3300002P13Rik	2.98706	6.77069e-10
Slc40a1	1.60332	6.80661e-10
Ror1	-1.66235	7.25999e-10
Katnal2	1.72822	7.6527e-10
Hmox1	1.16825	7.89333e-10
Trp53i11	1.5232	8.19128e-10
Gm16063	-3.17978	8.94941e-10
Slc12a7	-0.886021	9.5723e-10
Apol6	-1.82013	9.76044e-10
Pde7a	0.93729	9.81447e-10
Cxxc4	2.26214	9.90554e-10
Cidea	-2.30467	9.96053e-10
Col8a2	1.74439	1.01021e-09
Dennd5b	1.06741	1.01438e-09
Slc44a5	-2.67156	1.04717e-09
Dzip1l	-1.21672	1.05662e-09
Prkca	-1.37516	1.07022e-09
Parvg	2.04022	1.10385e-09
Smarca1	1.18216	1.10739e-09
Cabp1	-1.09244	1.14365e-09
Ank3	-1.01843	1.21826e-09
Sema4b	-0.857839	1.27213e-09
Prr7	1.32532	1.27462e-09
Zfp820	-1.04321	1.2993e-09
Tmem132d	2.18319	1.31853e-09
Zfp287	1.52061	1.35667e-09
Btn1a1	-2.81803	1.36562e-09
Sorbs3	1.48093	1.37161e-09
Greb1l	1.67524	1.41285e-09
Rftn1	-1.57139	1.4225e-09
Htr3a	2.00177	1.55267e-09
Lmo1	-2.49141	1.5802e-09
Tfr2	2.25681	1.74144e-09
Memo1	0.814713	1.76049e-09
Ppargc1b	-1.18931	1.85613e-09
Gm21992	-1.62403	1.94996e-09
Accsl	-1.17704	1.96532e-09
Lhpp	-0.961768	1.98307e-09
Uts2r	2.94907	2.01498e-09
Tmem82	-1.77345	2.0163e-09
2810429I04Rik	1.43557	2.0313e-09
Mir124a-1hg	-1.87791	2.10128e-09
Jsrp1	2.90861	2.15274e-09
Rnf13	-1.01824	2.25079e-09
Pdxk	-0.92442	2.43411e-09
Nxph4	2.19605	2.44355e-09
Egfl6	-1.19215	2.4846e-09
Sncb	2.46867	2.50857e-09
Rhox1	2.05596	2.66686e-09
Dsc2	1.90535	2.69342e-09
Gdf11	1.36203	3.05983e-09
B9d1	0.892794	3.11755e-09
Pdha1	-0.76811	3.16276e-09
Hoxb13	-2.79711	3.19278e-09
Aire	1.48459	3.251e-09
Emilin2	2.01742	3.251e-09
Crmp1	1.39933	3.25683e-09
Adcy1	-1.22523	3.31079e-09
Prkch	1.60372	3.31079e-09
Crtac1	-1.7927	3.31664e-09
Gm14569	2.66721	3.34676e-09
Epn3	3.08118	3.34991e-09
Zyx	1.39736	3.40421e-09
Fam60a	1.01911	3.40699e-09
Cabs1	-2.88303	3.43404e-09
Dppa4	0.848563	3.44574e-09
Prx	-1.13794	3.6324e-09
Abi3	-1.34581	3.73222e-09
Src	-0.911223	3.79802e-09
Patl2	-1.28347	3.89949e-09
Clps	-2.28382	4.10881e-09
Angptl2	-1.93985	4.36089e-09
Lrp8	1.09261	4.46887e-09
Hyal3	-2.4169	4.50199e-09
Peg10	1.68865	4.55306e-09
Suv39h1	1.1139	4.57849e-09
Arhgap29	0.986344	4.61213e-09
Fgd5	1.32553	4.77077e-09
S100a10	-1.18886	5.17085e-09
Unc5cl	-1.46182	5.19669e-09
Gsc	-2.88442	5.19943e-09
Plekhm2	-1.25123	5.20134e-09
Scrn1	-1.07473	5.30326e-09
Lrrn1	1.63947	5.39131e-09
Tex19.2	1.49668	5.53897e-09
Twist1	1.35661	5.6984e-09
Atp4a	2.1524	5.93134e-09
Il17re	2.75	6.22594e-09
Bspry	1.21149	6.25869e-09
Htr1b	-1.63273	6.36167e-09
BC048679	-2.97567	6.51236e-09
Efhd1	1.6559	6.52886e-09
Sema7a	1.39918	6.55242e-09
Ina	1.24443	6.56909e-09
Fam217b	1.52008	6.67677e-09
Pof1b	-2.30584	6.89904e-09
Isyna1	0.985346	7.10437e-09
Cadm4	-1.37193	7.30437e-09
Specc1	1.14423	7.33148e-09
Cadps	-1.60254	7.3347e-09
Samd4	1.56079	7.43767e-09
Upb1	1.86152	7.47627e-09
Otop1	2.4939	7.56388e-09
Dkk3	-1.42396	7.92924e-09
2200002D01Rik	2.10217	8.10062e-09
Socs3	1.82672	8.18051e-09
Rhou	1.17917	8.18653e-09
Laptm4b	1.06598	8.18653e-09
4930524B15Rik	2.4122	8.18773e-09
Pcolce	-1.23779	8.28616e-09
Dis3l	0.965555	8.68938e-09
Lclat1	-1.09098	8.68938e-09
Adamts7	-1.25443	8.89949e-09
Tmem44	-1.31846	8.93102e-09
Ak1	-0.971392	9.65651e-09
Tbc1d8	-1.0908	9.69911e-09
Ap3m2	-1.24657	1.01731e-08
Mycl	-1.13661	1.03511e-08
Ppl	1.36006	1.03605e-08
Cept1	-0.823954	1.06325e-08
Snai1	-1.54533	1.08765e-08
Kcnab3	-1.38468	1.0907e-08
Stpg1	-1.84749	1.09942e-08
Itga4	2.4153	1.14825e-08
Foxr2	1.33303	1.15554e-08
Litaf	-0.948916	1.16713e-08
Cd99l2	-0.916485	1.16792e-08
Cmtm3	-1.34886	1.19892e-08
Ikbip	-0.957459	1.24991e-08
Lrrc32	2.98646	1.39458e-08
Nkd2	1.62767	1.42215e-08
Nkx3-1	2.16845	1.45893e-08
Mcoln3	2.65633	1.50626e-08
CN725425	1.08018	1.52603e-08
Faxc	1.28096	1.52854e-08
Ctsw	-1.46922	1.54945e-08
Irak3	-1.42578	1.55351e-08
Rbm44	1.15785	1.56579e-08
Gfra3	2.29385	1.73667e-08
Fgfr3	2.28201	1.76424e-08
Rgs22	2.18584	1.76424e-08
Acot13	-1.12941	1.77058e-08
Cd81	-0.878044	1.84508e-08
Themis2	1.53843	1.84582e-08
Stbd1	1.88387	1.88403e-08
Hmha1	1.11516	1.929e-08
Cebpb	1.59072	1.94365e-08
Ebf1	1.81252	1.94829e-08
Ly6a	-3.03005	1.94842e-08
Mybpc1	-2.18518	1.96822e-08
Rell2	1.45119	1.97955e-08
Fstl3	1.87815	1.98914e-08
Rundc3a	-1.22961	2.07225e-08
Kctd16	2.84861	2.15175e-08
Soat1	1.21871	2.17444e-08
Aoc3	1.89366	2.20913e-08
Tmem121	1.42507	2.22331e-08
Hrk	1.58523	2.2307e-08
Zbtb38	-0.942076	2.32231e-08
Ppp4r4	-1.53991	2.40257e-08
Epha1	1.75029	2.43056e-08
Pth2r	2.68364	2.53072e-08
Myo5a	0.998548	2.56573e-08
Zcchc12	1.84362	2.61843e-08
Cdh9	2.12791	2.81313e-08
Hrh3	2.29615	2.92478e-08
Klhl3	-1.6952	2.99265e-08
Tchh	2.26701	2.99888e-08
Sptbn5	1.905	3.11732e-08
Pmepa1	-1.11229	3.14542e-08
Gm38393	1.32725	3.21803e-08
Dnaic2	1.5002	3.24441e-08
Prdm11	1.02093	3.35733e-08
Ddr1	1.02539	3.3985e-08
Pdgfc	-1.11838	3.48111e-08
Serping1	1.99573	3.51399e-08
Gnmt	1.64636	3.51885e-08
Sstr2	-2.83977	3.53867e-08
Nfatc2	1.2785	3.74583e-08
Lgals7	2.31308	3.74583e-08
Mpp3	1.49751	3.79392e-08
Flrt2	-1.31061	3.79392e-08
Mttp	1.07724	3.95755e-08
Hhex	-1.00264	4.00531e-08
Cyp4f17	-1.16931	4.02446e-08
Ssh1	-0.827567	4.05327e-08
Klhl23	1.17146	4.21641e-08
Psmb10	1.16684	4.22685e-08
Atp8b3	1.40829	4.42479e-08
Mapk11	1.28927	4.74837e-08
Axl	-1.39763	4.93915e-08
Rbp7	1.59031	5.01853e-08
Ldoc1	1.96608	5.12139e-08
Neurl1a	-0.990459	5.14201e-08
Cd248	-2.57798	5.17073e-08
Gcm1	2.07108	5.19531e-08
Tnk2	-0.790104	5.64881e-08
Batf3	2.82708	5.72543e-08
Scube2	-1.93443	5.74491e-08
F2rl1	1.1078	5.90152e-08
Amica1	-2.7427	5.95769e-08
4930502E18Rik	-1.64963	6.60864e-08
Htr7	-2.77147	6.66421e-08
6820408C15Rik	2.04161	6.6838e-08
Actn1	-0.862984	6.70444e-08
Gm43568	-1.54018	6.80314e-08
Mmel1	1.33321	6.85841e-08
Klhdc7a	-1.53846	7.1101e-08
Prss45	2.36757	7.13074e-08
Gramd1b	-0.893171	7.41466e-08
Gpr137b	-1.14426	7.62885e-08
Rtn4rl2	2.79499	8.07735e-08
Kcng1	1.57379	8.221e-08
Zfp652	0.891515	8.35404e-08
Fhdc1	1.72428	8.41737e-08
Atp11b	0.81148	8.5724e-08
Msc	-2.42386	8.59792e-08
Tmeff2	2.00007	8.59792e-08
Gm19426	1.34728	8.64094e-08
Amdhd1	2.32259	8.69652e-08
Parp10	1.55983	8.85985e-08
Fam25c	-1.29766	8.96756e-08
Zfp334	1.07113	9.16075e-08
Grb7	1.16282	9.36927e-08
Pros1	-1.29403	9.61449e-08
Rtn4rl1	1.64324	9.7551e-08
Fosl2	1.93037	1.00424e-07
Pde2a	1.63522	1.00952e-07
Coro6	-1.39323	1.02246e-07
Tspo2	-2.86741	1.0514e-07
Wnt3	-1.73981	1.1189e-07
Nrbp2	1.50645	1.12617e-07
Aif1l	1.15799	1.14585e-07
Aqp11	-1.15301	1.16846e-07
Tnfrsf8	-1.51394	1.17167e-07
Gas2	1.04414	1.19703e-07
Srrm4	1.85422	1.26106e-07
Iqub	1.32956	1.34519e-07
Cables1	-1.20164	1.37405e-07
Bptf	0.812982	1.37444e-07
Tmem141	1.36316	1.39858e-07
Hs6st2	1.72805	1.42563e-07
Abr	-0.833072	1.44521e-07
Zer1	0.951844	1.46904e-07
Tmem191c	-1.25679	1.46998e-07
Zbed3	0.861198	1.48033e-07
Acads	-0.868003	1.49784e-07
E130018N17Rik	-2.05731	1.52265e-07
Plgrkt	-0.983209	1.57897e-07
Kalrn	-1.0162	1.57949e-07
Pga5	-2.93711	1.63296e-07
Rsph4a	-1.38003	1.63878e-07
Fthl17a	2.61791	1.64419e-07
Vstm2b	2.3048	1.69283e-07
Zfp383	-0.824195	1.72422e-07
Lix1l	-1.2496	1.74521e-07
Irf9	-0.967211	1.76824e-07
Fam181b	-1.71718	1.78233e-07
P3h2	1.83731	1.81984e-07
Hoxb3	2.60591	1.84244e-07
Unc5b	0.869351	1.89601e-07
Tnfrsf25	-1.56199	1.98912e-07
Rap1gap2	-1.28311	2.00256e-07
Tekt2	1.3318	2.10718e-07
Pcsk1	-1.3324	2.1554e-07
Map7d1	0.819332	2.18465e-07
2410137M14Rik	-1.14121	2.21785e-07
Rasl10b	1.23808	2.21976e-07
Thsd4	-2.05317	2.28171e-07
Ptgs1	-1.79131	2.35491e-07
Ahi1	0.860357	2.35801e-07
Rnf181	-0.807594	2.37975e-07
Otud7a	1.46193	2.39787e-07
Smpdl3a	-2.57202	2.43713e-07
Ephb6	-1.13531	2.47626e-07
Ago2	-0.855287	2.48234e-07
Slco3a1	1.50009	2.5816e-07
Gm42637	2.30507	2.62268e-07
Kdm3a	-0.823329	2.67317e-07
Npc1	-0.790489	2.67924e-07
Tktl1	1.45235	2.70068e-07
Lyn	-1.27109	2.72767e-07
Gm13832	-2.57819	2.73637e-07
Plin5	1.38337	2.74485e-07
Xkr6	1.04438	2.74857e-07
C430039J16Rik	2.46049	2.76854e-07
Igsf21	2.15162	2.78489e-07
Tuba3b	2.39196	2.78751e-07
Smyd1	1.36188	2.85347e-07
Pstpip1	1.04172	2.85561e-07
Kcnb1	1.33858	2.85797e-07
Parp8	1.63879	2.85797e-07
Neurod1	1.47179	2.8858e-07
Nt5dc2	0.921451	2.91084e-07
Trim66	1.69241	2.95753e-07
Pyurf	1.04735	3.03366e-07
Efhb	-1.45886	3.04371e-07
Xylb	-1.00262	3.09122e-07
Sptbn2	1.25177	3.16986e-07
Impa1	-0.796526	3.18454e-07
Jmjd1c	0.8739	3.18454e-07
Cd38	-1.13353	3.20057e-07
Phf19	1.1438	3.30157e-07
Galnt18	-2.61625	3.41565e-07
Hap1	-1.12884	3.55624e-07
Clec2l	2.08823	3.58108e-07
Bmp6	1.50518	3.64479e-07
Ggh	-0.975366	3.67753e-07
Wdyhv1	-0.852234	3.69553e-07
B2m	-1.2404	3.70498e-07
Nrn1	2.59325	3.72635e-07
Epha4	-1.16998	3.79001e-07
Slc35f4	2.53308	3.79001e-07
Iglon5	1.70274	3.86015e-07
Brsk2	2.14757	3.86865e-07
2310015A10Rik	1.39749	3.86865e-07
Fam196b	1.24572	3.96761e-07
Dlk1	2.48891	4.05387e-07
Pdpn	1.12983	4.06092e-07
Cnnm1	1.71259	4.10932e-07
Pfkp	-0.919226	4.56573e-07
Psmb9	1.78223	4.60593e-07
Tnfrsf1a	1.3736	4.68741e-07
Ebi3	-1.89879	4.75825e-07
Ehd1	-0.76084	5.00211e-07
Atp10a	1.17494	5.23311e-07
Sox21	-1.56579	5.55263e-07
Des	1.21601	5.57571e-07
Myl9	1.88268	5.6376e-07
Tlr2	-1.40382	5.7175e-07
Ramp3	1.07594	5.8666e-07
Srd5a3	-0.847527	6.02658e-07
Kbtbd6	1.23959	6.27834e-07
Arfgap3	-0.926085	6.45601e-07
Lactb2	-0.806538	6.50969e-07
Etv1	1.0012	6.61588e-07
Zfp944	-0.926136	6.69273e-07
Slc6a13	2.43826	6.77917e-07
Casp8	1.37319	6.79691e-07
Ticrr	-0.846078	6.95633e-07
Ccdc92b	1.06918	7.14086e-07
St3gal6	-1.66791	7.14467e-07
D330045A20Rik	1.97258	7.16219e-07
Dpp7	-0.900578	7.16249e-07
Ttc9b	-2.1716	7.24741e-07
Mybpc3	-1.44309	7.42047e-07
Stag2	0.767487	7.54013e-07
Lims2	2.28542	7.64033e-07
Hoxc13	-1.83452	7.64347e-07
Clip4	-0.940273	7.66977e-07
Rps6ka5	1.00294	7.85962e-07
St8sia6	-1.50182	7.87895e-07
Qpct	-1.41994	7.94356e-07
Rhbdl3	1.29685	7.99535e-07
Hid1	1.30424	8.0147e-07
Tulp1	1.07827	8.05753e-07
Dcstamp	-2.57939	8.18812e-07
Slc43a3	1.23677	8.26377e-07
Add2	2.4313	8.27953e-07
Cacna1g	1.51851	8.35071e-07
Gyg	-1.10159	8.87772e-07
Nkx6-3	-2.15123	8.90083e-07
Spire2	-1.01316	9.12007e-07
Eef1a2	2.04733	9.30036e-07
Tnnt1	0.99119	9.30036e-07
Fut4	2.35488	9.411e-07
4930444M15Rik	-1.41034	9.45935e-07
Ddit4	1.05615	9.53937e-07
Nfatc4	-1.15103	9.59568e-07
Ube3c	0.744631	9.65617e-07
Zfp54	1.03691	9.68616e-07
Myo1e	-0.897029	9.70267e-07
Psmb8	2.60075	9.71126e-07
Tenm3	-1.04962	1.00289e-06
Snap91	-1.16361	1.00649e-06
Ugt8a	1.10325	1.00789e-06
Prr23a1	1.73243	1.02579e-06
Smyd3	-0.810861	1.03308e-06
Serpinf1	1.73313	1.05197e-06
Nmrk1	-1.02057	1.05396e-06
Snx11	0.866678	1.08138e-06
Tgm1	-1.39862	1.10111e-06
4930522L14Rik	-1.02635	1.1599e-06
Exoc6	0.806931	1.16823e-06
Sox2	-0.896994	1.17137e-06
Gm26735	1.94782	1.18134e-06
Zbtb10	-1.09437	1.18207e-06
Iffo1	-1.00972	1.19892e-06
Zc3h12b	1.47785	1.20243e-06
Lrrc4b	2.44054	1.20841e-06
Trim44	0.943252	1.21501e-06
Itgam	1.05616	1.21785e-06
Ephb1	2.36241	1.2411e-06
Calca	1.08699	1.25372e-06
Mtl5	1.29362	1.27587e-06
Tnfaip6	-1.72536	1.27868e-06
Ace	1.91922	1.3214e-06
Ccm2l	2.20073	1.34412e-06
Zcrb1	0.932891	1.36273e-06
Gm973	1.3504	1.39473e-06
Barx1	2.40395	1.4016e-06
Shroom3	-0.870635	1.40713e-06
Ubap1l	1.58014	1.41534e-06
Lrp1b	1.78677	1.42175e-06
Terb2	1.37708	1.42447e-06
Cdh4	1.38413	1.48555e-06
Micall2	1.30677	1.51426e-06
Gstm2	-1.04996	1.51848e-06
Lrrc45	-0.861195	1.57405e-06
Naf1	0.912663	1.57685e-06
Matn2	1.13175	1.59842e-06
Syce1	1.08097	1.60592e-06
[truncated: 1,098 more rows]
