# Supplementary material for: Cooperative genetic networks drive embryonic stem cell transition from naïve to formative pluripotency
Source: EMBO J. 2021 Mar 9;40(8):e105776. doi: 10.15252/embj.2020105776 (PMC8047444; doi:10.15252/embj.2020105776)
Supplement: Supplementary file 5 — Dataset EV2 [file EMBJ-40-e105776-s003.xlsx]

## Sheet: Delay Times (h) of KO ESCs
Dataset EV2 - Quantification of differentiation delays
	based on naïve marker expression				based on differentially expressed genes
KO at N24	Timing	Delay	min euclidean distance	10% lowest relative distance	Timing	Delay	min euclidean distance	10% relative distance
Csnk1a1	2	22	2.08987	-2 to 4	-0.25	24.25	54.5806	-2 to 2
Smg5	9.5	14.5	0.69717	4 to 12	13.75	10.25	34.7398	10 to 18
Rbpj	5	19	0.668493	2 to 10	13.25	10.75	36.3124	10 to 18
Zfp281	10	14	1.58885	4 to 12	14.5	9.5	42.5195	10 to 20
Zfp423	6.75	17.25	1.53994	0 to 10	12.75	11.25	29.7792	10 to 18
Jarid2	10.75	13.25	0.944604	8 to 14	13.25	10.75	31.5744	10 to 18
Tsc2	9.5	14.5	0.594229	6 to 12	13.75	10.25	26.5198	10 to 18
Etv5	8.75	15.25	1.28918	4 to 12	12.5	11.5	34.3462	8 to 16
Fgfr1	8.75	15.25	1.51084	4 to 12	14.5	9.5	27.4058	10 to 18
Smg6	12.75	11.25	0.727674	10 to 16	16.25	7.75	22.8243	12 to 20
Tcf7l1	9.75	14.25	1.45658	4 to 12	16.5	7.5	27.4124	12 to 22
Trp53	12.75	11.25	1.09586	10 to 16	16.5	7.5	29.5576	12 to 22
Ptpn11	13	11	1.9698	8 to 16	17.5	6.5	21.8574	14 to 22
Raf1	15	9	1.47228	12 to 18	18.25	5.75	23.6391	14 to 24
Kdm6a	15.5	8.5	0.923817	14 to 18	19.5	4.5	23.7649	14 to 26
Nmt1	13.75	10.25	0.819697	12 to 16	19.5	4.5	24.7939	14 to 26
Pten	16	8	0.445734	14 to 18	20	4	18.1275	16 to 26
Fryl	15.25	8.75	1.22169	12 to 18	19.25	4.75	20.2104	14 to 26
Mapk1	17.75	6.25	1.38442	16 to 20	18.75	5.25	20.9596	14 to 24
Trim71	13.75	10.25	0.855766	12 to 16	20.75	3.25	33.3983	16 to 28
Mbd3	16	8	0.982634	14 to 18	19.25	4.75	20.4598	14 to 26
Smg7	19	5	1.03623	16 to 22	19.75	4.25	26.5101	14 to 26
Cdk8	16.25	7.75	0.731904	14 to 18	21	3	18.9174	16 to 26
Gabbr1	18.5	5.5	1.18757	16 to 20	21.5	2.5	20.0838	16 to 26
L3mbtl3	18.25	5.75	0.94802	16 to 20	22.25	1.75	20.3557	16 to 28
Leo1	18.75	5.25	0.896833	16 to 22	20.75	3.25	28.5131	16 to 26
Nmnat2	17.5	6.5	0.427605	16 to 20	22	2	20.0297	16 to 28
Mta3	18.75	5.25	1.27832	16 to 22	20.75	3.25	19.6173	16 to 26
Lmna	19.5	4.5	1.15949	18 to 22	22.25	1.75	22.688	16 to 28
Aff3	20.5	3.5	1.11165	18 to 22	22.25	1.75	21.3502	16 to 28
Usp7	17.5	6.5	1.15012	16 to 20	21.25	2.75	16.5509	16 to 26
Alg13	21	3	0.97795	18 to 24	21.25	2.75	18.812	16 to 26
Apc	18.5	5.5	0.683909	16 to 20	22.5	1.5	19.4463	16 to 28
Jmjd1c	20	4	1.17918	18 to 22	21.5	2.5	18.2182	16 to 28
Ski	20	4	0.78745	18 to 22	21.5	2.5	19.6708	16 to 28
Sulf1	19	5	0.620194	16 to 20	22.75	1.25	20.426	16 to 28
Ctbp2	20	4	0.870534	18 to 22	19.75	4.25	31.2812	14 to 26
Mthfd1l	19.25	4.75	1.00135	16 to 22	22.75	1.25	22.0027	16 to 28
Ncor1	18.25	5.75	0.892848	16 to 20	23	1	24.9575	16 to 30
Fbxw7	20.75	3.25	1.439	18 to 24	21.75	2.25	29.7951	16 to 28
Pecam1	19.5	4.5	0.668267	18 to 22	22.5	1.5	16.0559	18 to 28
Zfp532	19.5	4.5	0.758219	18 to 22	22.5	1.5	16.3849	18 to 28
Eed	16.25	7.75	2.00896	14 to 20	23.5	0.5	43.0383	14 to 32
Usp9x	20	4	0.696086	18 to 22	23.75	0.25	19.3156	18 to 30
Bcor	20.75	3.25	0.701897	18 to 24	22.75	1.25	20.5419	18 to 28
Foxp1	22	2	1.83855	20 to 24	22.5	1.5	19.2111	18 to 28
Rbpms	21.75	2.25	0.638698	20 to 24	22.5	1.5	18.0403	18 to 28
Suz12	16	8	2.38676	12 to 18	24.5	-0.5	41.0568	16 to 32
Myo10	20.25	3.75	0.755709	18 to 22	23.5	0.5	23.9113	18 to 30
Nsd1	21.5	2.5	0.417716	20 to 24	23	1	14.8353	18 to 28
Prkci	22	2	0.642047	20 to 24	23	1	19.1872	18 to 28
Atg13	22.5	1.5	0.380368	20 to 24	24	0	17.7022	18 to 30
Pitpnc1	22.25	1.75	0.682566	20 to 24	23.25	0.75	20.0788	18 to 30
Arid5b	21.25	2.75	0.870925	18 to 24	23.5	0.5	17.9754	18 to 30
Cabin1	22.75	1.25	1.10923	20 to 26	23.5	0.5	26.1435	18 to 30
Dym	22	2	0.446694	20 to 24	23.5	0.5	19.5045	18 to 30
Gtf2ird1	22	2	0.676835	20 to 24	23.25	0.75	21.2409	18 to 30
Macf1	22.25	1.75	0.527632	20 to 24	24.25	-0.25	17.9058	18 to 30
Etl4	24.25	-0.25	0.853898	22 to 26	23.5	0.5	21.1451	18 to 30
Igf2bp1	23.5	0.5	1.32848	20 to 26	23.75	0.25	22.6224	18 to 30
Fgfr2	23.5	0.5	0.477873	22 to 26	24.25	-0.25	17.065	18 to 30
Ssr2	24.25	-0.25	0.624611	22 to 26	24.25	-0.25	20.4065	18 to 30
Tet1	24	0	1.3106	22 to 28	24.25	-0.25	21.9563	18 to 30
Arih2	23	1	0.821906	20 to 26	24.75	-0.75	18.491	20 to 32
Hprt	24.25	-0.25	1.14722	22 to 28	24	0	15.2099	18 to 30
Irak3	23.75	0.25	0.722048	22 to 26	24.25	-0.25	20.7904	18 to 30
Rps6ka1	26	-2	1.1631	22 to 30	24.75	-0.75	18.5	20 to 30
Msi2	26.25	-2.25	1.49423	22 to 30	24.25	-0.25	19.3561	18 to 30
Pum1	24.75	-0.75	0.57933	22 to 28	24.5	-0.5	17.8225	18 to 30
Dido1	25.75	-1.75	0.34555	24 to 28	25.25	-1.25	18.4645	20 to 32
Nes	25.75	-1.75	0.702646	24 to 28	25	-1	19.4925	20 to 32
Hnrnph1	26.75	-2.75	0.361367	24 to 30	26.25	-2.25	18.1276	20 to 32
Myc	28.5	-4.5	1.1407	24 to 32	26.75	-2.75	22.4379	20 to 32
