# Supplementary material for: Cooperative genetic networks drive embryonic stem cell transition from naïve to formative pluripotency
Source: EMBO J. 2021 Mar 9;40(8):e105776. doi: 10.15252/embj.2020105776 (PMC8047444; doi:10.15252/embj.2020105776)
Supplement: Supplementary file 6 — Dataset EV3 [file EMBJ-40-e105776-s002.xlsx]

## Sheet: MOUSE Epiblast
Dataset EV3 - Fraction of identity of ESCs in 2i and at N24 with mouse in vivo pre- and postimplantation epiblast cells
2i vs N24	E4.5		E5.5		E6.5
Condition	2i	N24	2i	N24	2i	N24	Molecular Phenotype (average log2FC of naïve markers at N24)
Csnk1a1	0.606143	0.562445	0.0459886	0.109045	0.347868	0.32851	3.2039
Smg5	0.605052	0.558975	0.167873	0.274638	0.227074	0.166387	2.11157
Zfp423	0.547272	0.497561	0.155079	0.223532	0.297649	0.278907	2.50373
Tcf7l1	0.573832	0.510005	0.140867	0.240088	0.2853	0.249906	2.12013
Eed	0.45647	0.386685	0.200107	0.283592	0.343424	0.329723	1.09166
Tsc2	0.605335	0.535524	0.142353	0.217659	0.252312	0.246817	2.16239
Suz12	0.481108	0.405115	0.162071	0.273897	0.356821	0.320987	1.22732
Smg6	0.609716	0.514202	0.136014	0.256248	0.25427	0.22955	1.66745
Zfp281	0.660212	0.563977	0.077734	0.175302	0.262054	0.260721	2.07179
Nmt1	0.572821	0.47712	0.134088	0.265742	0.29309	0.257138	1.54148
L3mbtl3	0.512824	0.409075	0.188655	0.303983	0.298521	0.286942	0.901446
Pten	0.56535	0.453453	0.19986	0.301228	0.23479	0.245319	1.2137
Rbpj	0.645227	0.534148	0.0494464	0.175213	0.305326	0.290639	2.52058
Etv5	0.647525	0.529013	0.0854277	0.239588	0.267048	0.231399	2.19823
Ptpn11	0.596553	0.4764	0.111845	0.291949	0.291602	0.231651	1.67162
Raf1	0.616903	0.491388	0.130944	0.251183	0.252153	0.257429	1.472
Sulf1	0.550768	0.429624	0.165205	0.309398	0.284027	0.260978	0.782346
Fgfr1	0.660245	0.540471	0.0586943	0.194125	0.28106	0.265403	2.30491
Leo1	0.545592	0.418059	0.174953	0.270538	0.279455	0.311403	0.822229
Mthfd1l	0.568384	0.440599	0.130899	0.309914	0.300718	0.249487	0.727175
Apc	0.549001	0.421529	0.16234	0.336915	0.288659	0.241556	0.833412
Lmna	0.539167	0.410141	0.176907	0.275482	0.283927	0.314378	0.746546
Jmjd1c	0.569316	0.43845	0.145386	0.295877	0.285298	0.265672	0.695713
Cdk8	0.55353	0.421318	0.166064	0.322988	0.280407	0.255694	1.15196
Gabbr1	0.541025	0.40435	0.158626	0.331418	0.300349	0.264232	0.91949
Myo10	0.550154	0.413612	0.163798	0.336714	0.286048	0.249674	0.577031
Trp53	0.618746	0.477369	0.0817846	0.246523	0.299469	0.276108	1.67977
Fryl	0.588088	0.437361	0.13405	0.307695	0.277862	0.254945	1.33972
Mbd3	0.576559	0.423803	0.14546	0.354085	0.277981	0.222112	1.15743
Jarid2	0.51799	0.442216	0.191591	0.283909	0.290419	0.273876	1.89826
Trim71	0.641019	0.479858	0.0871211	0.263453	0.27186	0.256688	1.49593
Nmnat2	0.567694	0.4057	0.148021	0.303578	0.284286	0.290722	0.954468
Usp7	0.56853	0.406702	0.150097	0.362817	0.281373	0.230481	0.947197
Mta3	0.594729	0.427815	0.138873	0.346754	0.266397	0.225431	0.859673
Zfp532	0.571801	0.401629	0.137064	0.351028	0.291135	0.247343	0.679812
Ssr2	0.552803	0.381813	0.200794	0.36181	0.246403	0.256378	-0.0606973
Pecam1	0.567645	0.395745	0.144309	0.362527	0.288046	0.241728	0.688961
Atg13	0.549056	0.375968	0.161518	0.359612	0.289426	0.26442	0.244397
Aff3	0.568978	0.393455	0.141124	0.318771	0.289898	0.287774	0.562103
Smg7	0.648974	0.474738	0.101434	0.325121	0.249592	0.200141	0.743169
Macf1	0.55671	0.380979	0.159408	0.368195	0.283882	0.250826	0.267307
Arih2	0.542029	0.364296	0.15441	0.374066	0.303561	0.261639	0.183403
Alg13	0.59428	0.415066	0.151648	0.331794	0.254071	0.25314	0.532265
Foxp1	0.578076	0.397577	0.133476	0.34114	0.288448	0.261283	0.362289
Fgfr2	0.546844	0.36524	0.162723	0.384848	0.290432	0.249912	0.098227
Dym	0.553429	0.368003	0.149368	0.410564	0.297203	0.221432	0.301441
Kdm6a	0.591598	0.473125	0.111348	0.279836	0.297054	0.247039	1.36821
Nsd1	0.570213	0.383493	0.146546	0.354487	0.283241	0.26202	0.385207
Ncor1	0.574399	0.38531	0.125088	0.300405	0.300513	0.314285	0.842574
Usp9x	0.57881	0.381209	0.149733	0.333917	0.271457	0.284874	0.600299
Hnrnph1	0.526627	0.326438	0.164402	0.400847	0.30897	0.272715	-0.416592
Rps6ka1	0.560876	0.358401	0.140396	0.356849	0.298728	0.28475	-0.302169
Mapk1	0.662054	0.453368	0.0780575	0.301301	0.259888	0.245331	1.00456
Cabin1	0.577774	0.362925	0.115859	0.342025	0.306367	0.29505	0.248821
RC9	0.574955	0.364604	0.15009	0.375218	0.274955	0.260178	#N/A
Hprt	0.572034	0.354942	0.135051	0.362996	0.292915	0.282063	-0.0324046
Ski	0.612817	0.395116	0.10435	0.324773	0.282833	0.280111	0.624207
Ctbp2	0.659601	0.441076	0.0763748	0.304419	0.264024	0.254505	0.603251
Bcor	0.607823	0.385967	0.0997843	0.340745	0.292393	0.273288	0.433773
Rbpms	0.620913	0.391676	0.089448	0.33405	0.289639	0.274274	0.322562
Arid5b	0.603165	0.366776	0.118122	0.359088	0.278713	0.274136	0.485111
Fbxw7	0.646248	0.417106	0.0665749	0.379854	0.287177	0.20304	0.579949
Gtf2ird1	0.614874	0.377428	0.0899268	0.348766	0.2952	0.273806	0.266481
Pitpnc1	0.615139	0.375127	0.0903754	0.35278	0.294485	0.272093	0.229767
Etl4	0.610596	0.370315	0.0997082	0.353421	0.289696	0.276264	-0.047927
Prkci	0.617075	0.374589	0.0946521	0.351642	0.288273	0.273769	0.271872
Pum1	0.614906	0.35641	0.11164	0.390587	0.273454	0.253002	-0.128305
Tet1	0.628362	0.366911	0.0892721	0.387061	0.282366	0.246028	-0.0184733
Irak3	0.602689	0.347942	0.104452	0.374163	0.292859	0.277896	-0.00896878
Igf2bp1	0.610478	0.351218	0.107638	0.386241	0.281884	0.262541	-0.00585494
Nes	0.612776	0.33491	0.107228	0.414997	0.279995	0.250093	-0.296741
Msi2	0.6231	0.341237	0.126921	0.373494	0.249979	0.285269	-0.359371
Myc	0.594137	0.308602	0.115084	0.402969	0.290779	0.28843	-0.7092
Dido1	0.625078	0.334324	0.0919756	0.411013	0.282946	0.254663	-0.295404
										[100,]
										[101,]
										[102,]
										[103,]
										[104,]
										[105,]
										[106,]
										[107,]
										[108,]
										[109,]
										[110,]
										[111,]
										[112,]
										[113,]
										[114,]
										[115,]
										[116,]
										[117,]
										[118,]
										[119,]
										[120,]
										[121,]
										[122,]
										[123,]
										[124,]
										[125,]
										[126,]
										[127,]
										[128,]
										[129,]
										[130,]
										[131,]
										[132,]
										[133,]
										[134,]
										[135,]
										[136,]
										[137,]
										[138,]
										[139,]
										[140,]
										[141,]
										[142,]
										[143,]
										[144,]
										[145,]
										[146,]
										[147,]
										[148,]

## Sheet: MACAQUE Epiblast
Dataset EV3 - Fraction of identity of ESCs in 2i and at N24 with macaque in vivo pre- and postimplantation epiblast cells
FOI	Preimplantation		Early Postimplantation
GeneKO	2i	N24	2i	N24	Molecular Phenotype
Arid5b	0.639123	0.561853	0.360877	0.438147	0.485111
Cabin1	0.636093	0.553719	0.363907	0.446281	0.248821
Csnk1a1	0.673423	0.65046	0.326577	0.34954	3.2039
Dido1	0.641519	0.542242	0.358481	0.457758	-0.295404
Jarid2	0.63982	0.591654	0.36018	0.408346	1.89826
Mapk1	0.661444	0.583242	0.338556	0.416758	1.00456
Msi2	0.644597	0.563014	0.355403	0.436986	-0.359371
Myc	0.631391	0.546494	0.368609	0.453506	-0.7092
Nes	0.642909	0.553583	0.357091	0.446417	-0.296741
Pum1	0.64133	0.558054	0.35867	0.441946	-0.128305
RC9	0.636962	0.560949	0.363038	0.439051	#N/A
Tcf7l1	0.642683	0.599919	0.357317	0.400081	2.12013
Tet1	0.65436	0.566273	0.34564	0.433727	-0.0184733
Alg13	0.641062	0.579919	0.358938	0.420081	0.532265
Dym	0.632415	0.557331	0.367585	0.442669	0.301441
Etv5	0.653773	0.594115	0.346227	0.405885	2.19823
Fryl	0.642089	0.586283	0.357911	0.413717	1.33972
Hprt	0.64085	0.566892	0.35915	0.433108	-0.0324046
Mbd3	0.633258	0.57413	0.366742	0.42587	1.15743
Mta3	0.640665	0.577935	0.359335	0.422065	0.859673
Nsd1	0.634752	0.57081	0.365248	0.42919	0.385207
Pecam1	0.636549	0.572018	0.363451	0.427982	0.688961
Smg7	0.660784	0.588307	0.339216	0.411693	0.743169
Usp7	0.637268	0.573015	0.362732	0.426985	0.947197
Zfp532	0.635736	0.572544	0.364264	0.427456	0.679812
Bcor	0.638211	0.565607	0.361789	0.434393	0.433773
Ctbp2	0.662526	0.588757	0.337474	0.411243	0.603251
Etl4	0.637718	0.563374	0.362282	0.436626	-0.047927
Fbxw7	0.658374	0.568917	0.341626	0.431083	0.579949
Fgfr1	0.655745	0.592878	0.344255	0.407122	2.30491
Gtf2ird1	0.637227	0.564292	0.362773	0.435708	0.266481
Igf2bp1	0.632857	0.555314	0.367143	0.444686	-0.00585494
Irak3	0.636172	0.555561	0.363828	0.444439	-0.00896878
Kdm6a	0.64209	0.583767	0.35791	0.416233	1.36821
Ncor1	0.620189	0.564696	0.379811	0.435304	0.842574
Pitpnc1	0.639308	0.564696	0.360692	0.435304	0.229767
Prkci	0.639564	0.564855	0.360436	0.435145	0.271872
Rbpj	0.655758	0.600285	0.344242	0.399715	2.52058
Rbpms	0.645207	0.57255	0.354793	0.42745	0.322562
Ski	0.642597	0.573905	0.357403	0.426095	0.624207
Trp53	0.639651	0.582037	0.360349	0.417963	1.67977
Arih2	0.633436	0.559363	0.366564	0.440637	0.183403
Atg13	0.632992	0.566702	0.367008	0.433298	0.244397
Fgfr2	0.629472	0.556702	0.370528	0.443298	0.098227
Foxp1	0.640731	0.571365	0.359269	0.428635	0.362289
Gabbr1	0.641232	0.574813	0.358768	0.425187	0.91949
Hnrnph1	0.631783	0.552934	0.368217	0.447066	-0.416592
Leo1	0.643707	0.589459	0.356293	0.410541	0.822229
Macf1	0.630521	0.562827	0.369479	0.437173	0.267307
Mthfd1l	0.646054	0.577974	0.353946	0.422026	0.727175
Pten	0.634959	0.58101	0.365041	0.41899	1.2137
Ptpn11	0.660731	0.577812	0.339269	0.422188	1.67162
Rps6ka1	0.639977	0.564624	0.360023	0.435376	-0.302169
Smg5	0.652414	0.609224	0.347586	0.390776	2.11157
Smg6	0.657112	0.607887	0.342888	0.392113	1.66745
Ssr2	0.628681	0.567374	0.371319	0.432626	-0.0606973
Tsc2	0.667959	0.612217	0.332041	0.387783	2.16239
Apc	0.636329	0.570208	0.363671	0.429792	0.833412
Cdk8	0.634139	0.570155	0.365861	0.429845	1.15196
Eed	0.620652	0.579818	0.379348	0.420182	1.09166
Jmjd1c	0.644117	0.581414	0.355883	0.418586	0.695713
L3mbtl3	0.624527	0.571296	0.375473	0.428704	0.901446
Lmna	0.633052	0.579319	0.366948	0.420681	0.746546
Myo10	0.627889	0.569207	0.372111	0.430793	0.577031
Nmt1	0.642637	0.582113	0.357363	0.417887	1.54148
Sulf1	0.635753	0.578742	0.364247	0.421258	0.782346
Suz12	0.618604	0.5762	0.381396	0.4238	1.22732
Zfp423	0.649988	0.604033	0.350012	0.395967	2.50373
Aff3	0.640114	0.5547	0.359886	0.4453	0.562103
Nmnat2	0.635916	0.557118	0.364084	0.442882	0.954468
Raf1	0.65964	0.58569	0.34036	0.41431	1.472
Trim71	0.66254	0.588515	0.33746	0.411485	1.49593
Usp9x	0.639444	0.565037	0.360556	0.434963	0.600299
Zfp281	0.663681	0.642019	0.336319	0.357981	2.07179

## Sheet: NAGs
Dataset EV3 - Association of all genes to naïve marker TF expression (NAGs ≥ 0.65)
Gene	Naïve Association	log2FC WT
Prdm14	1	-4.80954
Tfcp2l1	1	-4.0721
Klf4	1	-3.03652
Tbx3	1	-4.38228
Nanog	1	-4.19287
Zfp42	1	-2.07175
Esrrb	1	-3.00527
Pdgfa	0.87	-3.1692
Cpt1a	0.87	-3.05606
Sephs1	0.85	0.615372
Plekhf2	0.85	-1.53432
Plcg2	0.85	2.32019
Acsl4	0.85	1.84621
Rab29	0.84	-2.67345
Mmadhc	0.84	0.454386
Vangl1	0.84	-1.89039
Klf5	0.84	-1.44001
Alpl	0.83	-1.99855
Acox3	0.83	-2.59128
Cobl	0.83	-1.87703
Abcd1	0.83	-1.13758
Zfp704	0.82	-2.19956
Rusc2	0.82	-2.1632
Hspb1	0.82	-1.27718
Slc2a3	0.82	-2.08563
Cnksr3	0.82	1.5867
Nid2	0.82	-1.4379
Spon1	0.81	6.24403
Jam2	0.81	-4.15783
Epb41l4a	0.81	-1.14533
Tmem132a	0.81	0.651851
Stard8	0.81	-2.51679
Sema4c	0.8	2.19611
Adamts9	0.8	-0.968077
Cpsf4l	0.8	-3.37705
Gm7325	0.8	-0.588616
Smad7	0.8	-1.57501
Acsl5	0.8	1.7808
Dnmt3b	0.79	2.4281
Setd7	0.79	2.04673
Mov10	0.79	-1.7953
Zfp664	0.79	0.548956
Creb3l2	0.79	-2.57748
Gprc5a	0.79	-3.55741
Tex264	0.79	-1.84488
Tmem8	0.79	-2.8781
Pcdh1	0.79	5.87246
Gabra3	0.79	4.26377
Mreg	0.78	-1.6162
Lypd6	0.78	1.80248
Ncoa3	0.78	-0.161308
Sox2	0.78	-0.896994
Extl1	0.78	-0.030471
Anxa3	0.78	-1.09074
Ttc28	0.78	-3.5291
Pcsk6	0.78	-1.96184
Mfge8	0.78	-1.51066
Fam26e	0.78	-1.99336
Arid5b	0.78	-1.15598
Dgke	0.78	-0.521504
Ngfr	0.78	-3.87587
Btbd17	0.78	5.89679
Rreb1	0.78	-1.52645
Fstl1	0.78	-2.2267
B4galt6	0.78	-1.65711
Porcn	0.78	-1.55269
Laptm5	0.77	-1.75817
Tardbp	0.77	0.160511
Tnip2	0.77	-1.2108
Mras	0.77	-3.708
Mfsd7c	0.77	-2.60829
Ism2	0.77	-4.65186
Jph4	0.77	3.72158
Decr2	0.77	-1.0357
Slc29a1	0.77	-0.749561
Pip5k1b	0.77	-2.75921
Slco4c1	0.76	-3.15876
Mpzl1	0.76	-0.671187
Baz2b	0.76	-1.95554
Trpc4	0.76	3.80146
B3galnt1	0.76	-1.67217
Ulk1	0.76	-2.10447
Fzd10	0.76	-4.37285
Zbtb44	0.76	-1.37246
1110002J07Rik	0.76	-2.36457
Nid1	0.76	-2.75903
Slc15a1	0.76	-5.05365
Cdh10	0.76	5.49789
Vwa2	0.76	2.6132
Slc41a1	0.75	-1.46839
Myef2	0.75	0.675853
Osbpl9	0.75	-0.462257
Zc3h12a	0.75	-1.33953
Rbpj	0.75	0.43835
Spred3	0.75	3.3629
Triml1	0.75	-1.5149
Id4	0.75	-4.72494
Map1b	0.75	1.24396
Sh2d4b	0.75	-5.49454
Pphln1	0.75	1.51628
Rfx2	0.75	-1.69719
Rnf125	0.75	-1.68804
Dtx4	0.75	4.19281
Pim2	0.75	4.10031
Kif1a	0.74	3.25634
Rims4	0.74	2.72645
Kirrel	0.74	-1.91865
Hsdl2	0.74	-0.805094
Nasp	0.74	0.333258
Tesk2	0.74	-1.42751
Med8	0.74	0.182375
Tmem54	0.74	6.47445
Slc8b1	0.74	-1.27242
Zfp568	0.74	-0.18431
Lsr	0.74	1.61073
Cct2	0.74	0.0458584
Plekhh1	0.74	-1.87755
Trps1	0.74	-1.62931
Notch4	0.74	-3.51955
Gli2	0.73	-1.90561
Zcchc3	0.73	1.09074
Mme	0.73	-3.5019
She	0.73	-2.50599
Rasef	0.73	4.97388
E2f2	0.73	-0.52594
Garem2	0.73	1.83781
Clock	0.73	-1.19633
Tdrp	0.73	-2.62799
Ing2	0.73	0.318843
Aadat	0.73	5.33308
Slc25a20	0.73	-0.849096
Rnf217	0.73	2.47785
Appl2	0.73	-0.330698
Gjc1	0.73	-2.14376
Dbn1	0.73	2.29082
Thbs4	0.73	3.39193
F2r	0.73	-0.357588
Hexb	0.73	-2.33311
Cthrc1	0.73	3.0442
Naprt	0.73	2.52147
Tmem184b	0.73	-0.800501
Tcte2	0.73	2.52909
Hspa9	0.73	0.168671
Camk2a	0.73	-1.89675
Aff3	0.72	2.53479
Nr5a2	0.72	-3.89555
Gpr107	0.72	-0.928995
Ssrp1	0.72	0.178482
Chmp4c	0.72	-2.2935
Cks1b	0.72	0.485422
Sv2a	0.72	2.91265
Artn	0.72	2.17007
Fgr	0.72	2.66389
Amz1	0.72	1.88834
Eif4g2	0.72	0.392746
Mylpf	0.72	-2.3312
Tmem136	0.72	-0.937893
Prss35	0.72	-2.86469
Ephb1	0.72	2.36241
Lin28b	0.72	1.38986
Morc2a	0.72	0.172436
Tcn2	0.72	-1.87034
Dnmt3a	0.72	2.09311
Nol10	0.72	0.317916
Nfkbia	0.72	-2.29752
Nt5dc2	0.72	0.921451
Jakmip2	0.72	5.25212
Xpnpep1	0.72	-0.4904
Ebp	0.72	-2.31522
Ar	0.72	3.42859
Cstf2	0.72	0.062505
Elf3	0.71	-3.31895
Sptan1	0.71	-0.772915
Crabp2	0.71	1.84173
Glmp	0.71	-0.930742
S100a10	0.71	-1.18886
Kyat3	0.71	-1.32756
Scp2	0.71	-0.628062
Pou3f1	0.71	6.5978
Usp48	0.71	-0.987111
Kit	0.71	-2.09023
Sun1	0.71	-0.620539
A730049H05Rik	0.71	-2.30367
Izumo1r	0.71	4.35019
Pik3cb	0.71	-0.503597
Vprbp	0.71	0.320174
Adcy1	0.71	-1.22523
Hnrnpab	0.71	0.322985
Stat3	0.71	-0.723182
Dmgdh	0.71	-4.60554
Parp8	0.71	1.63879
Lifr	0.71	-0.728633
Arfgap3	0.71	-0.926085
Stk38	0.71	-1.30163
Clip4	0.71	-0.940273
Heatr5b	0.71	-0.400796
Pum3	0.71	0.413955
Plgrkt	0.71	-0.983209
Stat1	0.7	-0.998559
Pam	0.7	-1.34184
Susd4	0.7	-1.01905
Arrdc1	0.7	1.20834
Ext2	0.7	-0.912773
Mavs	0.7	-1.13146
Zyg11a	0.7	-1.7796
2610528J11Rik	0.7	6.52588
Ebna1bp2	0.7	0.415266
Ctps	0.7	0.218733
Pink1	0.7	0.0198557
Ppm1g	0.7	0.244573
Ptpn13	0.7	1.34385
Fam220a	0.7	0.523402
Pdk4	0.7	-0.590533
Flnc	0.7	3.33603
Mthfd2	0.7	0.433419
Zfp296	0.7	-1.37209
Pold3	0.7	0.300946
Atp11a	0.7	-0.764239
Slc5a5	0.7	3.44122
Yipf2	0.7	0.0230078
Fam81a	0.7	-2.96577
Dnajc12	0.7	-1.43399
Dcn	0.7	7.50466
Phlda1	0.7	1.65495
Bcl6b	0.7	2.30922
Srsf1	0.7	0.284095
Trim25	0.7	-0.895392
Slc35d2	0.7	-0.860562
Bhmt2	0.7	-5.01282
Ap3b1	0.7	-0.739177
Mrps27	0.7	0.416457
Phf11d	0.7	-1.08823
Gspt1	0.7	0.351602
Clcf1	0.7	3.26849
Cnih2	0.7	2.84701
Myrf	0.7	3.8937
Cnnm2	0.7	-0.487318
Stag2	0.7	0.767487
Jph1	0.69	2.64783
Klf7	0.69	1.29226
Igsf9	0.69	1.78496
Stom	0.69	-1.80235
Galnt3	0.69	4.09344
Wt1	0.69	6.38298
Trib3	0.69	0.59636
Top1	0.69	0.679343
Tmem64	0.69	-1.69162
Fkbp15	0.69	-0.650723
Lrpap1	0.69	-1.77482
Gabra4	0.69	3.28011
Scarb2	0.69	-0.978082
Fam131b	0.69	4.26425
Sema4f	0.69	-1.71052
Prkd2	0.69	0.0893348
Atp10a	0.69	1.17494
Idh2	0.69	-1.4185
Pde8a	0.69	-1.37346
Arntl	0.69	-0.624687
Use1	0.69	0.289013
Dpy19l1	0.69	0.257457
Dusp14	0.69	-1.63062
Tmem106a	0.69	-1.02965
Mapt	0.69	-1.96481
Ppm1a	0.69	0.689571
Ero1lb	0.69	-0.280303
Kctd6	0.69	-1.92249
Adk	0.69	1.20289
Sacs	0.69	-0.514496
Kpna3	0.69	0.25021
Sox21	0.69	-1.56579
Mapk12	0.69	2.6827
Tuba1a	0.69	0.556646
Tango2	0.69	-0.794158
Cep97	0.69	0.513006
Tomm70a	0.69	0.207185
Tcp1	0.69	0.0623456
Flywch1	0.69	1.21441
Sik1	0.69	-0.276486
Gltscr1l	0.69	-0.573824
Pura	0.69	-0.232554
Pqlc1	0.69	-1.62751
Rragb	0.69	0.604533
Tram2	0.68	-1.23004
Npl	0.68	-0.237437
Proser2	0.68	-1.93859
Zmynd19	0.68	0.389245
Rxra	0.68	-0.751438
Epb41l1	0.68	-1.32462
Zmynd8	0.68	0.441718
Syt11	0.68	2.0136
Atp8b2	0.68	-1.51743
Lyn	0.68	-1.27109
Esrp1	0.68	3.99329
Anp32b	0.68	0.208377
Lpar1	0.68	-2.83857
Pde4b	0.68	-0.042829
Grik3	0.68	-1.17598
Rcan3	0.68	-1.48446
Adgrd1	0.68	-0.203009
Zfp607b	0.68	-2.56385
Inppl1	0.68	0.393973
Prss8	0.68	2.38424
D230025D16Rik	0.68	-1.53467
Pus3	0.68	0.339588
Sorl1	0.68	-1.31933
Myo1e	0.68	-0.897029
Shisa5	0.68	-0.759041
Nodal	0.68	-1.68705
Shmt2	0.68	0.185982
Gdf11	0.68	1.36203
Kremen1	0.68	-0.344722
Serpinf1	0.68	1.73313
Inpp5k	0.68	-0.478649
Traf4	0.68	0.609775
Fam84a	0.68	2.82827
Trmt5	0.68	0.475597
Itpk1	0.68	-1.00665
Nsun2	0.68	0.315515
Serinc5	0.68	-0.907501
Kcnk5	0.68	-0.752819
Kif21a	0.68	3.87766
Rapgef3	0.68	-0.648473
Pla2g7	0.68	-0.999813
Map4k3	0.68	-1.22617
Zadh2	0.68	-2.06448
Fam189a2	0.68	-2.57562
Nr0b1	0.68	-0.593571
C130074G19Rik	0.67	-2.12147
Fam129b	0.67	-1.47336
Serinc3	0.67	-0.249432
Stau1	0.67	-0.0195985
Pard6b	0.67	0.765126
Mnd1	0.67	0.179021
Rab25	0.67	2.1522
Cnn3	0.67	-0.837072
Tal1	0.67	4.28002
Mfsd2a	0.67	2.77008
Zbtb8a	0.67	1.37845
Abcf2	0.67	0.147087
Slc1a5	0.67	-0.263764
Zfp59	0.67	-2.12858
Apbb1	0.67	-0.403749
Ipo7	0.67	0.188175
Tead1	0.67	-1.48902
Arhgap17	0.67	-0.548968
Bub3	0.67	0.258325
Ing1	0.67	0.4203
Nkx6-3	0.67	-2.15123
Triml2	0.67	-0.878709
Gpm6a	0.67	4.59977
Tppp3	0.67	-1.77778
Gabarapl2	0.67	-1.4338
Dnm2	0.67	-0.647359
Sidt2	0.67	-0.33518
Ubap1l	0.67	1.58014
Prkar2a	0.67	-0.261982
Hebp2	0.67	-1.1182
Gtpbp4	0.67	0.247568
Trim27	0.67	0.19342
Kat6b	0.67	-1.39632
Gulo	0.67	-0.169771
Gart	0.67	0.224554
Srfbp1	0.67	0.168522
Tmem151a	0.67	2.67523
Ddx3x	0.67	0.291497
4933402E13Rik	0.67	-0.751069
Slc6a8	0.67	-1.22874
Phka1	0.67	-0.308443
Iqsec2	0.67	0.122123
Ptpn18	0.66	3.23301
AA986860	0.66	-3.31496
Cnst	0.66	-0.372397
Frmd4a	0.66	-1.92315
Gpsm1	0.66	1.25931
Dab2ip	0.66	-1.05784
Accs	0.66	-1.58012
Tbc1d20	0.66	-0.284854
Il6ra	0.66	-4.29769
Utp11l	0.66	0.38985
Luzp1	0.66	0.0204811
Sh3tc1	0.66	-1.15465
Tctn1	0.66	-0.397477
Adap1	0.66	-2.36618
Iffo1	0.66	-1.00972
Tm7sf3	0.66	-0.644037
Gpr4	0.66	-0.749892
Tbcb	0.66	0.197757
Upk1a	0.66	-1.09875
Crebzf	0.66	0.566306
Hapln4	0.66	3.77368
Ncan	0.66	2.04902
Nr2f6	0.66	1.26578
Syncrip	0.66	0.135719
Smarcc1	0.66	0.320798
Golga4	0.66	-0.680926
Prep	0.66	-1.76948
Dcbld1	0.66	-1.57324
Susd2	0.66	-0.979741
Gstt2	0.66	1.7877
Lss	0.66	1.01467
Slc36a1	0.66	-1.24673
Map2k3	0.66	-0.0528953
Smtnl2	0.66	-1.92201
Car4	0.66	6.5198
Kpnb1	0.66	0.331515
Cep112	0.66	-3.77388
Cyth1	0.66	-0.583298
Wdr89	0.66	0.0958646
Heatr1	0.66	0.319029
Aldh5a1	0.66	-1.25541
Chchd1	0.66	0.319853
Spryd7	0.66	0.851541
Mtmr12	0.66	-0.915468
Trio	0.66	4.22926
Nol12	0.66	0.338922
Naga	0.66	-1.71495
Ttc38	0.66	-0.590936
Asb8	0.66	-0.989549
Nmral1	0.66	0.384989
Emp2	0.66	-1.58927
St6gal1	0.66	1.3679
D16Ertd472e	0.66	-0.454219
Synj1	0.66	-0.384022
Ift140	0.66	-0.609691
Cyp4f17	0.66	-1.16931
Daxx	0.66	0.297281
Zbtb12	0.66	0.480892
Ccnd3	0.66	-0.40287
Mdfi	0.66	1.77461
Hbegf	0.66	-1.74018
Ankhd1	0.66	-0.130447
Sema6a	0.66	2.8231
Afap1l1	0.66	-0.985441
Seh1l	0.66	0.261944
Slc1a1	0.66	-1.46529
Cep55	0.66	-1.03309
Hells	0.66	0.889061
Otud5	0.66	0.614956
Tbc1d25	0.66	-1.09883
Ndp	0.66	4.21521
Rab33a	0.66	1.87459
Ncl	0.65	0.261516
Cd55	0.65	-2.82683
Ptgs1	0.65	-1.79131
Ly75	0.65	-2.04213
Tmem189	0.65	0.677369
Rnf13	0.65	-1.01824
Mex3a	0.65	0.490919
Ptgfrn	0.65	-1.00715
Dram2	0.65	-1.73036
Dapp1	0.65	1.53865
Aqp3	0.65	-2.26896
Usp1	0.65	0.126632
Kdm4a	0.65	0.179887
Id3	0.65	-1.69798
Zfp512	0.65	0.449848
Uvssa	0.65	-0.224815
Crmp1	0.65	1.39933
Znhit1	0.65	0.582767
Slc25a13	0.65	-0.281181
Cd9	0.65	-1.82047
Fkbp4	0.65	0.100002
Bckdha	0.65	0.0393623
Fut1	0.65	3.4783
Nupr1	0.65	-0.0410882
Sap30	0.65	-0.599111
Sall1	0.65	0.829974
Cirh1a	0.65	0.139956
Mphosph6	0.65	0.0157139
Fam214a	0.65	-1.05367
Pcbp4	0.65	0.739329
Nhsl1	0.65	-1.49167
Tet1	0.65	0.776526
Fgd6	0.65	-0.20402
Rassf9	0.65	3.32344
Inhbe	0.65	0.722677
Pik3ip1	0.65	-0.943003
Tns3	0.65	0.416065
Eif5a	0.65	0.212632
Poldip2	0.65	-0.239377
Ksr1	0.65	-1.19212
Calcoco2	0.65	-3.4674
Ccdc40	0.65	1.57914
Vrtn	0.65	1.8698
Tmem167	0.65	0.459231
Gfm2	0.65	0.522798
Sall2	0.65	3.01737
Prlr	0.65	2.30893
Sub1	0.65	0.128221
Slc38a1	0.65	0.367828
Tbc1d24	0.65	-1.48028
Uhrf1bp1	0.65	-0.383942
Scube3	0.65	-1.28052
Lama1	0.65	-2.21394
Memo1	0.65	0.814713
Dpy30	0.65	0.492979
Banf1	0.65	0.0712931
Cyb561a3	0.65	-0.823109
Jak2	0.65	-1.29215
Atad1	0.65	0.571497
Erlin1	0.65	-0.7738
Ogt	0.65	-0.61975
Pbdc1	0.65	0.295145
Wdr75	0.64	0.276429
Hecw2	0.64	-1.03718
Ier5	0.64	1.05236
Ildr2	0.64	2.97696
Sertad4	0.64	2.81481
Gm9833	0.64	0.700317
Maml3	0.64	1.54803
Dnajc6	0.64	-2.77021
Dlgap3	0.64	-2.8549
Nipal3	0.64	-1.66306
Pgm1	0.64	-0.745114
Kdr	0.64	-0.734592
Csn3	0.64	6.88465
Zfp644	0.64	0.415929
Miat	0.64	4.91863
Glt1d1	0.64	0.0491387
Abhd11	0.64	0.185121
Ephb4	0.64	-0.593633
3110082I17Rik	0.64	-0.0402135
Hoxa11	0.64	-0.665793
Frmd4b	0.64	-2.83281
Nlrp4c	0.64	2.0762
Zfp383	0.64	-0.824195
Tead2	0.64	0.219123
Grwd1	0.64	0.438613
Abhd2	0.64	-1.18424
Sema4b	0.64	-0.857839
Furin	0.64	-0.641134
Thrsp	0.64	-1.3559
Neu3	0.64	-0.3125
Dctpp1	0.64	0.134147
Cox6a2	0.64	1.11426
Echs1	0.64	-0.0204496
Evi5l	0.64	-0.0274143
Gdf15	0.64	-0.221513
Gpt2	0.64	-0.207775
Cfdp1	0.64	0.168101
Dixdc1	0.64	-2.43393
Cryab	0.64	-0.920944
Hykk	0.64	-0.640171
Clvs2	0.64	1.98555
Ddx21	0.64	0.356073
Sirt1	0.64	-0.1628
Aldh1l2	0.64	0.478491
Nup107	0.64	-0.0549209
Ctdsp2	0.64	-0.957546
Dlg4	0.64	2.06745
Cipc	0.64	0.460883
Fbp2	0.64	-0.14373
Tep1	0.64	0.308752
Pck2	0.64	-0.423371
Slain1	0.64	0.658607
Sgsm3	0.64	0.199316
Adm2	0.64	0.88113
Pla2g10	0.64	3.33299
Dvl3	0.64	-0.240505
2510009E07Rik	0.64	-4.76252
Pros1	0.64	-1.29403
Dact2	0.64	-1.19069
Zfp820	0.64	-1.04321
Pkd1	0.64	-0.133403
Bnip1	0.64	0.396626
Rab12	0.64	-0.913889
Wdr43	0.64	0.207777
Trim36	0.64	-0.335998
Slc6a7	0.64	-4.51989
St8sia3	0.64	1.21006
Fbxo15	0.64	-1.80253
Rrp12	0.64	0.315559
AU015836	0.64	0.679042
Fndc3c1	0.64	2.98291
Acot9	0.64	-1.42018
Creb1	0.63	0.275792
Epha4	0.63	-1.16998
Arl4c	0.63	3.18832
Mgat5	0.63	-1.46719
Dstyk	0.63	-0.720512
Rbbp5	0.63	-0.895953
Sccpdh	0.63	-1.65278
Slc27a4	0.63	-0.739729
Cercam	0.63	-2.01712
Arpc5l	0.63	0.254955
Sestd1	0.63	1.46914
Lpcat4	0.63	0.649762
Stk4	0.63	0.139824
Slmo2	0.63	0.131495
Plch1	0.63	1.0081
Cgn	0.63	1.16518
Lix1l	0.63	-1.2496
Cth	0.63	-0.363158
Slc44a1	0.63	-1.65666
Lck	0.63	0.793599
Slc30a2	0.63	-3.41776
Gpn1	0.63	0.93136
Hscb	0.63	-1.36647
Slc6a1	0.63	-1.20827
Josd2	0.63	0.283563
Cd37	0.63	-1.15166
Rasip1	0.63	1.56616
Wnt11	0.63	-3.03219
Anapc15	0.63	0.348974
St5	0.63	-1.00281
Eif3c	0.63	0.127489
Kctd13	0.63	0.797243
Dlc1	0.63	-0.0913553
Fam32a	0.63	0.24718
Aars	0.63	0.109874
4930461G14Rik	0.63	-1.62417
Map4	0.63	-0.464399
Plagl1	0.63	-5.41211
Ltv1	0.63	-0.0189891
Sesn1	0.63	-0.182783
Sgpl1	0.63	-0.764631
Ipmk	0.63	-0.605993
Nuak1	0.63	-0.218628
Limk2	0.63	-0.719564
Gatsl3	0.63	-0.701442
Pold2	0.63	0.138274
Mapk9	0.63	-0.351386
Myh13	0.63	-4.96779
Ypel2	0.63	-1.3273
Psme3	0.63	0.125779
Ncoa1	0.63	-0.0715932
Fam49a	0.63	1.36725
Tmem30b	0.63	2.66079
Tcl1	0.63	-3.96039
Gprin1	0.63	3.94215
Cast	0.63	-1.0023
Supt16	0.63	0.111289
Lrp10	0.63	-0.0175438
Kif13b	0.63	-0.278575
Tsc22d1	0.63	-0.729822
Tnfsf11	0.63	5.81766
Cct5	0.63	0.0617781
9430069I07Rik	0.63	2.52636
Ndrg1	0.63	-2.84196
Csnk1e	0.63	-0.567429
Spats2	0.63	0.362955
Rsl1d1	0.63	0.256676
Marf1	0.63	-0.28198
Ranbp1	0.63	0.141656
Tmem50b	0.63	-0.715925
Ezr	0.63	0.286895
Tubb5	0.63	-0.0217172
Tnfrsf21	0.63	-1.28378
Ston1	0.63	-0.752392
9430020K01Rik	0.63	-0.383177
Cystm1	0.63	-0.740331
Lars	0.63	0.279583
Ehd1	0.63	-0.76084
Map4k2	0.63	-0.671169
Hhex	0.63	-1.00264
Sox3	0.63	2.31477
Bcap31	0.63	-0.714968
Renbp	0.63	-1.93021
Mpp1	0.63	-1.11194
Efnb1	0.63	-3.21322
Armcx2	0.63	0.598457
Usp51	0.63	0.697936
Ptchd1	0.63	2.60795
Eif1ax	0.63	0.154297
Ackr3	0.62	-2.51066
Ppip5k2	0.62	0.352518
Pogk	0.62	2.09262
Spta1	0.62	1.80723
Optn	0.62	1.43646
Nup188	0.62	0.104142
Ptges	0.62	-0.743154
Itga4	0.62	2.4153
Itgav	0.62	-0.89333
Qser1	0.62	0.880815
Chac1	0.62	0.789552
Itpka	0.62	-2.53688
Lrrc57	0.62	-0.298698
Ncoa6	0.62	-0.675223
Acss2	0.62	-0.849257
Fam210b	0.62	-0.91363
Polr3k	0.62	0.0878058
Gnb4	0.62	-0.755037
Acer2	0.62	0.623046
Pcsk9	0.62	0.938524
Tmem69	0.62	0.539992
Wdtc1	0.62	-0.26596
Ldlrap1	0.62	-0.1095
Asap3	0.62	-1.53115
Prdm2	0.62	-0.0167098
Acads	0.62	-0.868003
Dynll1	0.62	0.165244
Ddx54	0.62	0.217105
Atp6v0a2	0.62	-0.416587
Elfn1	0.62	3.19638
Tnrc18	0.62	-1.20789
Zfp467	0.62	3.612
Ankrd27	0.62	0.295072
Ccne1	0.62	0.809674
Whamm	0.62	-0.540729
Trim21	0.62	0.461104
Plekha1	0.62	1.5269
Jund	0.62	1.22708
Rasd2	0.62	1.9438
Adgre5	0.62	-1.2306
Kifc3	0.62	-2.33644
Nip7	0.62	0.140576
Spire2	0.62	-1.01316
Kcnk1	0.62	1.36003
Gramd1b	0.62	-0.893171
Arhgef12	0.62	-0.101411
Ccpg1	0.62	-0.411839
Prss44	0.62	4.92944
Cmtm7	0.62	-2.15148
Ctgf	0.62	-0.619671
Mex3d	0.62	0.499296
Alx1	0.62	1.14676
Rassf3	0.62	1.47138
Il23a	0.62	0.660802
Rnf185	0.62	-0.512694
Camk2b	0.62	-1.85838
Tbc1d9b	0.62	-0.844455
Arhgap44	0.62	-0.174959
Gm525	0.62	-0.626118
Gm53	0.62	-2.12459
Ramp2	0.62	0.936
Vash1	0.62	-0.794818
Pfkp	0.62	-0.919226
AW209491	0.62	0.652069
Eef1e1	0.62	0.21261
Il6st	0.62	-1.5204
Il17rd	0.62	-0.598392
Ghitm	0.62	0.0890305
Rnase4	0.62	-1.25327
Rec8	0.62	-0.610197
Tmem191c	0.62	-1.25679
Bcl6	0.62	-2.64219
Chaf1b	0.62	0.045914
Pde9a	0.62	-0.0105457
Zfp57	0.62	-0.386309
Epcam	0.62	1.8922
Etf1	0.62	0.188118
Mcc	0.62	-1.281
Phax	0.62	0.128999
Stip1	0.62	0.103016
Ahnak	0.62	-2.49606
Myof	0.62	-2.46363
Exosc1	0.62	0.245154
Sh3pxd2a	0.62	-2.77305
Pola1	0.62	-0.0278866
Aox1	0.61	-1.95675
Orc2	0.61	0.423198
Fzd5	0.61	-0.604936
Bard1	0.61	-0.201769
Soat1	0.61	1.21871
Cadm3	0.61	1.41631
Cacna1b	0.61	3.13493
Prrc2b	0.61	-0.879141
Zeb2	0.61	2.00936
Ttc21b	0.61	1.44546
Mir670hg	0.61	4.48197
Pofut1	0.61	-0.639454
Dnttip1	0.61	-0.446179
Pmepa1	0.61	-1.11229
Hrh3	0.61	2.29615
Trim33	0.61	0.633477
AI464131	0.61	-1.47161
Sigmar1	0.61	0.572571
Plin2	0.61	-1.57791
Tmem59	0.61	-0.638932
Slc6a9	0.61	0.747857
Zfp362	0.61	-0.614604
Yars	0.61	0.0335528
Marcksl1	0.61	0.179022
Agtrap	0.61	-1.32189
Kmt2c	0.61	-0.143673
Fbxo21	0.61	0.0986783
Trafd1	0.61	0.117331
Hvcn1	0.61	0.617692
Cdk2ap1	0.61	0.766576
Mad1l1	0.61	-0.326658
Reep1	0.61	-1.01256
Tpi1	0.61	0.141992
Clns1a	0.61	0.211544
Calca	0.61	1.08699
Fgf15	0.61	3.91685
Efnb2	0.61	2.61217
Adrb3	0.61	-1.07304
Gtpbp3	0.61	0.634493
Dnaja2	0.61	0.0592194
Ctu2	0.61	0.250765
2310022B05Rik	0.61	0.427258
Amotl1	0.61	-0.761926
Ecsit	0.61	0.504071
Vwa5a	0.61	-1.02543
Bcl9l	0.61	0.264364
Htr3a	0.61	2.00177
Ccnb2	0.61	-0.0929888
Mapk6	0.61	0.880428
Rrp9	0.61	0.352507
Ostm1	0.61	-1.03124
Gja1	0.61	2.29355
Col13a1	0.61	-0.933261
Aes	0.61	-1.01054
Elk3	0.61	-1.89689
Eea1	0.61	-0.00231272
Slc6a15	0.61	-2.22948
Ddit3	0.61	-0.14293
Efemp1	0.61	-3.87183
Notum	0.61	-2.63589
Slc16a3	0.61	2.77431
Btn1a1	0.61	-2.81803
Edn1	0.61	-4.70974
Kif13a	0.61	-0.568441
Sptlc1	0.61	-0.251442
H2afy	0.61	-2.20472
Zfp459	0.61	-0.664054
Iqgap2	0.61	-1.15336
Ube2e2	0.61	0.745242
Dph3	0.61	0.41629
Ccdc25	0.61	0.459952
Rnf219	0.61	0.319939
Sqle	0.61	0.451612
Zcrb1	0.61	0.932891
Ehhadh	0.61	-1.6819
Lmln	0.61	0.642361
Dirc2	0.61	-0.494629
Usp25	0.61	1.52185
Cct8	0.61	-0.0578297
Ifngr2	0.61	-1.42783
Cryzl1	0.61	-0.243074
T	0.61	-5.99936
Tcp11	0.61	-0.128853
Mut	0.61	-0.361523
Yipf3	0.61	-0.165082
Rab31	0.61	0.65799
Wdr36	0.61	0.0785797
Pcdhgc3	0.61	-1.90147
Zfp608	0.61	5.26033
Pdgfrb	0.61	-1.76947
Mrpl11	0.61	0.135928
Psat1	0.61	-0.163508
Cep78	0.61	0.231749
Sfr1	0.61	0.141467
Pak3	0.61	1.65098
Msc	0.6	-2.42386
Paqr8	0.6	-2.18779
Smap1	0.6	-0.332415
Tbc1d8	0.6	-1.0908
Ino80d	0.6	0.0691094
Igfbp5	0.6	1.30598
Hes6	0.6	1.13864
Fam129a	0.6	0.242911
Atp1b1	0.6	-1.08549
Usf1	0.6	0.510067
Exo1	0.6	0.0720537
Rrp15	0.6	0.113069
Vash2	0.6	2.11544
St6galnac4	0.6	-0.52117
Lhx6	0.6	-0.384063
Shc4	0.6	1.01571
Prom2	0.6	5.1003
Slc20a1	0.6	0.404222
Nxt1	0.6	0.145709
Sulf2	0.6	-0.812252
Anxa5	0.6	-0.0394884
Slc7a11	0.6	1.66273
Fdps	0.6	0.788824
Thbs3	0.6	1.76947
Prune1	0.6	1.03103
Ankrd34a	0.6	3.01934
Dennd2c	0.6	-0.91343
AI504432	0.6	3.65135
Col11a1	0.6	-1.10665
Ugt8a	0.6	1.10325
Bdh2	0.6	-0.292026
Eif4e	0.6	0.145844
Fubp1	0.6	0.299354
Rpp25l	0.6	0.454525
Bmp8a	0.6	-1.13512
Sf3a3	0.6	0.0591465
Mrto4	0.6	0.304698
Mrpl20	0.6	0.304425
Dpysl5	0.6	0.774575
Add1	0.6	-0.758689
Qdpr	0.6	-0.277746
Rbm47	0.6	-1.11672
Apbb2	0.6	-0.87061
Gltp	0.6	-0.12651
Fkbp14	0.6	-1.92423
Foxi3	0.6	3.53943
Nagk	0.6	-0.496122
Rab11fip5	0.6	-1.56129
2310040G24Rik	0.6	0.454595
Hmces	0.6	-0.564308
H1fx	0.6	0.172436
Vgll4	0.6	-2.24831
Hebp1	0.6	-0.892592
Fam60a	0.6	1.01911
Ehd2	0.6	1.06809
Pld3	0.6	-0.4712
Clip3	0.6	0.572326
Man2a2	0.6	-1.33731
Cemip	0.6	-2.8807
Ppfibp2	0.6	0.791707
Plekha7	0.6	-0.398195
Mapk3	0.6	0.531797
Cttn	0.6	-0.062487
Champ1	0.6	0.246262
Ap3m2	0.6	-1.24657
Naf1	0.6	0.912663
Gab1	0.6	0.34516
Cdh1	0.6	0.296382
Anxa2	0.6	-1.04013
Slc25a36	0.6	-1.07398
Nat6	0.6	-1.32607
Gtf3c6	0.6	0.580216
Asf1a	0.6	0.369151
Nup37	0.6	0.14814
Nabp2	0.6	0.0830634
Selenom	0.6	-0.444395
Cabp7	0.6	-0.814923
Fancl	0.6	0.322375
Fgf11	0.6	-0.208693
Pld2	0.6	-0.517024
Pipox	0.6	0.379187
B4galnt2	0.6	0.566012
Cbx1	0.6	0.660656
Hsd17b1	0.6	0.694966
Ankmy2	0.6	-0.301452
Gm2762	0.6	2.46415
Slmap	0.6	-0.19166
Pbrm1	0.6	0.261279
Samd4	0.6	1.56079
Mbnl2	0.6	0.584287
Ipo5	0.6	0.223699
Zic5	0.6	0.824457
Ptger4	0.6	1.85217
Amacr	0.6	-0.592367
Dcaf13	0.6	0.0879521
Mtbp	0.6	0.125694
Oplah	0.6	-1.44554
Phf5a	0.6	0.192782
Dnajc22	0.6	0.608286
Larp4	0.6	0.285388
Pdxdc1	0.6	-0.353788
Snap29	0.6	-0.413176
Bbx	0.6	0.654112
Cmss1	0.6	0.184591
Rcan1	0.6	-1.13587
Rgmb	0.6	-0.926804
Srpk1	0.6	0.00371432
Tubb4a	0.6	3.30023
Npc1	0.6	-0.790489
Dpysl3	0.6	-0.90092
Nars	0.6	0.000460103
Txnl4a	0.6	-0.0361766
Timm21	0.6	1.55168
Nrxn2	0.6	1.46603
Dnajc4	0.6	-0.296421
Nmrk1	0.6	-1.02057
Wbp1l	0.6	-0.181628
Atp6ap2	0.6	-1.13736
Armcx6	0.6	0.535031
Piga	0.6	-0.539432
Fastkd2	0.59	0.139393
Fn1	0.59	-1.13264
Inhbb	0.59	1.02656
Slc45a3	0.59	-0.881086
Pla2g4a	0.59	0.96098
Xpr1	0.59	-0.246546
Fam171a1	0.59	-1.69274
Itga8	0.59	0.57573
Ehmt1	0.59	0.631292
Ass1	0.59	-2.08679
Slc2a8	0.59	-0.319734
Lypd6b	0.59	4.42804
Slc12a6	0.59	-0.574595
Ttbk2	0.59	-0.369766
Gatm	0.59	2.65816
Snrpb2	0.59	-0.0391362
Gss	0.59	-2.3006
Bmp7	0.59	-3.1836
Stmn2	0.59	-1.42977
Gpr160	0.59	-1.20326
S100a11	0.59	-1.83632
Anp32e	0.59	0.325672
Pla2g12a	0.59	1.22999
Klhl32	0.59	-2.74155
Nfx1	0.59	0.324659
Hook1	0.59	1.70253
Echdc2	0.59	-1.48225
Elavl4	0.59	0.739334
Cited4	0.59	-2.8208
Dnajc8	0.59	0.215111
Nudc	0.59	0.156736
Epha8	0.59	4.83769
Atp13a2	0.59	-0.337309
Plod1	0.59	-0.765386
Sema3c	0.59	-0.0882832
Lyar	0.59	0.291916
Pds5a	0.59	0.0858665
Stbd1	0.59	1.88387
Lrrc8b	0.59	-0.088609
Cabp1	0.59	-1.09244
Psph	0.59	0.00436997
Tpst1	0.59	0.489577
4933404O12Rik	0.59	0.302057
Slc7a1	0.59	-0.83177
Samd9l	0.59	-1.0901
Asns	0.59	-1.08424
Nfe2l3	0.59	0.535984
Scrn1	0.59	-1.07473
Trnt1	0.59	0.374789
Nop2	0.59	0.0961212
Tead4	0.59	-2.92373
St8sia1	0.59	-2.20918
Zik1	0.59	0.22943
Ccdc9	0.59	0.362419
Lsm14a	0.59	0.0972815
Chd2	0.59	-0.498572
Atxn2l	0.59	0.114239
Qprt	0.59	0.482162
Fbxl19	0.59	0.211161
Bccip	0.59	-0.173447
Vegfc	0.59	-0.310392
Nanos3	0.59	-4.03682
Dus2	0.59	0.0172967
Trim67	0.59	-1.28092
Hyls1	0.59	-0.367114
C2cd2l	0.59	-1.19798
Neil1	0.59	-0.305697
Khdc3	0.59	-1.68916
Wdr48	0.59	0.196045
Bend3	0.59	1.4653
Slc16a9	0.59	-3.41586
Slc39a3	0.59	-1.53033
Mfsd12	0.59	-1.95637
Krr1	0.59	0.370839
BC048403	0.59	0.117256
Cdk4	0.59	0.118514
Meis1	0.59	0.621137
Bcl11a	0.59	3.45315
Npm1	0.59	0.0991941
Cldn7	0.59	2.3503
Tex2	0.59	-0.598343
Abca5	0.59	-0.750551
Pxdn	0.59	2.76797
Nampt	0.59	0.00373189
Zfyve26	0.59	-0.355709
Ppp4r4	0.59	-1.53991
Eml1	0.59	-0.0587754
Pld4	0.59	3.65062
Net1	0.59	0.214048
Prpf4b	0.59	0.165391
Adcy2	0.59	-1.30313
Arl15	0.59	-0.757961
Pxk	0.59	-0.210316
Ccdc66	0.59	-0.394977
Cdhr1	0.59	-2.82033
Fam160b2	0.59	-0.70423
Zic2	0.59	0.742474
Kdelr3	0.59	-0.93685
Xrcc6	0.59	0.195488
Soat2	0.59	0.5873
Polr2h	0.59	0.288494
Acap2	0.59	-0.224958
Kalrn	0.59	-1.0162
Sema5b	0.59	-0.686006
Poglut1	0.59	-0.438218
Tiam2	0.59	1.31569
Prss41	0.59	1.03249
Anks1	0.59	-0.518382
Slc37a1	0.59	-0.688965
Kdm3b	0.59	-0.831594
Ctnna1	0.59	-0.11924
Gnpda1	0.59	-0.687005
Mbd2	0.59	-0.25503
Eif1ad	0.59	0.170083
Sssca1	0.59	1.17424
Tmem109	0.59	0.561617
Ide	0.59	0.252546
Pdlim1	0.59	-0.407625
Slc9a7	0.59	0.89044
Pdzd4	0.59	2.0452
2610002M06Rik	0.59	0.767926
Rrs1	0.58	0.164916
Mcmdc2	0.58	-1.98787
Dst	0.58	-0.769153
Lonrf2	0.58	-2.44037
Map2	0.58	-0.466641
Ralb	0.58	-1.62189
Pfkfb2	0.58	-0.402619
Lad1	0.58	2.10448
Pfdn2	0.58	0.189849
Coq8a	0.58	0.202642
Eprs	0.58	0.00891166
Ppig	0.58	0.0565778
Arhgap1	0.58	-0.51527
Arl14ep	0.58	0.0791245
Nop10	0.58	0.327573
Skil	0.58	1.44962
Tmem154	0.58	3.19216
Car14	0.58	3.20637
Bola1	0.58	0.545037
Creb3	0.58	-0.171777
Rad23b	0.58	0.122443
Stk40	0.58	0.195888
Zcchc17	0.58	-0.206833
Sdhb	0.58	-0.252482
Pramef8	0.58	0.279618
Tgfbr3	0.58	-3.72183
Tpcn1	0.58	-0.704094
5930412G12Rik	0.58	-3.16395
Eif3b	0.58	0.173379
Aimp2	0.58	0.0202467
Tecpr1	0.58	-0.614822
Uspl1	0.58	0.092026
Ube2h	0.58	-0.758579
Gars	0.58	0.0815597
Snca	0.58	0.896301
Fam136a	0.58	0.330523
Ccdc97	0.58	-0.101009
Ldha	0.58	0.4841
Zfp710	0.58	-1.14628
Insc	0.58	3.05275
Htra1	0.58	0.0257801
Rassf7	0.58	0.234784
Dctn6	0.58	-0.29928
Galnt7	0.58	-0.477941
Ddx60	0.58	0.77249
Babam1	0.58	0.104347
Unc13a	0.58	1.49416
Pllp	0.58	-0.546714
Prmt7	0.58	0.134355
Psmd7	0.58	0.129834
Smco4	0.58	0.382175
Ldlr	0.58	0.397925
Adamts8	0.58	-2.08323
Stt3a	0.58	-0.114581
Fem1b	0.58	0.221666
Smad6	0.58	-0.766283
Adam10	0.58	-0.543283
Acad11	0.58	-0.437106
Mst1	0.58	-1.30791
Utrn	0.58	-0.77361
Slc35d3	0.58	5.56749
Snrpd3	0.58	0.0298321
Tcf3	0.58	-0.0149183
Jsrp1	0.58	2.90861
1500009L16Rik	0.58	0.264493
Pwp1	0.58	0.162817
Mars	0.58	0.00303838
Rnf215	0.58	-0.225794
Natd1	0.58	0.27599
Nup88	0.58	0.131566
Scpep1	0.58	-0.615358
Utp18	0.58	0.216443
Cacna1g	0.58	1.51851
Cacng4	0.58	-1.13246
Llgl2	0.58	-0.590966
Sox11	0.58	2.13873
Etv1	0.58	1.0012
Ifrd1	0.58	0.597591
G2e3	0.58	1.76903
Gm10451	0.58	0.705604
Fam208b	0.58	1.3333
Slc12a7	0.58	-0.886021
Fcho2	0.58	-0.733153
Ap3m1	0.58	0.48175
Lgals3	0.58	-0.651462
Dmtn	0.58	-2.58882
Mtdh	0.58	0.642734
Sept3	0.58	0.550904
4833422M21Rik	0.58	4.59736
Amigo2	0.58	0.683967
Lima1	0.58	-2.23844
Letmd1	0.58	-2.56163
Zfp740	0.58	0.471217
Pcbp2	0.58	0.00640949
Srl	0.58	0.316384
Tmem39a	0.58	-0.440116
Cd47	0.58	-1.25406
Alcam	0.58	-0.602735
Dnajc28	0.58	-0.505655
Pim1	0.58	-0.326098
Btbd9	0.58	0.34519
Pfdn6	0.58	0.230506
Hnrnpll	0.58	0.214876
Zfp36l2	0.58	0.71266
Dsg2	0.58	-2.10234
Mocos	0.58	0.851759
Dnajc18	0.58	-0.357879
Mppe1	0.58	-1.31894
Me2	0.58	-0.123208
Katnal2	0.58	1.72822
Gng3	0.58	1.4235
Tfe3	0.58	1.01721
Suv39h1	0.58	1.1139
Rp2	0.58	-0.800559
Araf	0.58	-0.0634517
Zcchc12	0.58	1.84362
4930550L24Rik	0.58	0.253029
Nhsl2	0.58	-0.090315
Trmt2b	0.58	-1.22655
Sgol2a	0.57	-0.455657
Atg4b	0.57	-0.260297
Rgs2	0.57	2.35531
Lamc2	0.57	-2.57523
Fmnl2	0.57	0.176958
Ccndbp1	0.57	-0.225568
Dusp2	0.57	2.27975
Dtd1	0.57	0.378057
Slc52a3	0.57	-3.0375
Sox12	0.57	0.702887
Impa1	0.57	-0.796526
Pcdh10	0.57	4.39184
Wwtr1	0.57	-1.17913
4632404H12Rik	0.57	0.579253
Rorc	0.57	3.72137
Bnipl	0.57	1.17963
Magi3	0.57	-0.4667
Lrig2	0.57	-0.538644
Dennd2d	0.57	2.87048
Frrs1	0.57	-0.570119
Dnttip2	0.57	0.241096
Tet2	0.57	-0.526634
Rars2	0.57	0.131119
Nudt2	0.57	0.0525579
Xpa	0.57	-1.133
Ptpn3	0.57	1.9725
Ugcg	0.57	-0.57474
Sh3gl2	0.57	-1.88558
Plaa	0.57	0.19614
Ptprf	0.57	0.603344
Edn2	0.57	6.24271
Hspg2	0.57	-0.58728
Clstn1	0.57	-0.65366
Pex1	0.57	-0.719522
Tmem243	0.57	-0.873602
Zfp518b	0.57	0.0341469
Rfc1	0.57	0.0342232
Pdgfra	0.57	0.220202
Brap	0.57	-0.207791
Gbas	0.57	-0.391281
Stard13	0.57	3.46435
Tnpo3	0.57	0.243195
Zyx	0.57	1.39736
Cul1	0.57	0.402164
Dok1	0.57	-1.73493
Loxl3	0.57	-1.21405
Wbp1	0.57	-0.41224
Cct7	0.57	0.027708
Cxcl12	0.57	2.58188
Cadm4	0.57	-1.37193
Shkbp1	0.57	0.644596
Polr2i	0.57	0.120622
Cebpg	0.57	0.181572
Mrpl46	0.57	0.161704
Rras2	0.57	0.118819
Coq7	0.57	0.0160978
Bcl7c	0.57	-0.00343895
Cend1	0.57	3.0806
Cars	0.57	-0.10707
Thap11	0.57	0.252381
Adat1	0.57	0.163124
Cdt1	0.57	0.0614205
Zfp266	0.57	0.307012
Tirap	0.57	-0.367449
Chek1	0.57	-0.108808
Siae	0.57	-0.357209
Tipin	0.57	0.0868102
Lipc	0.57	-4.61039
Nup43	0.57	0.118119
Icosl	0.57	0.991323
Izumo4	0.57	-0.245847
Vezt	0.57	-0.142483
Csrp2	0.57	-0.65291
Slc1a4	0.57	0.0623514
Gria1	0.57	3.75389
Fam83g	0.57	2.05306
Fbxw10	0.57	-1.79463
Efnb3	0.57	-0.351145
Mybbp1a	0.57	0.178785
Rab34	0.57	0.194912
Nf1	0.57	0.105701
Dusp3	0.57	1.09416
Unc13d	0.57	-3.11499
Tbc1d16	0.57	-0.519249
Prkar2b	0.57	0.248472
Klhdc2	0.57	1.04294
Six4	0.57	0.469988
Rab15	0.57	1.77338
Sptlc2	0.57	-0.887993
Tc2n	0.57	2.59725
Nedd9	0.57	-1.78807
Simc1	0.57	1.43476
Erap1	0.57	1.14043
Gm807	0.57	-1.4918
Ddhd1	0.57	-0.550549
Msra	0.57	-0.578871
Ppp2r2a	0.57	0.167511
Dgkh	0.57	0.0635978
Kctd17	0.57	0.500836
CN725425	0.57	1.08018
Prkag1	0.57	-0.552164
Tfap4	0.57	0.117223
Xxylt1	0.57	-0.354624
Robo1	0.57	-1.26502
Cpne5	0.57	-0.377382
March2	0.57	-0.388392
Slc44a4	0.57	-0.015504
Ubr2	0.57	0.169453
Stap2	0.57	0.925816
Lims2	0.57	2.28542
Kcnn2	0.57	-0.0262932
Lman1	0.57	-0.214792
Rnmt	0.57	0.126191
Pola2	0.57	-0.13164
Pcna-ps2	0.57	0.052627
Fth1	0.57	0.786045
Fads2	0.57	0.580162
Tmem252	0.57	4.78602
Dkk1	0.57	-1.54808
Neurl1a	0.57	-0.990459
Pqbp1	0.57	0.244897
Usp9x	0.57	-0.0487646
Timp1	0.57	-1.20465
Ocrl	0.57	-0.917578
Rps6ka6	0.57	0.0423205
Mbtps2	0.57	-0.217486
Mybl1	0.56	-0.412019
Tram1	0.56	-0.45975
Slc39a10	0.56	0.338984
Wdfy1	0.56	0.0174197
Lamb3	0.56	-2.19766
Pax8	0.56	3.67208
Kynu	0.56	5.11958
Timm10	0.56	0.182034
Mpped2	0.56	-0.850027
Apmap	0.56	-0.556352
Zhx3	0.56	0.969502
B4galt5	0.56	-0.927376
Arhgef2	0.56	0.842978
Wdr3	0.56	0.337913
Clcc1	0.56	-0.330546
Tmem246	0.56	0.577977
Col27a1	0.56	-1.57471
Gnl2	0.56	0.197962
Sfn	0.56	-0.7946
Ift172	0.56	0.109978
Fndc4	0.56	1.29615
Limch1	0.56	0.35206
Shroom3	0.56	-0.870635
Dtx1	0.56	0.0494666
Ephb6	0.56	-1.13531
Adcyap1r1	0.56	1.027
M1ap	0.56	-1.6223
Cnbp	0.56	0.225195
Bcat1	0.56	-1.32162
Ccdc91	0.56	0.47503
Cacng8	0.56	3.17303
Hif3a	0.56	0.659852
Grik5	0.56	1.91969
Cyp2s1	0.56	-0.756958
Map4k1	0.56	-0.98618
Syne4	0.56	0.129342
Proser3	0.56	0.349047
Snrnp70	0.56	0.186145
Cyth2	0.56	0.295049
Arl6ip1	0.56	-0.353518
Thumpd1	0.56	0.0973125
Hsd3b7	0.56	0.0542838
Tspan4	0.56	0.582702
Igf2	0.56	0.549627
Ido2	0.56	-3.83959
Adam9	0.56	-0.75167
Tex15	0.56	-1.49585
D8Ertd82e	0.56	1.33588
Mrpl34	0.56	0.514555
Syce2	0.56	0.520224
Prdx2	0.56	-0.190614
Fam65a	0.56	-0.214066
Ddx28	0.56	0.0171956
Cyb5b	0.56	0.359014
Tmem231	0.56	-0.870325
Cdyl2	0.56	-0.916453
Aprt	0.56	0.0405247
Dcun1d5	0.56	0.121796
Mpzl2	0.56	-0.629758
Zpr1	0.56	0.100029
Vps13c	0.56	-0.180624
Nedd4	0.56	0.186779
Myo6	0.56	-0.561543
Ibtk	0.56	0.230535
Dbr1	0.56	0.127583
Hyal1	0.56	-2.12765
Als2cl	0.56	0.845469
Glb1	0.56	-0.652521
Itga9	0.56	-1.17761
Acaa1a	0.56	-0.596099
Akap12	0.56	-0.130964
Traf3ip2	0.56	-1.07548
Zbtb24	0.56	-0.717905
Qrsl1	0.56	0.134754
Hk1	0.56	-1.30785
Ado	0.56	0.191658
Rrp1	0.56	0.1701
Ilvbl	0.56	-0.721547
Dohh	0.56	0.297886
R3hdm2	0.56	0.128645
Cpeb4	0.56	0.20957
Sept8	0.56	-1.02281
Gemin5	0.56	0.54241
Tmem11	0.56	0.0940088
Pirt	0.56	0.590779
Acadvl	0.56	0.270336
Camkk1	0.56	-0.257248
Abr	0.56	-0.833072
Myo18a	0.56	-0.587778
Tex14	0.56	0.393864
Akap1	0.56	-0.647086
Aoc3	0.56	1.89366
Brca1	0.56	-0.440017
Atxn7l3	0.56	0.0504112
Bptf	0.56	0.812982
Wipi1	0.56	-0.573149
Mrpl12	0.56	0.050937
Id2	0.56	2.45074
Hif1a	0.56	0.432481
Mok	0.56	-2.48299
Pxdc1	0.56	3.50597
Gfod1	0.56	1.42574
Sirt5	0.56	0.54591
Nol7	0.56	0.325455
Nkd2	0.56	1.62767
Cetn3	0.56	0.247184
Lhfpl2	0.56	-3.9104
Pnp	0.56	0.636966
Abhd4	0.56	-0.404536
Ngdn	0.56	0.0887306
Ripk3	0.56	-1.37906
Dleu7	0.56	2.72279
Ptk2b	0.56	0.150961
4930444M15Rik	0.56	-1.41034
Lmo7	0.56	-0.74716
Dzip1	0.56	-1.55406
Otulin	0.56	0.390247
Has2	0.56	2.7421
Nfam1	0.56	-0.0954059
Cbx5	0.56	0.152239
Zc3h7a	0.56	-0.350633
Prkdc	0.56	0.0349592
Ccdc116	0.56	1.04488
Opa1	0.56	-0.0440925
Ccdc14	0.56	-0.308405
Ccdc58	0.56	0.288714
Pla1a	0.56	-2.88647
Tagln3	0.56	-2.48024
Gbe1	0.56	0.735812
Tbp	0.56	0.116235
Neu1	0.56	-0.430806
Ly6g5c	0.56	1.00813
Rftn1	0.56	-1.57139
Ralbp1	0.56	-0.133563
Cebpzos	0.56	-0.842275
Plekhh2	0.56	-0.855055
Svil	0.56	-1.29092
Snrpd1	0.56	0.0143066
Map3k2	0.56	-0.359884
Stard4	0.56	0.628285
Slc23a1	0.56	3.81427
Gnal	0.56	-0.63634
Setbp1	0.56	0.37129
Tshz1	0.56	-3.0501
Pold4	0.56	-0.148692
Kdm2a	0.56	0.505526
Slc3a2	0.56	0.300657
Ttc9c	0.56	0.0473405
Nolc1	0.56	0.257181
Prdx3	0.56	-0.211025
Prrg3	0.56	-1.33312
Prps1	0.56	0.450252
Klhl34	0.56	-2.58873
Crispld1	0.55	-0.0856919
Gsta3	0.55	-3.61974
Lmbrd1	0.55	-0.111505
Cflar	0.55	0.631371
Stradb	0.55	-0.172987
Agfg1	0.55	-0.732315
Dner	0.55	-1.59089
Tmem81	0.55	-0.804577
Snrpe	0.55	-0.159788
Lax1	0.55	-4.8957
Timm17a	0.55	0.0887523
Qsox1	0.55	-0.163177
Tor3a	0.55	2.67047
Hsd17b7	0.55	0.776398
Kctd3	0.55	1.02435
Hhat	0.55	-1.94152
Dpp7	0.55	-0.900578
Platr26	0.55	-1.4084
Chst1	0.55	3.93862
Ttc17	0.55	-0.0759812
Ehd4	0.55	0.193865
Stard9	0.55	-0.272035
Pcna	0.55	0.0663978
Raly	0.55	0.0382455
Cse1l	0.55	0.0472005
Pfdn4	0.55	0.330773
Stx16	0.55	0.157904
Sycp2	0.55	2.69239
Aadac	0.55	1.80183
Gmps	0.55	0.214887
Mllt11	0.55	0.58213
Mtmr11	0.55	0.970797
Fam46c	0.55	0.899888
Gbp2	0.55	3.5382
Tstd3	0.55	-1.07826
Srsf12	0.55	-1.61317
Tdrd7	0.55	0.0382269
Galnt12	0.55	-2.08424
Mrpl50	0.55	0.161466
Tmem245	0.55	-0.498764
Wdr31	0.55	0.931495
Cyp2j13	0.55	2.96149
Ptch2	0.55	-0.565084
Exo5	0.55	0.388894
Fhl3	0.55	0.106962
Yrdc	0.55	0.329759
Aunip	0.55	-0.388675
Sh2d5	0.55	1.35843
Ubr4	0.55	-0.0976575
Arhgef19	0.55	0.757164
Plekhm2	0.55	-1.25123
Srm	0.55	0.434216
Agrn	0.55	-1.25828
Dnajc2	0.55	-0.0414636
1700096K18Rik	0.55	-0.817798
Ywhah	0.55	0.0915348
Otop1	0.55	2.4939
Prom1	0.55	-0.332679
N4bp2	0.55	-0.109621
Grsf1	0.55	-2.31408
Lrrc8d	0.55	-0.141538
Asphd2	0.55	1.67315
Hrk	0.55	1.58523
Tmem132c	0.55	-1.29303
Rimbp2	0.55	2.54187
Zkscan5	0.55	0.47491
Cdx2	0.55	-4.62124
Ubl3	0.55	-0.170222
Rfc3	0.55	0.283485
Sgce	0.55	0.0481916
Ccdc126	0.55	0.0352835
Gm1070	0.55	-0.637422
Aplf	0.55	-0.210638
Lhfpl4	0.55	0.486474
Chd4	0.55	0.434526
Lrmp	0.55	-0.397844
Ttyh1	0.55	-1.66973
Zbtb45	0.55	-0.418332
Sae1	0.55	0.00707195
Sipa1l3	0.55	-0.126297
Zfp940	0.55	0.126403
Hspb6	0.55	-0.0412071
Hpn	0.55	2.88983
Zfp975	0.55	-0.640601
Rlbp1	0.55	-0.309207
Nlrp14	0.55	1.309
Pde3b	0.55	1.25224
Sh2b1	0.55	-0.383863
Zfp668	0.55	0.445154
Mob2	0.55	0.103797
Fcor	0.55	1.1608
Lig4	0.55	0.320879
Mrps31	0.55	0.193075
Mak16	0.55	0.162342
Ppp2cb	0.55	0.11256
Zfp827	0.55	-0.54796
Neto2	0.55	1.17635
Car5a	0.55	0.391421
9230110C19Rik	0.55	1.51383
Endod1	0.55	-1.83498
Glb1l2	0.55	-0.364956
Slc24a1	0.55	0.115894
Slc17a5	0.55	-0.514711
Tbc1d2b	0.55	-0.372408
Apeh	0.55	-0.643541
Klhdc8b	0.55	-0.840518
Col7a1	0.55	0.384211
Cspg5	0.55	-0.632996
Tmem158	0.55	1.07763
Limd1	0.55	0.113229
Adamts14	0.55	-0.667056
Pttg1ip	0.55	-0.377419
Pfkl	0.55	0.608542
Thop1	0.55	0.17457
Arhgef25	0.55	0.843058
Urgcp	0.55	-0.880371
Vps54	0.55	-0.750451
Thg1l	0.55	0.298939
Cdkl3	0.55	0.897562
Slc16a13	0.55	0.788288
C030037D09Rik	0.55	0.021391
Nme1	0.55	0.0416218
Hn1	0.55	0.152941
Tex19.2	0.55	1.49668
Lamb1	0.55	0.277767
Gemin2	0.55	-0.109186
Frmd6	0.55	-0.838209
Mlh3	0.55	-0.608697
Tmem179	0.55	2.29273
Mtr	0.55	-0.0825179
Rpp40	0.55	0.0887501
C130071C03Rik	0.55	1.69879
4930452B06Rik	0.55	-0.769104
Cgrrf1	0.55	1.00874
3632451O06Rik	0.55	-1.30351
Myh6	0.55	2.46837
Emc9	0.55	-0.953955
Parp4	0.55	-0.190236
Zmym2	0.55	0.311932
Dab2	0.55	1.69008
Smagp	0.55	1.43484
Nr4a1	0.55	-1.33264
Vasn	0.55	1.60018
Clec16a	0.55	-0.450015
Wdr5b	0.55	0.547377
Trmt10c	0.55	0.204811
Vgll3	0.55	0.343436
Wrb	0.55	0.119672
Pde10a	0.55	-1.43064
Sod2	0.55	-0.521272
Ccdc64b	0.55	4.82681
F630040K05Rik	0.55	0.88096
Efhb	0.55	-1.45886
Mydgf	0.55	-0.57369
Mettl4	0.55	0.37018
Syt4	0.55	1.85421
Cdc25c	0.55	-0.343673
Egr1	0.55	2.31013
Mzb1	0.55	2.61021
Zfyve27	0.55	-0.359478
Nudt11	0.55	0.269386
Pnck	0.55	-0.987443
Klf8	0.55	-2.30409
Phka2	0.55	-0.55792
Tcea1	0.54	0.162239
1700066M21Rik	0.54	-0.873363
Nif3l1	0.54	0.0403969
Fzd7	0.54	1.3482
Nbeal1	0.54	0.0924165
Gm20342	0.54	0.0127638
Fam134a	0.54	0.326663
Ap1s3	0.54	1.76441
Sned1	0.54	2.37476
Nfasc	0.54	0.552738
Zfp281	0.54	0.397474
Ivns1abp	0.54	0.367362
Lefty1	0.54	-2.13992
Spata45	0.54	3.2708
Batf3	0.54	2.82708
Cacnb2	0.54	2.15484
Ralgds	0.54	0.789572
Prpf40a	0.54	0.147943
Kcnj3	0.54	2.80676
Cdca7	0.54	0.10535
Prkra	0.54	0.388848
Rtn4rl2	0.54	2.79499
Nup160	0.54	0.248193
Rapsn	0.54	-0.167263
Mdk	0.54	1.16973
Ivd	0.54	-0.286247
Mapkbp1	0.54	-0.126783
Stard7	0.54	0.303965
Snrpb	0.54	0.0594738
Ube2c	0.54	0.117548
Pltp	0.54	-1.61492
Prex1	0.54	0.135243
Arfgap1	0.54	-0.161999
Tpd52	0.54	-0.87308
Pag1	0.54	-1.50352
D3Ertd254e	0.54	-0.719922
Mlf1	0.54	1.01421
Zbtb7b	0.54	0.463196
Dennd4b	0.54	-0.663441
Sars	0.54	-0.00984103
Pitx2	0.54	0.0297422
Casp6	0.54	-0.148598
Gem	0.54	-2.3586
Zfp462	0.54	-0.0583873
Ak4	0.54	-0.792321
Ssbp3	0.54	1.22359
Map7d1	0.54	0.819332
Dhdds	0.54	-0.382494
Aim1l	0.54	0.618829
2510039O18Rik	0.54	-0.409708
Dnajc11	0.54	0.0677691
Gtpbp10	0.54	0.54582
Steap1	0.54	0.181265
Afap1	0.54	-0.407644
Anapc4	0.54	-0.217139
Ppat	0.54	-0.0424287
Naaa	0.54	-2.45544
Atp5k	0.54	-0.317069
Mvk	0.54	0.41692
Sppl3	0.54	-0.250713
Sirt4	0.54	-1.47145
2410131K14Rik	0.54	0.0292303
Fam216a	0.54	-0.428914
Atp6v0a4	0.54	-0.590458
Ccser1	0.54	0.727647
Prickle2	0.54	-3.07913
Eogt	0.54	-1.45878
Tspan9	0.54	0.417189
Pou2f2	0.54	1.95465
Psmd8	0.54	0.0875102
Aplp1	0.54	0.47577
Etv2	0.54	0.406686
Uba2	0.54	0.144848
Cib1	0.54	-0.306826
Smpd1	0.54	0.608267
Trim66	0.54	1.69241
1110004F10Rik	0.54	0.127935
Prkcb	0.54	3.26321
Fbrs	0.54	-0.362054
Dpysl4	0.54	-0.584121
Utf1	0.54	2.21324
Col4a2	0.54	0.175664
Dkk4	0.54	-3.23483
Tmem59l	0.54	3.49967
Nacc1	0.54	0.135605
Farsa	0.54	0.141016
Irx3	0.54	4.6827
Got2	0.54	0.0393763
Il34	0.54	-1.90168
Taf5l	0.54	-0.396449
Ilf3	0.54	0.176663
Cnn1	0.54	2.77
Acat1	0.54	-0.401371
Peak1	0.54	-0.386265
Sema7a	0.54	1.39918
Neo1	0.54	-0.610921
Gm27204	0.54	-0.0238637
Fam46a	0.54	2.01161
Rbp1	0.54	-1.85993
Slco2a1	0.54	-1.57832
Cmtm6	0.54	-0.53144
Phactr2	0.54	-1.93656
Heca	0.54	-0.195765
Arg1	0.54	5.27696
Ppa1	0.54	0.0233667
Stox1	0.54	-0.00307894
Chchd10	0.54	-0.160345
Dnmt3l	0.54	1.41725
Diras1	0.54	2.45683
Lemd3	0.54	-0.390556
Xpot	0.54	0.125788
March9	0.54	0.0904213
Dtx3	0.54	0.2477
Pno1	0.54	0.0942642
Trim7	0.54	-1.64273
Flt4	0.54	1.56076
Rmnd5b	0.54	-0.85204
Tom1l2	0.54	-0.0834656
Stat5a	0.54	-0.407859
Wbp2	0.54	-0.214
Foxk2	0.54	0.200831
Atad2b	0.54	-0.805533
Ttc32	0.54	0.221082
Bzw2	0.54	0.165271
Fam179b	0.54	-0.179848
Six1	0.54	1.7721
Stard3nl	0.54	-0.674155
Nrn1	0.54	2.59325
Dtnbp1	0.54	-0.836902
Prr7	0.54	1.32532
Zfp493	0.54	0.61718
Tbca	0.54	0.00324891
Trappc13	0.54	0.370736
Lrrc3b	0.54	1.55686
Nisch	0.54	0.20376
Fermt2	0.54	-0.461732
Otx2	0.54	2.67499
Homez	0.54	0.72134
Eef1akmt1	0.54	0.27739
Lats2	0.54	-0.21422
Gfra2	0.54	-0.541878
Ankrd33b	0.54	-2.44504
Nudcd1	0.54	0.0732964
Enpp2	0.54	4.2244
9130401M01Rik	0.54	0.0515294
Mroh6	0.54	2.40106
Exosc4	0.54	0.311634
Atf4	0.54	0.219857
Serhl	0.54	-0.529495
Yaf2	0.54	0.482303
Acvr1b	0.54	-0.755344
Cd96	0.54	2.43768
Acat2	0.54	0.288557
Zscan10	0.54	0.672996
Cacna1h	0.54	2.76315
Atp6v0e	0.54	0.000838397
Fkbp5	0.54	0.15489
Csnk2b	0.54	-0.0146237
Ppp1r11	0.54	0.295563
2410137M14Rik	0.54	-1.14121
Nrtn	0.54	1.62337
Lpin2	0.54	-0.727488
Eif2ak2	0.54	-0.476603
Pkdcc	0.54	4.65039
Zeb1	0.54	-0.646687
Prob1	0.54	1.74821
Arap3	0.54	2.9765
Slc26a2	0.54	-0.00351135
Tcirg1	0.54	-0.529255
Lrfn4	0.54	0.370896
Atg2a	0.54	-0.474527
Klf9	0.54	-0.0744768
Sgms1	0.54	-0.799335
Sfxn3	0.54	-2.13061
Ina	0.54	1.24443
4833407H14Rik	0.54	1.00141
Shoc2	0.54	0.200791
Adrb1	0.54	2.07178
Ablim1	0.54	-2.29785
Slc38a5	0.54	-0.642284
Zfp280c	0.54	-0.205744
Gpr50	0.54	-1.49975
Cdx4	0.54	0.168085
Gnl3l	0.54	0.24451
Foxr2	0.54	1.33303
Hspd1	0.53	0.126157
Xrcc5	0.53	-0.0829604
Fam132b	0.53	0.701673
Ing5	0.53	0.233028
Csrp1	0.53	-1.90867
Ptgs2	0.53	-0.570015
Marc2	0.53	-1.00853
Gpatch2	0.53	0.158677
Cd34	0.53	1.43963
Otud1	0.53	-0.0500633
Vav2	0.53	0.711376
Col5a1	0.53	-0.658777
Naif1	0.53	0.00571059
Ggta1	0.53	-0.995491
Wdsub1	0.53	-0.596853
Ssb	0.53	0.140533
Rapgef4	0.53	2.27617
Ola1	0.53	-0.0248822
Cwc22	0.53	0.245973
Harbi1	0.53	0.304958
Snrnp200	0.53	0.144355
Bcl2l11	0.53	1.46387
Rnf24	0.53	-0.28356
Snai1	0.53	-1.54533
Lama5	0.53	-0.190417
1110032F04Rik	0.53	0.69654
Hdgf	0.53	0.127574
Rfx5	0.53	-0.306147
Fam102b	0.53	-0.276191
Papss1	0.53	-0.6339
Ppa2	0.53	0.0528192
Gtf2b	0.53	-0.515392
Aptx	0.53	0.240337
Tpm2	0.53	1.86361
Rgp1	0.53	0.0117906
Tmeff1	0.53	-0.476266
Tal2	0.53	5.41394
Psip1	0.53	0.254456
Kank4	0.53	-1.72148
Magoh	0.53	-0.0443554
P3h1	0.53	-0.510088
Rnf19b	0.53	-0.114933
Sync	0.53	-1.08556
Rpa2	0.53	0.340838
Fam76a	0.53	-0.747853
Mtfr1l	0.53	0.205435
Efhd2	0.53	0.0720613
Kazn	0.53	-1.09213
Park7	0.53	0.00897965
Plekhn1	0.53	0.300336
Akap9	0.53	0.628538
Dhx15	0.53	0.129953
Nup54	0.53	-0.0122916
Paqr3	0.53	-0.0606772
2900026A02Rik	0.53	0.282346
Ttyh3	0.53	0.765391
Strip2	0.53	-0.15047
Hoxa9	0.53	0.0136062
Rnf181	0.53	-0.807594
Pole4	0.53	0.283876
Camk1	0.53	-0.679799
Gpr162	0.53	0.41643
Tigar	0.53	-1.51106
Ybx3	0.53	0.0643502
Far2	0.53	1.32539
Pnmal2	0.53	-0.202975
Clptm1	0.53	-0.279596
Timm50	0.53	0.151181
Rgs9bp	0.53	0.725054
Uri1	0.53	0.223228
AI987944	0.53	-0.195375
Tsg101	0.53	0.182886
Nell1	0.53	2.8821
Klf13	0.53	-0.0604443
Mphosph10	0.53	0.0952486
Ticrr	0.53	-0.846078
Blm	0.53	-0.31884
Rab30	0.53	-0.651666
Tmem41b	0.53	-0.404005
2610020H08Rik	0.53	-0.123896
Maz	0.53	0.225018
Tbc1d10b	0.53	-0.918912
Fus	0.53	0.142572
Sigirr	0.53	-0.416783
Ano1	0.53	-1.69727
Tktl2	0.53	1.19742
Map1s	0.53	0.218279
Abce1	0.53	0.116676
Cpne2	0.53	-0.537138
Cx3cl1	0.53	-1.18992
Pla2g15	0.53	-1.26649
Kars	0.53	0.115456
Spesp1	0.53	1.07563
Usp3	0.53	-0.835146
Rab27a	0.53	0.0472268
Lysmd2	0.53	1.47844
Dalrd3	0.53	-0.100822
Fbxo5	0.53	-0.268223
Rev3l	0.53	-0.71065
P4ha1	0.53	-0.462627
Phyhipl	0.53	1.35544
Gadd45b	0.53	-3.14171
Tmtc3	0.53	-0.291707
Myo1a	0.53	-3.20475
Xpo1	0.53	0.247954
Sh3pxd2b	0.53	-0.207036
Ubtd2	0.53	0.635773
Fam196b	0.53	1.24572
Sqstm1	0.53	-0.0244061
Trim16	0.53	-2.71844
Myh10	0.53	0.481145
Vamp2	0.53	-0.0990609
Fam64a	0.53	0.405902
Emc6	0.53	0.229097
Rtn4rl1	0.53	1.64324
Rnf135	0.53	-1.71027
AI662270	0.53	0.842228
Bcas3	0.53	-0.192244
Jup	0.53	-1.12209
Ptrf	0.53	-1.00094
Itgb3	0.53	-1.11105
Ddx5	0.53	0.191458
Cdc42ep4	0.53	-1.54434
Slc25a19	0.53	-0.401874
Fasn	0.53	0.518712
Adcy3	0.53	-0.0555776
Kcns3	0.53	-3.32511
Nin	0.53	-0.924492
Prkch	0.53	1.60372
Eif2s1	0.53	0.150727
Fos	0.53	0.411318
Tdp1	0.53	0.146387
Tfap2a	0.53	-1.65319
Sema4d	0.53	0.34028
Ubqln1	0.53	0.334965
Bhmt	0.53	-1.73773
Hmgcr	0.53	0.472856
Mrps30	0.53	0.0638201
Erc2	0.53	-0.642165
Ccser2	0.53	-0.278238
Hnrnpc	0.53	0.0283012
Fgf9	0.53	4.42693
Loxl2	0.53	2.0422
Elf1	0.53	0.266008
Aard	0.53	0.219412
Arc	0.53	1.29434
Zfp647	0.53	0.318298
Gtpbp1	0.53	0.494726
Cbx6	0.53	-0.0363125
Pacsin2	0.53	-0.306119
Fbln1	0.53	-1.49086
Atf1	0.53	0.352257
Tns2	0.53	1.51148
Slx4	0.53	-0.0499459
Rogdi	0.53	-0.387538
Abcc5	0.53	-0.474941
Lrch3	0.53	-0.30559
Dppa4	0.53	0.848563
Gnptg	0.53	-0.748961
H2-Q6	0.53	3.83114
Ptprs	0.53	0.469267
Emilin2	0.53	2.01742
Fez2	0.53	-0.557688
Lrpprc	0.53	-0.0898068
Kif5b	0.53	0.14104
Zfp24	0.53	0.128592
[truncated: 11,552 more rows]
