# Supplementary material for: Cooperative genetic networks drive embryonic stem cell transition from naïve to formative pluripotency
Source: EMBO J. 2021 Mar 9;40(8):e105776. doi: 10.15252/embj.2020105776 (PMC8047444; doi:10.15252/embj.2020105776)
Supplement: Supplementary file 7 — Dataset EV4 [file EMBJ-40-e105776-s009.xlsx]

## Sheet: Pathway Signature Genes
Dataset EV4 - Pathway signature genes
Tsc2KO top50	Ptpn11KO/Fgfr1KO top50	Tcf7l1KO top50	RbpjKO top50	LIFcultured top50
Fut1	Dio3	Nt5e	Neurog3	Socs3
Lonrf2	Plvap	Cdx1	Gadd45g	Bcl3
S100a1	Prtg	Ntn1	Nrp2	Ror1
Mir292	Ifitm3	Gm20362	Prickle1	Lefty1
Uap1l1	Tagln	Ptgs1	Nrarp	2310043M15Rik
Pdgfra	Pld1	Aadat	Fry	Nkx6-2
Vldlr	Rac2	Msx2	Atp1a2	Slc5a4b
Serpinf1	Cnn2	Nanos3	Insm1	Lrrk2
Krt19	Arhgef5	Rasgrp1	Gm12794	Apln
Patl2	Sh3bgrl	Nefl	Rbbp8nl	Rprm
Fam84b	Mbp	Catsperd	Ccdc136	Ryr3
B2m	Capn2	Wnt5b	Cidea	Pitx2
Dsg2	Etv4	Eomes	Hey1	Jph1
Npl	Fam19a4	Btla	Cela2a	Aire
Stc2	Actn3	Lrrn2	Pla2g2e	Bnip3
Kif21b	Iffo2	Nrcam	Atp1a4	Padi2
Slc6a9	Cntnap2	Pknox2	Hey2	Grin1
Boll	Stim1	Slc18b1	Smpdl3a	Lad1
Tdrp	Tex19.2	Klf2	Ahnak2	Gm23935
Ccdc171	Rgs11	Hoxb1	Prr19	Cgnl1
Itm2a	Mcf2	Dnah8	Wnt6	Sox3
Tsc22d3	Fgd4	Axin2	Lyn	Atp2a3
Ubap1l	Schip1	Cep112	Etnk2	Vwf
Calr4	Sec1	Csrnp3	Prrx2	Tmem45a
Cebpb	Rap1gds1	Tcf7l1	Perp	Sema3e
Mapk8ip2	Lrrk2	Cnpy1	Zbtb7c	Cacng6
Aldh1l2	Gldc	Wnt8a	Hes1	Gpx2
Ptgr1	Sptb	Maml2	4930591A17Rik	Junb
Gas7	Ccdc30	H2-Q7	Ptprz1	Arhgef10l
Wdr86	Gatsl3	Hlf	Ttc29	Greb1l
Sync	Ctsf	Mesp2	Ackr4	Capn3
Chac1	Pls3	Grsf1	Plac8	Padi4
Grasp	Atg9b	Col6a5	Nes	Ccdc85a
Nrxn2	Ccdc3	Galr2	Pm20d2	Tmem82
Sbsn	Efr3b	Cask	Bdh2	Cyp2u1
Hist1h3c	Rhpn2	Grrp1	Sema3c	Parp9
Pax6	Ypel5	Arhgef9	Gm8300	Dnmt3a
Hsd11b2	Bbs1	Ror2	Fam198b	Lat
Nxt2	Ctsc	Exoc6b	Grhl3	Nova2
Rbm47	Msl1	Ankrd34a	Trim47	Itgam
Rab3il1	Snx10	Fam53b	Tal2	Rbp1
Sohlh2	Pawr	M1ap	Eva1c	Trib2
Syt4	Col2a1	Mb21d2	Ano3	Dtna
Ctsl	Rilpl1	Skida1	Dusp26	Rab11fip5
Cd63	Hs6st1	Map6	Dll1	Lrrn4
Nova1	Spry2	Rxrg	Nefh	2210011C24Rik
Pmel	Casp3	Fgf3	Gm2035	Enpp3
Apom	Plin3	Nphs1	Stambpl1	Tfeb
2810408A11Rik	Slc25a30	Echdc2	Sertad4	Igfbpl1
Sgk2	Cmtm4	Ppic	Psd4	Mup6

## Sheet: LIF response
Dataset EV4 - genes significantly regulated by LIF (lfc>|1|; adj.p.<0.05)
	log2fc 2i/LIF vs 2i
Socs3	7.06741
Hoxc12	5.75956
Bcl3	4.87544
Hoxc11	4.81465
2310043M15Rik	4.65797
Spink1	4.65217
Nkx6-2	4.30851
Xaf1	4.25792
Ly6a	4.22566
Ly6g6e	4.1547
Gata2	4.08902
Gm20625	4.00549
Gjb5	3.96578
Hoxc10	3.85751
Gjb4	3.83392
S100a6	3.69601
Pitx1	3.5634
Fxyd4	3.50788
Btc	3.32069
Padi2	3.26957
Grin1	3.24171
Tbx18	3.22389
Slc13a5	3.17043
Lad1	3.1582
Gm23935	3.15685
Slc52a3	3.14475
Atp2a3	3.09979
Pcsk1n	3.09696
Vwf	3.06721
Ephb1	3.03618
Spry4	3.02246
Tlx2	2.98444
Gpx2	2.93858
Junb	2.87323
Tgm2	2.86962
Arhgef10l	2.86726
Trpm1	2.77267
Mapt	2.75727
Gm10461	2.74426
Klk10	2.74387
Tesc	2.72999
Padi4	2.72297
Hal	2.71398
Slc25a48	2.68277
Tmem82	2.6767
Gm694	2.67617
Hspb7	2.67296
Rab6b	2.62575
Id1	2.61171
Bhmt2	2.6106
Parp9	2.56904
Mn1	2.54059
Nova2	2.52464
Crxos	2.47581
2200002D01Rik	2.46732
Rab11fip5	2.42884
S100a13	2.42454
Smarcd3	2.42217
2210011C24Rik	2.40471
Sema3b	2.32977
Cpe	2.32927
Dapp1	2.31167
Hoxb7	2.30448
Serpinb1a	2.3022
Ak7	2.28318
Abca1	2.2786
Lmna	2.26358
Tfeb	2.24665
Flt3l	2.24013
Parvb	2.2339
Emp1	2.21885
Vwa5a	2.19408
Fignl2	2.18939
Gm26225	2.18839
Ckmt1	2.18693
Klf4	2.13245
Htra1	2.12533
Kcnk6	2.11728
Emp2	2.10875
Slit2	2.09386
Gjb3	2.08903
Naprt	2.05066
Ptrf	2.02121
Zfp36	1.98694
Runx1	1.93599
Gbx2	1.93509
Cdc42ep1	1.92397
Fblim1	1.89037
Mitf	1.88228
Tnfrsf1a	1.83042
Rbm43	1.8269
Kdr	1.82551
Foxo6	1.80345
Prr13	1.77575
Tbc1d8	1.75758
Atp2b4	1.73544
Msc	1.73106
mt-Tm	1.72278
1700061G19Rik	1.71585
Spp1	1.68477
St14	1.66458
Sp6	1.66353
Zc3h11a	1.64732
Map1a	1.62342
Myd88	1.62141
Akt1s1	1.6126
Ddah1	1.60469
Fetub	1.59698
Stat3	1.57548
Efna3	1.56136
Spry2	1.54289
Trio	1.54271
Ahnak	1.54248
Cltb	1.53701
Epha4	1.52957
Urah	1.5276
Lsm7	1.52239
Tdgf1	1.4525
Agpat2	1.4453
Cacnb1	1.42171
Pon2	1.408
Cmtm7	1.38208
Mpzl2	1.37029
Ablim1	1.36673
Marcksl1	1.35052
Hmces	1.33045
Tfcp2l1	1.31865
Fzd5	1.2913
Zfp36l1	1.29001
Ak4	1.28839
Brca2	1.28715
Hexa	1.2766
Klf5	1.21759
Sgk1	1.20069
Zbtb7a	1.14693
Kcnk5	-1.13321
S1pr2	-1.14748
Pgm2l1	-1.16358
Rhobtb3	-1.1994
Gnb4	-1.20947
Pomgnt2	-1.2356
Zic5	-1.24336
Bcl2l11	-1.24352
Fign	-1.24725
Tmem41a	-1.29864
Sox11	-1.30801
Ier5	-1.31394
Pgap1	-1.34899
Ankrd6	-1.35007
Sox4	-1.35643
Tuba1a	-1.36453
Aif1l	-1.38442
Basp1	-1.39
Limd2	-1.39561
St3gal5	-1.39729
Rbp7	-1.39877
Sox12	-1.4107
Fstl1	-1.46089
Gap43	-1.47029
Fbxw17	-1.47174
Zfp423	-1.48051
Mpped2	-1.49136
Meis2	-1.49637
Pdpn	-1.51078
Tcea3	-1.51218
Sall3	-1.51698
Tspan7	-1.54371
Foxp1	-1.55319
Prkar2b	-1.56288
Ccdc102a	-1.58847
Smarca2	-1.59807
Col18a1	-1.62146
Pbx1	-1.64167
Mxra8	-1.65848
Eno3	-1.66002
Ccdc136	-1.66213
Sh3bp5	-1.6728
Emb	-1.71431
Ap3b2	-1.7305
Hoxd4	-1.74604
Cd47	-1.75363
Dnmt3l	-1.78885
Shroom4	-1.79103
Prkca	-1.79543
Rimkla	-1.8232
Nrgn	-1.82375
Arhgef26	-1.83991
Naaa	-1.91803
Porcn	-1.91841
Tnfrsf19	-1.93516
Dusp9	-1.95068
Zfp618	-1.96848
Lpar4	-2.00599
Pam	-2.05972
Gm19705	-2.09219
Itga9	-2.09477
Gadd45g	-2.13164
Crabp2	-2.14505
Lefty2	-2.16342
Fam171b	-2.18239
Sh2b2	-2.19124
Mup6	-2.20664
Pou2f2	-2.22916
Igfbpl1	-2.23889
Slc16a3	-2.25686
Enpp3	-2.27082
Gm525	-2.36179
Lrrn4	-2.40959
Pirt	-2.41507
Dtna	-2.43747
Trib2	-2.46527
Gm15727	-2.4795
Rbp1	-2.50467
Itgam	-2.51353
A930024E05Rik	-2.5406
Lat	-2.54195
Dnmt3a	-2.55936
Rims4	-2.62601
Cyp2u1	-2.67258
Ccdc85a	-2.72222
Hoxa3	-2.73992
B3galt1	-2.73992
Capn3	-2.7542
Rsph4a	-2.76331
Pcdh8	-2.78236
Pou3f4	-2.80045
Greb1l	-2.84918
Lgi2	-2.85555
Nat8l	-2.9035
Snora47	-2.95288
Vav3	-2.96365
Ndufa4l2	-2.96365
Cacng6	-2.98522
Sema3e	-2.98813
Col2a1	-3.00518
Tmem45a	-3.04106
Sox3	-3.10398
Runx1t1	-3.14778
Cgnl1	-3.14919
Bnip3	-3.27979
Lef1	-3.37051
Aire	-3.37366
Jph1	-3.48527
Gabrr1	-3.50265
Pitx2	-3.51117
Ryr3	-3.51602
Mogat2	-3.51933
Nrcam	-3.54856
Rprm	-3.58294
Ccnd2	-3.60135
Sp8	-3.62011
Cdkn1c	-3.63036
Apln	-3.63346
Myl9	-3.64047
Lrrk2	-3.64832
Vrtn	-3.72933
Slc5a4b	-3.88318
Ccno	-4.13578
Lefty1	-4.71125
Ror1	-4.78107

## Sheet: Pathway Correlations
Dataset EV4 - Correlation of KO ESCs with the pathway signatures
	LIF		Rbpj signature		Tcf7l1 signature		Ptpn11 / Fgfr1 signature		Tsc2 signature
KO	spearman LIF 2i	logFCs LIF 2i	spearman Rbpj N24	logFCs Rbpj N24	spearman Tcf7l1 N24	logFCs Tcf7l1 N24	spearman P11F1 N24	logFCs P11F1 N24	spearman Tsc2 N24	logFCs Tsc2 N24
Aff3	0.333013	0.0984507	-0.254358	-0.108117	-0.375174	-0.180778	0.469484	0.1999	-0.178776	-0.031641
Alg13	0.0710204	0.0201354	0.116831	0.0382142	-0.343673	-0.0559174	-0.182713	-0.020953	0.675582	0.325902
Apc	-0.0294358	-0.00508664	-0.0706363	-0.0539577	-0.536903	-0.180446	0.168403	0.0793195	-0.36413	-0.0906845
Arid5b	-0.0305882	-0.0494054	-0.233133	-0.0361333	0.166291	0.0745718	-0.457767	-0.165393	-0.515102	-0.145607
Arih2	-0.143241	-0.0224865	0.0986795	0.0178545	-0.351164	-0.0487777	-0.326867	-0.101348	-0.298631	-0.069959
Atg13	0.0169508	-0.0127368	-0.030012	-0.0343734	0.0319328	0.0326157	-0.335318	-0.109932	-0.489268	-0.129371
Bcor	-0.163121	-0.0537281	-0.175414	-0.0988307	0.0378872	0.0328548	-0.307467	-0.09811	-0.544202	-0.179847
Cabin1	0.331477	0.0846693	-0.218343	-0.0403905	-0.0742857	-0.01272	0.435198	0.273868	0.151885	0.0407194
Cdk8	0.321489	0.0758085	-0.267419	-0.0741199	-0.353661	-0.108034	-0.228427	-0.0752829	-0.15102	0.000645244
Csnk1a1	0.446146	0.228764	-0.400816	-0.335179	-0.805714	-1.2007	0.12048	0.18268	0.718127	0.912615
Ctbp2	0.0482593	0.0363659	0.156495	0.0761279	-0.356543	-0.0600657	-0.542665	-0.455184	-0.429916	-0.171038
Dido1	-0.0961825	-0.0536996	0.0542137	-0.0049563	0.116351	0.0268731	-0.268667	-0.0534924	-0.218055	-0.0310592
Dym	-0.306122	-0.0757507	-0.258583	-0.0564089	0.00878752	0.010689	-0.520384	-0.171151	-0.388043	-0.0614472
Eed	0.330996	0.0943223	-0.137959	-0.0291904	-0.600096	-0.332813	0.0697719	0.0973697	0.488595	0.445965
Etl4	-0.194814	-0.0602644	0.0177191	-0.0258161	0.169364	0.0554789	-0.404466	-0.122826	-0.625354	-0.232504
Etv5	0.236879	0.124685	-0.516062	-0.122383	-0.314862	0.0456062	-0.832893	-0.665306	0.746267	0.611462
Fbxw7	-0.137575	-0.0317518	-0.306218	-0.105792	-0.221032	-0.0213804	-0.566483	-0.328567	0.072461	0.102744
Fgfr1	0.161297	0.0464145	-0.0581513	-0.0423026	0.0526771	0.135444	-0.980888	-1.05861	0.0778391	0.00727946
Fgfr2	-0.172149	-0.048111	0.16946	0.0100401	0.00379352	-0.00708559	-0.629772	-0.20218	-0.526242	-0.116565
Foxp1	0.303914	0.0813649	0.0444178	0.0285616	-0.352317	-0.0977119	-0.148331	-0.0108428	0.232077	0.074869
Fryl	-0.11443	-0.0440693	-0.140744	-0.0932493	-0.493685	-0.0783074	-0.740696	-0.262668	0.627371	0.217181
Gabbr1	0.347611	0.0575948	-0.412437	-0.118774	-0.0948379	0.0123903	-0.266747	-0.107112	-0.254262	-0.0416408
Gtf2ird1	-0.126723	-0.0676108	-0.0913806	-0.0653605	0.210084	0.0351422	-0.392173	-0.134658	-0.610948	-0.230697
Hnrnph1	-0.305834	-0.0622388	0.213349	0.0635344	-0.0646819	-0.0347236	0.0163745	-0.030091	-0.334934	-0.0788045
Hprt	-0.0802401	-0.0293697	0.132197	0.0174902	0.164082	0.020245	-0.184442	-0.0512722	0.298824	0.0856048
Igf2bp1	0.0407683	-0.0370311	-0.187995	-0.0970122	0.39563	0.0905338	-0.382473	-0.158226	-0.544298	-0.24684
Irak3	-0.162737	-0.0759125	-0.120864	-0.043713	0.154862	0.0385603	-0.379304	-0.123576	-0.582713	-0.21147
Jarid2	0.498679	0.192085	-0.636206	-0.25973	-0.111357	0.128162	0.291236	0.200142	0.279616	0.170995
Jmjd1c	0.402929	0.0914097	0.0263625	0.00854419	-0.589628	-0.17084	0.0822569	0.1126	0.345306	0.107923
Kdm6a	0.0678511	0.0354426	-0.265594	-0.0959625	-0.486098	-0.183916	-0.14084	-0.0340718	-0.0777431	0.00289082
L3mbtl3	-0.0115726	-0.0265944	-0.452677	-0.144874	-0.562065	-0.242666	0.581273	0.249768	-0.229196	-0.0778267
Leo1	0.326194	0.0902416	-0.240816	-0.104919	-0.052389	0.0727938	-0.0972389	-0.0985363	0.0453782	0.0180075
Lmna	0.349148	0.0631781	-0.320816	-0.0732252	-0.591741	-0.204022	0.600096	0.393566	0.268091	0.0664434
Macf1	-0.0128211	-0.0229618	-0.0305882	-0.023238	-0.225546	-0.0424846	-0.310924	-0.0845787	-0.554862	-0.108678
Mapk1	0.477359	0.203296	-0.53114	-0.135458	0.191164	0.22579	-0.623337	-0.296693	-0.035006	0.0313784
Mbd3	0.234574	0.0252394	-0.461993	-0.155994	0.0138776	0.0264194	-0.525378	-0.218271	-0.0179112	0.00720618
Msi2	0.14084	0.0420917	-0.0137815	-0.0148002	0.0859064	0.0602806	0.168499	0.0651209	0.151789	0.0687884
Mta3	0.231405	0.0340366	-0.191068	-0.0486376	-0.25407	-0.0587165	-0.484274	-0.204658	-0.154382	-0.00901934
Mthfd1l	0.0441297	0.0168155	0.365474	0.0245677	-0.522497	-0.166582	-0.456711	-0.212878	0.578968	0.273786
Myc	-0.353758	-0.112887	0.437695	0.107056	0.232365	0.0595928	-0.401104	-0.153351	-0.595198	-0.274691
Myo10	0.0281873	-0.0281867	0.0220408	-0.0357074	-0.570516	-0.244387	0.0618007	0.0573083	-0.376807	-0.120408
Ncor1	-0.0947419	-0.0801509	-0.156879	-0.125734	-0.0977191	-0.0945937	-0.120576	-0.111341	-0.132581	-0.0221086
Nes	-0.0261705	-0.0326994	0.15467	0.0497511	0.31515	0.105491	-0.277023	-0.0756886	-0.533541	-0.171024
Nmnat2	0.541897	0.107244	-0.304394	-0.109669	-0.29623	-0.118071	0.220552	0.0298441	-0.339832	-0.105851
Nmt1	0.143337	0.0294636	-0.171669	-0.118715	-0.618151	-0.217817	-0.022425	0.0002988	0.143337	0.0821315
Nsd1	-0.207395	-0.0467217	-0.0762065	-0.0306852	-0.0859064	0.00979593	-0.62958	-0.184289	-0.55006	-0.100988
Pecam1	-0.336663	-0.0616695	-0.292293	-0.0682061	-0.0746699	0.0173402	-0.590972	-0.210952	-0.487827	-0.0804512
Pitpnc1	-0.13892	-0.0635275	-0.154478	-0.0566552	0.154958	0.0110398	-0.427803	-0.129417	-0.679232	-0.250581
Prkci	-0.0254982	-0.0305471	-0.0984874	-0.0627995	0.0581513	-0.00618142	0.0926291	0.0189443	-0.516735	-0.115858
Pten	0.348475	0.0726455	-0.197983	-0.0550217	-0.0788956	0.0148921	-0.45479	-0.1521	0.554862	0.182098
Ptpn11	0.750204	0.312254	0.0294358	-0.00601474	0.156975	0.127259	-0.984538	-0.941388	0.234478	0.048366
Pum1	-0.150348	-0.0504773	0.0642977	-0.0219581	0.262617	0.0809589	-0.432797	-0.132721	-0.50377	-0.131496
Raf1	0.534886	0.237213	0.0605522	-0.0412	-0.326579	-0.0246578	-0.818968	-0.554494	0.399568	0.153057
Rbpj	0.372581	0.0896477	-1	-1	-0.0492197	0.0786217	0.387755	0.173312	0.108956	-0.0226662
Rbpms	0.0476831	-0.00596681	-0.00945978	0.00717183	-0.0779352	-0.0319207	0.0951261	0.0312067	-0.490516	-0.12525
Rps6ka1	0.362881	0.0467742	0.0792797	0.0112647	-0.327923	-0.106412	0.402929	0.134685	0.367203	0.125126
Ski	0.0416327	-0.000162113	-0.151501	-0.0677578	-0.10886	-0.0132461	-0.00168067	-0.0197747	-0.58377	-0.124554
Smg5	0.355102	0.178991	-0.441248	-0.207666	-0.184826	-0.0356005	-0.336567	-0.216607	0.166194	0.129352
Smg6	0.511357	0.142373	-0.377959	-0.143586	-0.431357	-0.0762211	-0.361248	-0.170274	0.298151	0.147609
Smg7	0.230348	0.0620792	-0.0272269	0.00661212	-0.282497	-0.00822738	-0.543145	-0.3085	0.254454	0.11847
Ssr2	-0.235822	-0.0286666	0.0939736	0.00455846	-0.123265	-0.016227	-0.453445	-0.13761	-0.537575	-0.13473
Sulf1	0.0778391	0.0229957	-0.18569	-0.0697761	-0.522305	-0.19995	0.498103	0.210927	-0.107419	-0.000867657
Suz12	-0.0145498	-0.0128782	0.0234814	0.0480505	-0.585402	-0.342555	-0.0565186	-0.0178606	0.438463	0.373941
Tcf7l1	-0.22497	-0.0577848	-0.288836	-0.0978099	-1	-1	0.26982	0.144226	-0.172053	-0.0280374
Tet1	0.044898	-0.0108669	-0.0155102	0.0571074	-0.0909964	-0.025137	0.207683	0.0988374	-0.0557503	0.0441912
Trim71	0.651092	0.280929	0.0963745	-0.0310368	-0.363649	-0.162502	0.0817767	0.0224741	0.201248	0.110576
Trp53	0.156495	0.0625959	-0.31102	-0.0337239	-0.0472989	0.0632011	-0.333301	-0.182857	-0.245042	-0.0413535
Tsc2	0.714574	0.381573	-0.254934	-0.1074	-0.497527	-0.0970795	0.162257	0.0491705	1	1
Usp7	-0.330804	-0.0422826	-0.179256	-0.0618799	-0.0527731	-0.0153338	-0.681345	-0.23967	-0.299208	-0.0455528
Usp9x	0.247347	0.045534	0.0771669	-0.0431376	-0.231405	-0.0861918	0.305546	0.0487483	0.233229	0.0608457
Zfp281	0.653493	0.314157	-0.233325	-0.149691	-0.648499	-0.355471	-0.0461465	-0.0695805	0.591933	0.529705
Zfp423	0.533637	0.170611	-0.518848	-0.250674	-0.251765	-0.055319	-0.199904	-0.0790147	0.247827	0.141973
Zfp532	-0.25407	-0.0639577	-0.188667	-0.0646476	-0.0290516	0.0148912	-0.751068	-0.250363	-0.345402	-0.0518453
