# Supplementary material for: Cooperative genetic networks drive embryonic stem cell transition from naïve to formative pluripotency
Source: EMBO J. 2021 Mar 9;40(8):e105776. doi: 10.15252/embj.2020105776 (PMC8047444; doi:10.15252/embj.2020105776)
Supplement: Supplementary file 8 — Dataset EV5 [file EMBJ-40-e105776-s001.xlsx]

## Sheet: Induced response genes
Dataset EV5 - Genes in N24 induced clusters (including regulation during WT differentiation and NAG association)
Gene	cluster	log2FC WT N24vs2i	up NAG	down NAG
Prdm14	1	-4.80954	FALSE	TRUE
Gsta3	1	-3.61974	FALSE	FALSE
Mreg	1	-1.6162	FALSE	TRUE
Slco4c1	1	-3.15876	FALSE	TRUE
Tfcp2l1	1	-4.0721	FALSE	TRUE
Inhbb	1	1.02656	FALSE	FALSE
Cd55	1	-2.82683	FALSE	TRUE
Nr5a2	1	-3.89555	FALSE	TRUE
Lamc2	1	-2.57523	FALSE	FALSE
Ptgs1	1	-1.79131	FALSE	TRUE
1700057H21Rik	1	-1.68171	FALSE	FALSE
R3hdml	1	-1.03815	FALSE	FALSE
Nkain4	1	-4.47563	FALSE	FALSE
Lrrc34	1	-3.72114	FALSE	FALSE
Lrrc31	1	-4.66293	FALSE	FALSE
B3galnt1	1	-1.67217	FALSE	TRUE
Bglap3	1	0.120837	FALSE	FALSE
Vangl1	1	-1.89039	FALSE	TRUE
Necab1	1	-0.80091	FALSE	FALSE
Klf4	1	-3.03652	FALSE	TRUE
Zc3h12a	1	-1.33953	FALSE	TRUE
Dlgap3	1	-2.8549	FALSE	FALSE
Chrna9	1	-1.01512	FALSE	FALSE
Spp1	1	-2.21515	FALSE	FALSE
Tbx3	1	-4.38228	FALSE	TRUE
Pdgfa	1	-3.1692	FALSE	TRUE
Samd9l	1	-1.0901	FALSE	FALSE
Slc6a1	1	-1.20827	FALSE	FALSE
Nanog	1	-4.19287	FALSE	TRUE
Tead4	1	-2.92373	FALSE	FALSE
Cyp2s1	1	-0.756958	FALSE	FALSE
Klk1	1	-3.49693	FALSE	FALSE
Cd37	1	-1.15166	FALSE	FALSE
Ano1	1	-1.69727	FALSE	FALSE
Triml1	1	-1.5149	FALSE	TRUE
Zfp42	1	-2.07175	FALSE	TRUE
Kifc3	1	-2.33644	FALSE	FALSE
Slc38a8	1	-3.2081	FALSE	FALSE
Megf11	1	-0.430586	FALSE	FALSE
Cd109	1	-2.22774	FALSE	FALSE
Mras	1	-3.708	FALSE	TRUE
Grm2	1	0.371593	FALSE	FALSE
Itga9	1	-1.17761	FALSE	FALSE
Col13a1	1	-0.933261	FALSE	FALSE
1110002J07Rik	1	-2.36457	FALSE	TRUE
Slc6a15	1	-2.22948	FALSE	FALSE
Myo1g	1	-0.0104916	FALSE	FALSE
Cobl	1	-1.87703	FALSE	TRUE
Xaf1	1	-3.63904	FALSE	FALSE
Ngfr	1	-3.87587	FALSE	TRUE
Calcoco2	1	-3.4674	FALSE	TRUE
Krt17	1	-0.609036	FALSE	FALSE
Tmem106a	1	-1.02965	FALSE	TRUE
Notum	1	-2.63589	FALSE	FALSE
Esrrb	1	-3.00527	FALSE	TRUE
Nid1	1	-2.75903	FALSE	TRUE
Bmp4	1	-1.71381	FALSE	FALSE
Lgals3	1	-0.651462	FALSE	FALSE
Tgm1	1	-1.39862	FALSE	FALSE
Klf5	1	-1.44001	FALSE	TRUE
Trps1	1	-1.62931	FALSE	TRUE
Ndrg1	1	-2.84196	FALSE	FALSE
Itgb7	1	-0.148023	FALSE	FALSE
Ildr1	1	-1.66029	FALSE	FALSE
Fstl1	1	-2.2267	FALSE	TRUE
Pla1a	1	-2.88647	FALSE	FALSE
Jam2	1	-4.15783	FALSE	TRUE
Tmem8	1	-2.8781	FALSE	TRUE
Gm7325	1	-0.588616	FALSE	TRUE
Apobec2	1	-3.52118	FALSE	FALSE
Rnf125	1	-1.68804	FALSE	TRUE
Mep1b	1	-2.45501	FALSE	FALSE
Hbegf	1	-1.74018	FALSE	TRUE
Slc6a7	1	-4.51989	FALSE	FALSE
Myof	1	-2.46363	FALSE	FALSE
Nr0b1	1	-0.593571	FALSE	TRUE
Klhl34	1	-2.58873	FALSE	FALSE
Eya1	2	-3.60734	FALSE	FALSE
Rab29	2	-2.67345	FALSE	TRUE
Lax1	2	-4.8957	FALSE	FALSE
Mybpc3	2	-1.44309	FALSE	FALSE
Pla2g4e	2	-5.99709	FALSE	FALSE
Tfap2c	2	-3.42166	FALSE	FALSE
Bmp7	2	-3.1836	FALSE	FALSE
Mme	2	-3.5019	FALSE	TRUE
Il6ra	2	-4.29769	FALSE	TRUE
Ddah1	2	-1.71211	FALSE	FALSE
Uox	2	-5.23705	FALSE	FALSE
Lpar1	2	-2.83857	FALSE	TRUE
Dnajc6	2	-2.77021	FALSE	FALSE
Col9a2	2	-1.22889	FALSE	FALSE
Gjb3	2	-4.31627	FALSE	FALSE
Id3	2	-1.69798	FALSE	TRUE
Hspb8	2	-2.70927	FALSE	FALSE
Adap1	2	-2.36618	FALSE	TRUE
Zc3hav1	2	-2.49493	FALSE	FALSE
Smyd1	2	1.36188	FALSE	FALSE
Zfp9	2	-3.95354	FALSE	FALSE
Gprc5a	2	-3.55741	FALSE	TRUE
Gpr4	2	-0.749892	FALSE	TRUE
Thrsp	2	-1.3559	FALSE	FALSE
Dpysl4	2	-0.584121	FALSE	FALSE
Zmat4	2	-1.01449	FALSE	FALSE
Adgre5	2	-1.2306	FALSE	FALSE
Adgrg1	2	-3.61253	FALSE	FALSE
Fam81a	2	-2.96577	FALSE	TRUE
Khdc3	2	-1.68916	FALSE	FALSE
Prss35	2	-2.86469	FALSE	TRUE
Platr11	2	-1.51011	FALSE	FALSE
Fam13c	2	-0.772382	FALSE	FALSE
Gadd45b	2	-3.14171	FALSE	FALSE
Osm	2	-4.94772	FALSE	FALSE
Adcy1	2	-1.22523	FALSE	TRUE
Cpsf4l	2	-3.37705	FALSE	TRUE
Kcns3	2	-3.32511	FALSE	FALSE
Ism2	2	-4.65186	FALSE	TRUE
Tcl1	2	-3.96039	FALSE	FALSE
Serpinb9b	2	-2.79693	FALSE	FALSE
Id4	2	-4.72494	FALSE	TRUE
Gm807	2	-1.4918	FALSE	FALSE
Cdhr1	2	-2.82033	FALSE	FALSE
Sh2d4b	2	-5.49454	FALSE	TRUE
4930444M15Rik	2	-1.41034	FALSE	FALSE
Slc15a1	2	-5.05365	FALSE	TRUE
Aard	2	0.219412	FALSE	FALSE
A4galt	2	-2.92422	FALSE	FALSE
Notch4	2	-3.51955	FALSE	TRUE
Porcn	2	-1.55269	FALSE	TRUE
Stard8	2	-2.51679	FALSE	TRUE
Ptpn18	3	3.23301	TRUE	FALSE
Speg	3	1.8583	FALSE	FALSE
Irs1	3	-0.0830653	FALSE	FALSE
Fam78b	3	-0.283503	FALSE	FALSE
Bahd1	3	-0.185467	FALSE	FALSE
Lrrn4	3	-0.346504	FALSE	FALSE
Bfsp1	3	2.23072	FALSE	FALSE
Faxc	3	1.28096	FALSE	FALSE
Mob3b	3	-0.90625	FALSE	FALSE
Mllt3	3	-0.244226	FALSE	FALSE
Foxo6	3	0.568626	FALSE	FALSE
Mycl	3	-1.13661	FALSE	FALSE
Cttnbp2	3	-3.81767	FALSE	FALSE
Nfe2l3	3	0.535984	FALSE	FALSE
Tgfa	3	-0.249946	FALSE	FALSE
Wnt5b	3	-3.41549	FALSE	FALSE
Crtc3	3	0.731893	FALSE	FALSE
Homer2	3	0.353172	FALSE	FALSE
Fam53b	3	-3.1133	FALSE	FALSE
Irs2	3	0.23917	FALSE	FALSE
Dusp4	3	4.58639	FALSE	FALSE
D8Ertd82e	3	1.33588	FALSE	FALSE
Tox3	3	-0.30807	FALSE	FALSE
Panx1	3	0.108092	FALSE	FALSE
Cd24a	3	-0.629317	FALSE	FALSE
Irgm2	3	2.89889	FALSE	FALSE
Rflnb	3	1.47317	FALSE	FALSE
Rab11fip4	3	-0.293344	FALSE	FALSE
Rhbdl3	3	1.29685	FALSE	FALSE
Tmem98	3	0.871581	FALSE	FALSE
Msl1	3	-1.39874	FALSE	FALSE
Plekhh3	3	-0.176819	FALSE	FALSE
Gprc5c	3	0.862384	FALSE	FALSE
Bahcc1	3	0.347836	FALSE	FALSE
Slc16a3	3	2.77431	FALSE	FALSE
Sdc1	3	0.195455	FALSE	FALSE
Card19	3	0.610577	FALSE	FALSE
Unc5a	3	1.38701	FALSE	FALSE
Ank	3	0.843221	FALSE	FALSE
Nptxr	3	4.61278	FALSE	FALSE
Trp53cor1	3	-3.61356	FALSE	FALSE
Sema6b	3	0.362231	FALSE	FALSE
Mkx	3	-0.890267	FALSE	FALSE
Cables1	3	-1.20164	FALSE	FALSE
Mlana	3	-0.226361	FALSE	FALSE
Ifit1	3	4.17212	FALSE	FALSE
Ina	3	1.24443	FALSE	FALSE
Rab33a	3	1.87459	TRUE	FALSE
Zfp36l3	3	-2.46553	FALSE	FALSE
Sema4c	4	2.19611	TRUE	FALSE
Aff3	4	2.53479	TRUE	FALSE
Igfbp5	4	1.30598	FALSE	FALSE
Arl4c	4	3.18832	FALSE	FALSE
Kif1a	4	3.25634	TRUE	FALSE
Lad1	4	2.10448	FALSE	FALSE
Tor3a	4	2.67047	FALSE	FALSE
Pogk	4	2.09262	FALSE	FALSE
Zeb2	4	2.00936	FALSE	FALSE
Lypd6b	4	4.42804	FALSE	FALSE
Lypd6	4	1.80248	TRUE	FALSE
Kcnj3	4	2.80676	FALSE	FALSE
Mir670hg	4	4.48197	FALSE	FALSE
Cd44	4	0.314404	FALSE	FALSE
Wt1	4	6.38298	TRUE	FALSE
Bdnf	4	2.77307	FALSE	FALSE
Shc4	4	1.01571	FALSE	FALSE
Dnmt3b	4	2.4281	TRUE	FALSE
Myl9	4	1.88268	FALSE	FALSE
Rims4	4	2.72645	TRUE	FALSE
Setd7	4	2.04673	TRUE	FALSE
Rab25	4	2.1522	TRUE	FALSE
Syt11	4	2.0136	TRUE	FALSE
Bnipl	4	1.17963	FALSE	FALSE
Sv2a	4	2.91265	TRUE	FALSE
Lef1	4	2.12195	FALSE	FALSE
Dapp1	4	1.53865	TRUE	FALSE
Gabrr1	4	0.929625	FALSE	FALSE
Pde4b	4	-0.042829	FALSE	TRUE
Mfsd2a	4	2.77008	TRUE	FALSE
Pou3f1	4	6.5978	TRUE	FALSE
Hes3	4	1.33326	FALSE	FALSE
En2	4	1.78037	FALSE	FALSE
Otop1	4	2.4939	FALSE	FALSE
Plcxd1	4	1.75136	FALSE	FALSE
Miat	4	4.91863	FALSE	FALSE
Srrm4	4	1.85422	FALSE	FALSE
Rimbp2	4	2.54187	FALSE	FALSE
Elfn1	4	3.19638	FALSE	FALSE
Flt1	4	0.296446	FALSE	FALSE
Stard13	4	3.46435	FALSE	FALSE
Flnc	4	3.33603	TRUE	FALSE
Podxl	4	3.03375	FALSE	FALSE
Zfp467	4	3.612	FALSE	FALSE
Gucy2c	4	3.871	FALSE	FALSE
Spred3	4	3.3629	TRUE	FALSE
Magel2	4	3.27133	FALSE	FALSE
Adm	4	4.33471	FALSE	FALSE
Spon1	4	6.24403	TRUE	FALSE
Fam57b	4	2.58741	FALSE	FALSE
Sez6l2	4	2.12456	FALSE	FALSE
Aadat	4	5.33308	TRUE	FALSE
Mt3	4	1.96856	FALSE	FALSE
Plcg2	4	2.32019	TRUE	FALSE
Sdr42e1	4	1.93274	FALSE	FALSE
Acpp	4	1.13661	FALSE	FALSE
Cnksr3	4	1.5867	TRUE	FALSE
Hivep2	4	2.26151	FALSE	FALSE
Myb	4	0.527477	FALSE	FALSE
Gdf11	4	1.36203	TRUE	FALSE
Jade2	4	1.04909	FALSE	FALSE
Rnf112	4	3.43642	FALSE	FALSE
Shisa6	4	5.2698	FALSE	FALSE
Ramp2	4	0.936	FALSE	FALSE
Id2	4	2.45074	FALSE	FALSE
Sox11	4	2.13873	FALSE	FALSE
Rab15	4	1.77338	FALSE	FALSE
Acot1	4	0.239842	FALSE	FALSE
Vrtn	4	1.8698	TRUE	FALSE
Bcl11b	4	2.84848	FALSE	FALSE
Phactr1	4	0.99313	FALSE	FALSE
Dbn1	4	2.29082	TRUE	FALSE
Ccno	4	1.73559	FALSE	FALSE
Parp8	4	1.63879	TRUE	FALSE
Emb	4	0.504784	FALSE	FALSE
Vstm4	4	4.89328	FALSE	FALSE
Samd4	4	1.56079	FALSE	FALSE
Sall2	4	3.01737	TRUE	FALSE
Jph4	4	3.72158	TRUE	FALSE
Fgf9	4	4.42693	FALSE	FALSE
Lcp1	4	0.343012	FALSE	FALSE
Tnfsf11	4	5.81766	FALSE	FALSE
Trio	4	4.22926	TRUE	FALSE
Fam84b	4	1.92024	FALSE	FALSE
Kif21a	4	3.87766	TRUE	FALSE
Pdzrn4	4	-1.31776	FALSE	FALSE
Zcrb1	4	0.932891	FALSE	FALSE
Pphln1	4	1.51628	TRUE	FALSE
Vasn	4	1.60018	FALSE	FALSE
Tead3	4	2.1758	FALSE	FALSE
Psors1c2	4	2.40584	FALSE	FALSE
Prob1	4	1.74821	FALSE	FALSE
Pcdh1	4	5.87246	TRUE	FALSE
Sema6a	4	2.8231	TRUE	FALSE
Zfp608	4	5.26033	FALSE	FALSE
St8sia3	4	1.21006	FALSE	FALSE
Tmem151a	4	2.67523	TRUE	FALSE
Ms4a4d	4	4.12495	FALSE	FALSE
Dtx4	4	4.19281	TRUE	FALSE
Gna14	4	2.31382	FALSE	FALSE
Acsl5	4	1.7808	TRUE	FALSE
Pim2	4	4.10031	TRUE	FALSE
Ar	4	3.42859	TRUE	FALSE
Fndc3c1	4	2.98291	FALSE	FALSE
Irs4	4	4.63596	FALSE	FALSE
Pak3	4	1.65098	FALSE	FALSE
Spin2c	4	0.920253	FALSE	FALSE
Lonrf2	5	-2.44037	FALSE	FALSE
Tgm3	5	-1.91793	FALSE	FALSE
Epb41l1	5	-1.32462	FALSE	TRUE
Kyat3	5	-1.32756	FALSE	TRUE
Grhl3	5	-1.19681	FALSE	FALSE
Kctd8	5	-0.00513479	FALSE	FALSE
Ephb6	5	-1.13531	FALSE	FALSE
Gm20362	5	-5.33887	FALSE	FALSE
Pcsk6	5	-1.96184	FALSE	TRUE
Mylpf	5	-2.3312	FALSE	TRUE
Ccl25	5	0.269256	FALSE	FALSE
Klf2	5	-2.3594	FALSE	FALSE
Exoc3l	5	0.300896	FALSE	FALSE
Slc18b1	5	-2.81444	FALSE	FALSE
Ctgf	5	-0.619671	FALSE	FALSE
Rsph4a	5	-1.38003	FALSE	FALSE
Nodal	5	-1.68705	FALSE	TRUE
Hal	5	0.614798	FALSE	FALSE
Ccdc38	5	-0.369118	FALSE	FALSE
C1qtnf2	5	1.93405	FALSE	FALSE
Myh13	5	-4.96779	FALSE	FALSE
Ntn1	5	-3.96078	FALSE	FALSE
Sox15	5	-1.05952	FALSE	FALSE
Hoxb13	5	-2.79711	FALSE	FALSE
Prkca	5	-1.37516	FALSE	FALSE
Axin2	5	-3.27554	FALSE	FALSE
Fbp1	5	-0.0812907	FALSE	FALSE
Dmgdh	5	-4.60554	FALSE	TRUE
Pde4d	5	-0.155345	FALSE	FALSE
Tdh	5	-3.08157	FALSE	FALSE
Ankrd33b	5	-2.44504	FALSE	FALSE
Abat	5	0.00626975	FALSE	FALSE
Mcc	5	-1.281	FALSE	FALSE
Myo5b	5	0.131628	FALSE	FALSE
Sall3	5	-1.87245	FALSE	FALSE
Ctsf	5	-0.139489	FALSE	FALSE
Rpl31	6	-0.250369	FALSE	FALSE
Rpl7a	6	-0.0475508	FALSE	FALSE
Rpl12	6	0.0464638	FALSE	FALSE
Rpl35	6	-0.0947639	FALSE	FALSE
Hnrnpa3	6	-0.137147	FALSE	FALSE
Ahcy	6	-0.505301	FALSE	FALSE
Rps3a1	6	0.0613077	FALSE	FALSE
Rps27	6	0.0934162	FALSE	FALSE
Rpl34	6	0.230971	FALSE	FALSE
Rps6	6	0.452142	FALSE	FALSE
Rpl11	6	0.243872	FALSE	FALSE
Rpl9	6	-0.0368263	FALSE	FALSE
Rpl5	6	-0.164119	FALSE	FALSE
Rpl21	6	0.0247145	FALSE	FALSE
Gapdh	6	0.200439	FALSE	FALSE
Rpl28	6	0.0612718	FALSE	FALSE
Fbl	6	-0.214105	FALSE	FALSE
Rps16	6	-0.0123484	FALSE	FALSE
Ftl1	6	-0.148893	FALSE	FALSE
Rps17	6	0.21719	FALSE	FALSE
Rpl27a	6	-0.276788	FALSE	FALSE
Rps13	6	-0.0091065	FALSE	FALSE
Hspa8	6	0.0920297	FALSE	FALSE
Rps25	6	0.18681	FALSE	FALSE
Rpsa	6	-0.075354	FALSE	FALSE
Rps12	6	-0.109465	FALSE	FALSE
Ppia	6	0.0633585	FALSE	FALSE
Rps27a	6	0.0821111	FALSE	FALSE
Eif4a1	6	0.199523	FALSE	FALSE
Rpl23a	6	0.0326216	FALSE	FALSE
Atp5g1	6	-0.148411	FALSE	FALSE
Rpl19	6	0.0972682	FALSE	FALSE
Rpl27	6	0.255117	FALSE	FALSE
Kpna2	6	0.469993	FALSE	FALSE
Rpl38	6	-0.353418	FALSE	FALSE
Actg1	6	0.0489973	FALSE	FALSE
Rps7	6	0.301899	FALSE	FALSE
Rps29	6	-0.0742884	FALSE	FALSE
Cox7c	6	0.159199	FALSE	FALSE
Rps23	6	-0.136142	FALSE	FALSE
Ncoa4	6	0.0145847	FALSE	FALSE
Tpt1	6	0.416101	FALSE	FALSE
Rpl3	6	0.120782	FALSE	FALSE
Atp5g2	6	0.290596	FALSE	FALSE
Hnrnpa1	6	0.0912446	FALSE	FALSE
Rps18	6	-0.153673	FALSE	FALSE
Rpl36	6	0.140078	FALSE	FALSE
Rpl17	6	-0.0418172	FALSE	FALSE
Fau	6	0.281514	FALSE	FALSE
Trmt112	6	-0.150631	FALSE	FALSE
Rpl10	6	0.184291	FALSE	FALSE
Rpl36a	6	0.206479	FALSE	FALSE
Hecw2	7	-1.03718	FALSE	FALSE
Ankrd44	7	-0.0279088	FALSE	FALSE
Trak2	7	0.0831981	FALSE	FALSE
Steap3	7	-0.0758935	FALSE	FALSE
Fubp3	7	0.139327	FALSE	FALSE
Crb2	7	0.0413048	FALSE	FALSE
Dpp4	7	-0.341848	FALSE	FALSE
Csrnp3	7	-2.74716	FALSE	FALSE
Fam171b	7	1.72099	FALSE	FALSE
Fjx1	7	1.32492	FALSE	FALSE
Lmo2	7	1.03471	FALSE	FALSE
Fitm2	7	0.385507	FALSE	FALSE
Arhgef26	7	-0.796887	FALSE	FALSE
Epha7	7	0.0835591	FALSE	FALSE
Aqp3	7	-2.26896	FALSE	TRUE
AI427809	7	-2.07585	FALSE	FALSE
Plpp3	7	-0.629963	FALSE	FALSE
Hivep3	7	0.504257	FALSE	FALSE
Themis2	7	1.53843	FALSE	FALSE
Zan	7	-0.477775	FALSE	FALSE
Stra8	7	1.83142	FALSE	FALSE
Halr1	7	1.82637	FALSE	FALSE
Hoxa1	7	-1.44534	FALSE	FALSE
Hoxa2	7	0.157951	FALSE	FALSE
Hoxa5	7	1.30009	FALSE	FALSE
Hoxa7	7	-0.779489	FALSE	FALSE
Cacng6	7	2.28822	FALSE	FALSE
Shisa7	7	-0.402098	FALSE	FALSE
Erf	7	0.282032	FALSE	FALSE
Lrrk1	7	0.559338	FALSE	FALSE
Tead1	7	-1.48902	FALSE	TRUE
Zfp703	7	-0.835886	FALSE	FALSE
Dnm2	7	-0.647359	FALSE	TRUE
Acp5	7	0.0161988	FALSE	FALSE
Prtg	7	1.08939	FALSE	FALSE
Eomes	7	-2.12118	FALSE	FALSE
Mobp	7	-5.34192	FALSE	FALSE
Tnfaip3	7	-0.0825201	FALSE	FALSE
Rhobtb1	7	2.49682	FALSE	FALSE
Tle6	7	0.717164	FALSE	FALSE
Nudt4	7	-0.221869	FALSE	FALSE
Smyd4	7	0.0448299	FALSE	FALSE
Ksr1	7	-1.19212	FALSE	TRUE
Nrcam	7	-3.97231	FALSE	FALSE
Msx2	7	-3.27154	FALSE	FALSE
Zmiz1	7	-0.099294	FALSE	FALSE
Tmem253	7	-0.367705	FALSE	FALSE
Zfhx2	7	-1.64496	FALSE	FALSE
Tnfrsf19	7	-2.46364	FALSE	FALSE
Baiap2l2	7	0.981726	FALSE	FALSE
Letmd1	7	-2.56163	FALSE	FALSE
Grasp	7	-0.680243	FALSE	FALSE
Ppl	7	1.36006	FALSE	FALSE
2510009E07Rik	7	-4.76252	FALSE	FALSE
Plcxd2	7	1.52505	FALSE	FALSE
Crybg3	7	1.297	FALSE	FALSE
Nrip1	7	-0.126772	FALSE	FALSE
Myo1f	7	0.284643	FALSE	FALSE
Plekhh2	7	-0.855055	FALSE	FALSE
Greb1l	7	1.67524	FALSE	FALSE
Egr1	7	2.31013	FALSE	FALSE
Cidea	7	-2.30467	FALSE	FALSE
Zbtb7c	7	-0.579985	FALSE	FALSE
Gjb1	7	-0.133343	FALSE	FALSE
Zmym3	7	0.145765	FALSE	FALSE
Pcdh19	7	-3.25236	FALSE	FALSE
Klf7	8	1.29226	TRUE	FALSE
Dnajb3	8	1.97004	FALSE	FALSE
Lrrn2	8	-1.74317	FALSE	FALSE
Rnd3	8	0.665686	FALSE	FALSE
Cers6	8	0.043764	FALSE	FALSE
Thbs1	8	3.91212	FALSE	FALSE
Hck	8	-1.12605	FALSE	FALSE
Zmynd8	8	0.441718	TRUE	FALSE
Pcdh10	8	4.39184	FALSE	FALSE
Pdgfc	8	-1.11838	FALSE	FALSE
Trim46	8	2.2648	FALSE	FALSE
Pifo	8	0.685508	FALSE	FALSE
Synpo2	8	2.40625	FALSE	FALSE
Runx1t1	8	-0.579527	FALSE	FALSE
Aldh1b1	8	-1.99817	FALSE	FALSE
Ptpn3	8	1.9725	FALSE	FALSE
Gm12688	8	2.04434	FALSE	FALSE
Foxd3	8	2.66928	FALSE	FALSE
Slc6a9	8	0.747857	FALSE	FALSE
Edn2	8	6.24271	FALSE	FALSE
Tcea3	8	-1.45628	FALSE	FALSE
Eif4g3	8	0.705299	FALSE	FALSE
Sema3c	8	-0.0882832	FALSE	FALSE
Krtcap3	8	0.270322	FALSE	FALSE
Dtx1	8	0.0494666	FALSE	FALSE
Calcr	8	1.39457	FALSE	FALSE
Gm43293	8	3.07572	FALSE	FALSE
Plxna4	8	1.63798	FALSE	FALSE
Tril	8	2.09611	FALSE	FALSE
Tcf7l1	8	-0.126522	FALSE	FALSE
Tapbpl	8	0.203109	FALSE	FALSE
Prmt8	8	-0.120321	FALSE	FALSE
Mir291a	8	0.114012	FALSE	FALSE
1700027J19Rik	8	-2.02439	FALSE	FALSE
Tnnt1	8	0.99119	FALSE	FALSE
Dmrtc2	8	0.297228	FALSE	FALSE
1600014C10Rik	8	-0.082602	FALSE	FALSE
Shank1	8	1.12682	FALSE	FALSE
Rgma	8	-0.663894	FALSE	FALSE
Chst15	8	0.796729	FALSE	FALSE
Fgf4	8	0.562574	FALSE	FALSE
Ccnd1	8	-0.320601	FALSE	FALSE
Tll1	8	0.578411	FALSE	FALSE
Cilp2	8	4.07657	FALSE	FALSE
Pknox2	8	1.21123	FALSE	FALSE
Tle3	8	-0.719211	FALSE	FALSE
Hyal2	8	0.0235441	FALSE	FALSE
Camkv	8	0.405601	FALSE	FALSE
Csrnp1	8	1.46027	FALSE	FALSE
Raet1e	8	0.842955	FALSE	FALSE
Raet1d	8	0.78811	FALSE	FALSE
L3mbtl3	8	0.864581	FALSE	FALSE
Clvs2	8	1.98555	FALSE	FALSE
Unc5b	8	0.869351	FALSE	FALSE
Atcay	8	2.7775	FALSE	FALSE
Nfic	8	-0.782135	FALSE	FALSE
Tmcc3	8	3.49267	FALSE	FALSE
Rassf3	8	1.47138	FALSE	FALSE
Hlf	8	-2.3514	FALSE	FALSE
Cacna1g	8	1.51851	FALSE	FALSE
Cacnb1	8	-0.143522	FALSE	FALSE
P3h4	8	1.73753	FALSE	FALSE
Fkbp10	8	1.7597	FALSE	FALSE
Arl4d	8	2.1126	FALSE	FALSE
Ccdc40	8	1.57914	TRUE	FALSE
Uts2r	8	2.94907	FALSE	FALSE
G2e3	8	1.76903	FALSE	FALSE
Crip2	8	1.49926	FALSE	FALSE
Tgfbi	8	-0.548393	FALSE	FALSE
Dapk1	8	1.41091	FALSE	FALSE
Glrx	8	-2.41806	FALSE	FALSE
Arhgef28	8	1.83977	FALSE	FALSE
Zswim6	8	2.35464	FALSE	FALSE
Spata13	8	1.0441	FALSE	FALSE
Ephx2	8	-4.07446	FALSE	FALSE
Slitrk5	8	1.06848	FALSE	FALSE
Slc1a3	8	1.46425	FALSE	FALSE
Laptm4b	8	1.06598	FALSE	FALSE
Slc39a4	8	-0.0771055	FALSE	FALSE
Parvg	8	2.04022	FALSE	FALSE
Smagp	8	1.43484	FALSE	FALSE
St6gal1	8	1.3679	TRUE	FALSE
Lpp	8	1.42602	FALSE	FALSE
Gap43	8	-0.0251612	FALSE	FALSE
Cd96	8	2.43768	FALSE	FALSE
Lipg	8	1.36637	FALSE	FALSE
Rnf165	8	0.993701	FALSE	FALSE
Rasgrp2	8	1.81339	FALSE	FALSE
Vldlr	8	0.568809	FALSE	FALSE
Tfe3	8	1.01721	FALSE	FALSE
Mir363	8	1.48745	FALSE	FALSE
Mtap7d3	8	2.16683	FALSE	FALSE
Gabre	8	0.0827485	FALSE	FALSE
Pcyt1b	8	0.230056	FALSE	FALSE
Arhgef9	8	0.850272	FALSE	FALSE
2810459M11Rik	9	5.42462	FALSE	FALSE
Rxrg	9	5.30349	FALSE	FALSE
Kynu	9	5.11958	FALSE	FALSE
Rtn4rl2	9	2.79499	FALSE	FALSE
Prom2	9	5.1003	FALSE	FALSE
Rbbp8nl	9	5.21549	FALSE	FALSE
Aadac	9	1.80183	FALSE	FALSE
Tmem54	9	6.47445	TRUE	FALSE
Cdx2	9	-4.62124	FALSE	FALSE
Fam131b	9	4.26425	TRUE	FALSE
Epha1	9	1.75029	FALSE	FALSE
Gm7932	9	0.878877	FALSE	FALSE
Cxcl12	9	2.58188	FALSE	FALSE
Nkx1-2	9	-4.53325	FALSE	FALSE
Izumo1r	9	4.35019	TRUE	FALSE
Rfx4	9	2.55519	FALSE	FALSE
Hoxb1	9	3.08668	FALSE	FALSE
Atp8b1	9	4.40298	FALSE	FALSE
Gfra1	9	5.97767	FALSE	FALSE
Efhd1	10	1.6559	FALSE	FALSE
Nmnat2	10	-0.829353	FALSE	FALSE
Fam107b	10	-1.09388	FALSE	FALSE
Rasgrp1	10	-4.77	FALSE	FALSE
Patl2	10	-1.28347	FALSE	FALSE
B2m	10	-1.2404	FALSE	FALSE
Shf	10	-2.26893	FALSE	FALSE
Cdk6	10	-1.65585	FALSE	FALSE
Yes1	10	-1.50217	FALSE	FALSE
Jakmip1	10	-3.0883	FALSE	FALSE
Grsf1	10	-2.31408	FALSE	FALSE
Exoc6b	10	-1.68405	FALSE	FALSE
Plbd1	10	-1.3663	FALSE	FALSE
Pglyrp1	10	-8.41752	FALSE	FALSE
Kctd15	10	-0.721047	FALSE	FALSE
Trpm1	10	-5.55953	FALSE	FALSE
Tacc2	10	-0.972806	FALSE	FALSE
Myom2	10	0.483497	FALSE	FALSE
Ddx60	10	0.77249	FALSE	FALSE
Apela	10	-0.852503	FALSE	FALSE
Trim67	10	-1.28092	FALSE	FALSE
Mcam	10	-0.575414	FALSE	FALSE
Uchl4	10	0.257688	FALSE	FALSE
Pcolce2	10	-1.04077	FALSE	FALSE
Fuca2	10	-0.740487	FALSE	FALSE
Irf1	10	0.0554915	FALSE	FALSE
Ifi35	10	-0.951205	FALSE	FALSE
Cep112	10	-3.77388	FALSE	TRUE
Mia2	10	-0.0441455	FALSE	FALSE
Serpinb9	10	-0.889481	FALSE	FALSE
Ror2	10	-1.92916	FALSE	FALSE
Grid1	10	-1.23392	FALSE	FALSE
Nefl	10	-2.21691	FALSE	FALSE
Pdzd2	10	0.54918	FALSE	FALSE
Ctnnd2	10	-2.50205	FALSE	FALSE
Dpys	10	-1.74959	FALSE	FALSE
Hdac7	10	-0.864043	FALSE	FALSE
Pde1b	10	-0.278127	FALSE	FALSE
Ppp1r1a	10	0.106282	FALSE	FALSE
Fetub	10	0.28816	FALSE	FALSE
Mb21d2	10	-1.25332	FALSE	FALSE
Cdkn1a	10	-2.13411	FALSE	FALSE
Dnah8	10	-2.79892	FALSE	FALSE
Catsperd	10	-4.10642	FALSE	FALSE
Lbh	10	-0.613224	FALSE	FALSE
Ccbe1	10	-5.54157	FALSE	FALSE
Gm24951	10	-0.0897145	FALSE	FALSE
Cask	10	-1.59913	FALSE	FALSE
Cited1	10	-2.88942	FALSE	FALSE
Gm15294	10	-0.0219441	FALSE	FALSE
Sat1	10	-1.44438	FALSE	FALSE
Gli2	11	-1.90561	FALSE	TRUE
Etnk2	11	-0.973459	FALSE	FALSE
Elf3	11	-3.31895	FALSE	TRUE
G0s2	11	-2.26494	FALSE	FALSE
Frmd4a	11	-1.92315	FALSE	TRUE
Proser2	11	-1.93859	FALSE	TRUE
Nrarp	11	-0.945482	FALSE	FALSE
Ass1	11	-2.08679	FALSE	FALSE
Fam129b	11	-1.47336	FALSE	TRUE
Phf19	11	1.1438	FALSE	FALSE
Stom	11	-1.80235	FALSE	TRUE
Baz2b	11	-1.95554	FALSE	TRUE
Ccdc141	11	-2.8744	FALSE	FALSE
Slc17a9	11	-1.94821	FALSE	FALSE
Zfp704	11	-2.19956	FALSE	TRUE
Chmp4c	11	-2.2935	FALSE	TRUE
She	11	-2.50599	FALSE	TRUE
Casq2	11	-4.53299	FALSE	FALSE
Mov10	11	-1.7953	FALSE	TRUE
Dram2	11	-1.73036	FALSE	TRUE
Ddx58	11	-1.74558	FALSE	FALSE
Sh3gl2	11	-1.88558	FALSE	FALSE
Zyg11a	11	-1.7796	FALSE	TRUE
Tesk2	11	-1.42751	FALSE	TRUE
E2f2	11	-0.52594	FALSE	TRUE
Tmem51	11	-2.19824	FALSE	FALSE
Kazn	11	-1.09213	FALSE	FALSE
Spsb1	11	-2.10543	FALSE	FALSE
Plekhg5	11	-1.15335	FALSE	FALSE
Smarcd3	11	-3.97534	FALSE	FALSE
Tbc1d1	11	-0.0175512	FALSE	FALSE
Rbm47	11	-1.11672	FALSE	FALSE
Ulk1	11	-2.10447	FALSE	TRUE
Fzd10	11	-4.37285	FALSE	TRUE
Mdfic	11	-2.27	FALSE	FALSE
Creb3l2	11	-2.57748	FALSE	TRUE
Hmces	11	-0.564308	FALSE	FALSE
Klf15	11	-1.97074	FALSE	FALSE
Trh	11	-3.21355	FALSE	FALSE
Adamts9	11	-0.968077	FALSE	TRUE
Il17rc	11	-1.43933	FALSE	FALSE
Ttyh1	11	-1.66973	FALSE	FALSE
Zfp296	11	-1.37209	FALSE	TRUE
Ceacam1	11	-1.30817	FALSE	FALSE
Abhd2	11	-1.18424	FALSE	FALSE
Zfp710	11	-1.14628	FALSE	FALSE
Nanos3	11	-4.03682	FALSE	FALSE
Adgrg5	11	-6.29372	FALSE	FALSE
Cdyl2	11	-0.916453	FALSE	FALSE
Spire2	11	-1.01316	FALSE	FALSE
Robo4	11	1.16766	FALSE	FALSE
Dixdc1	11	-2.43393	FALSE	FALSE
Epm2a	11	-0.371784	FALSE	FALSE
Nhsl1	11	-1.49167	FALSE	TRUE
Dcbld1	11	-1.57324	FALSE	TRUE
Slc29a3	11	-1.16132	FALSE	FALSE
Adamts14	11	-0.667056	FALSE	FALSE
Mfsd12	11	-1.95637	FALSE	FALSE
Pmel	11	-0.828655	FALSE	FALSE
Pik3ip1	11	-0.943003	FALSE	TRUE
Urgcp	11	-0.880371	FALSE	FALSE
Adap2	11	-0.878312	FALSE	FALSE
Rnf135	11	-1.71027	FALSE	FALSE
Trim25	11	-0.895392	FALSE	TRUE
Jup	11	-1.12209	FALSE	FALSE
Ptrf	11	-1.00094	FALSE	FALSE
Gjc1	11	-2.14376	FALSE	TRUE
Cdc42ep4	11	-1.54434	FALSE	FALSE
St6galnac2	11	-0.548325	FALSE	FALSE
Sept9	11	-2.11493	FALSE	FALSE
Ubxn2a	11	-1.5915	FALSE	FALSE
Nfkbia	11	-2.29752	FALSE	TRUE
Pfkp	11	-0.919226	FALSE	FALSE
Rreb1	11	-1.52645	FALSE	TRUE
Dsp	11	-0.453304	FALSE	FALSE
Zfp459	11	-0.664054	FALSE	FALSE
Hexb	11	-2.33311	FALSE	TRUE
Kctd6	11	-1.92249	FALSE	TRUE
Nid2	11	-1.4379	FALSE	TRUE
Dmtn	11	-2.58882	FALSE	FALSE
Fgf17	11	-1.66471	FALSE	FALSE
Parvb	11	-0.0705172	FALSE	FALSE
Ehhadh	11	-1.6819	FALSE	FALSE
Cpne5	11	-0.377382	FALSE	FALSE
Tapbp	11	-0.10569	FALSE	FALSE
Slc29a1	11	-0.749561	FALSE	TRUE
Svil	11	-1.29092	FALSE	FALSE
Cpt1a	11	-3.05606	FALSE	TRUE
Jak2	11	-1.29215	FALSE	TRUE
Sh3pxd2a	11	-2.77305	FALSE	FALSE
Tbc1d25	11	-1.09883	FALSE	TRUE
Ebp	11	-2.31522	FALSE	TRUE
Slc6a8	11	-1.22874	FALSE	TRUE
Klf8	11	-2.30409	FALSE	FALSE
Acot9	11	-1.42018	FALSE	FALSE
Il10	12	6.1823	FALSE	FALSE
Trpc4	12	3.80146	TRUE	FALSE
Rorc	12	3.72137	FALSE	FALSE
Tmem88b	12	6.27933	FALSE	FALSE
Slc26a5	12	-1.67467	FALSE	FALSE
Iqsec3	12	5.68029	FALSE	FALSE
Ephb1	12	2.36241	TRUE	FALSE
Dcn	12	7.50466	TRUE	FALSE
Gria1	12	3.75389	FALSE	FALSE
Epn3	12	3.08118	FALSE	FALSE
Atp6v1c2	12	-1.29643	FALSE	FALSE
Enpp2	12	4.2244	FALSE	FALSE
Gmnc	12	-3.47723	FALSE	FALSE
Slc22a3	12	2.61192	FALSE	FALSE
Prss22	12	4.17391	FALSE	FALSE
Tubb4a	12	3.30023	FALSE	FALSE
Ndp	12	4.21521	TRUE	FALSE

## Sheet: Constitutive response genes
Dataset EV5 - Genes in constitutive clusters (including regulation during WT differentiation and NAG association)
Gene	cluster	log2FC WT N24vs2i	up NAG	down NAG
Adhfe1	1	-1.54446	FALSE	FALSE
Pkhd1	1	1.17356	FALSE	FALSE
Aox1	1	-1.95675	FALSE	FALSE
Spag16	1	0.290638	FALSE	FALSE
Dock10	1	1.24431	FALSE	FALSE
Rab17	1	-1.20719	FALSE	FALSE
Lemd1	1	1.11305	FALSE	FALSE
Fam129a	1	0.242911	FALSE	FALSE
Kcnj10	1	-0.140323	FALSE	FALSE
Tagln2	1	-0.345983	FALSE	FALSE
Tlr5	1	-0.340064	FALSE	FALSE
Gm38079	1	-0.44181	FALSE	FALSE
Atf3	1	0.845428	FALSE	FALSE
Lamb3	1	-2.19766	FALSE	FALSE
Itga8	1	0.57573	FALSE	FALSE
Scn3a	1	-2.11236	FALSE	FALSE
A730036I17Rik	1	0.67985	FALSE	FALSE
Cdh22	1	-0.159576	FALSE	FALSE
Slc7a11	1	1.66273	FALSE	FALSE
Tmem144	1	-1.81093	FALSE	FALSE
Glrb	1	-0.399197	FALSE	FALSE
Rhbg	1	-0.591297	FALSE	FALSE
Hist2h2be	1	1.0193	FALSE	FALSE
Ankrd35	1	-0.061792	FALSE	FALSE
Ppm1j	1	0.776515	FALSE	FALSE
Col11a1	1	-1.10665	FALSE	FALSE
Tram1l1	1	0.0203059	FALSE	FALSE
Egf	1	-0.0762474	FALSE	FALSE
Bdh2	1	-0.292026	FALSE	FALSE
Slc9b2	1	0.709554	FALSE	FALSE
Clca3b	1	1.08699	FALSE	FALSE
Car8	1	-1.03057	FALSE	FALSE
Laptm5	1	-1.75817	FALSE	TRUE
Slc30a2	1	-3.41776	FALSE	FALSE
Fam131c	1	-0.604342	FALSE	FALSE
Tmem82	1	-1.77345	FALSE	FALSE
Pramel1	1	1.11538	FALSE	FALSE
Pramef12	1	-1.46832	FALSE	FALSE
Fbxo44	1	-0.736985	FALSE	FALSE
Casz1	1	-0.286796	FALSE	FALSE
Chd5	1	1.72869	FALSE	FALSE
Prdm16	1	0.123542	FALSE	FALSE
Steap1	1	0.181265	FALSE	FALSE
Spon2	1	-0.521218	FALSE	FALSE
Mthfd2l	1	0.616082	FALSE	FALSE
Anxa3	1	-1.09074	FALSE	TRUE
Wscd2	1	-1.06285	FALSE	FALSE
P2rx4	1	-0.781468	FALSE	FALSE
Adgrd1	1	-0.203009	FALSE	TRUE
Papolb	1	0.22078	FALSE	FALSE
Grid2ip	1	-1.27611	FALSE	FALSE
Gm1070	1	-0.637422	FALSE	FALSE
Creld1	1	-0.250629	FALSE	FALSE
Eno2	1	-0.229968	FALSE	FALSE
Emp1	1	0.0934295	FALSE	FALSE
Meis3	1	-0.520721	FALSE	FALSE
Cadm4	1	-1.37193	FALSE	FALSE
Napsa	1	0.320572	FALSE	FALSE
Fcgrt	1	-0.95752	FALSE	FALSE
Nell1	1	2.8821	FALSE	FALSE
Alpk3	1	-0.246737	FALSE	FALSE
Zkscan2	1	-0.119912	FALSE	FALSE
Nupr1	1	-0.0410882	FALSE	TRUE
Cox6a2	1	1.11426	FALSE	FALSE
Tgfb1i1	1	0.490098	FALSE	FALSE
Igf2	1	0.549627	FALSE	FALSE
Kbtbd11	1	0.670875	FALSE	FALSE
Sfrp1	1	-2.84554	FALSE	FALSE
Hpgd	1	-1.00509	FALSE	FALSE
Vsig2	1	0.147197	FALSE	FALSE
Clmp	1	0.555259	FALSE	FALSE
Cryab	1	-0.920944	FALSE	FALSE
Snap91	1	-1.16361	FALSE	FALSE
Vill	1	0.124847	FALSE	FALSE
Hey2	1	0.384361	FALSE	FALSE
Hmga2	1	0.452772	FALSE	FALSE
Ddit3	1	-0.14293	FALSE	FALSE
Ramp3	1	1.07594	FALSE	FALSE
Egfr	1	0.455001	FALSE	FALSE
Hs3st3b1	1	-1.90111	FALSE	FALSE
Atp1b2	1	-0.196634	FALSE	FALSE
Mmp28	1	0.260178	FALSE	FALSE
Acsf2	1	-0.757028	FALSE	FALSE
B4galnt2	1	0.566012	FALSE	FALSE
Copz2	1	-0.330436	FALSE	FALSE
Cisd3	1	-1.02169	FALSE	FALSE
Krt42	1	0.158152	FALSE	FALSE
Hap1	1	-1.12884	FALSE	FALSE
Klhl10	1	-0.253399	FALSE	FALSE
Rdm1	1	-0.392466	FALSE	FALSE
Fads6	1	-0.0989876	FALSE	FALSE
Itgb4	1	0.393192	FALSE	FALSE
Jdp2	1	-1.36545	FALSE	FALSE
Mfsd7c	1	-2.60829	FALSE	TRUE
Fbln5	1	-0.636432	FALSE	FALSE
Lgmn	1	-0.87895	FALSE	FALSE
Syne3	1	-1.73191	FALSE	FALSE
Dio3	1	-1.72162	FALSE	FALSE
Mok	1	-2.48299	FALSE	FALSE
Tmem179	1	2.29273	FALSE	FALSE
Ahnak2	1	-1.06384	FALSE	FALSE
Serpinb6c	1	-2.31473	FALSE	FALSE
Spata31d1b	1	0.528094	FALSE	FALSE
Cntnap3	1	0.940134	FALSE	FALSE
Pcsk1	1	-1.3324	FALSE	FALSE
Gch1	1	1.06957	FALSE	FALSE
Sdr39u1	1	-0.0598283	FALSE	FALSE
Gata4	1	0.899447	FALSE	FALSE
Capsl	1	-0.426436	FALSE	FALSE
Smpd5	1	-0.799688	FALSE	FALSE
Kdelr3	1	-0.93685	FALSE	FALSE
Tmem117	1	-3.18957	FALSE	FALSE
Krt79	1	1.60215	FALSE	FALSE
Krt8	1	0.38957	FALSE	FALSE
Soat2	1	0.5873	FALSE	FALSE
Emp2	1	-1.58927	FALSE	TRUE
Itgb5	1	-0.614332	FALSE	FALSE
Hunk	1	0.592834	FALSE	FALSE
Mir3082	1	0.0707991	FALSE	FALSE
Nkx2-5	1	0.996546	FALSE	FALSE
Pde9a	1	-0.0105457	FALSE	FALSE
Enpp5	1	-0.803228	FALSE	FALSE
Nudt12	1	0.434536	FALSE	FALSE
Sult6b1	1	-0.191184	FALSE	FALSE
Lama3	1	1.56123	FALSE	FALSE
Il17b	1	0.267016	FALSE	FALSE
Gstp3	1	-0.616248	FALSE	FALSE
Stambpl1	1	0.645986	FALSE	FALSE
Ablim1	1	-2.29785	FALSE	FALSE
Gpc4	1	-0.00526993	FALSE	FALSE
Esx1	1	-0.798414	FALSE	FALSE
Nup62cl	1	-0.698402	FALSE	FALSE
Mybl1	2	-0.412019	FALSE	FALSE
Sgk3	2	-1.43737	FALSE	FALSE
Terf1	2	-0.140188	FALSE	FALSE
Ube2w	2	-0.00618427	FALSE	FALSE
Rab23	2	-0.0293093	FALSE	FALSE
Dst	2	-0.769153	FALSE	FALSE
Plekhb2	2	0.18984	FALSE	FALSE
Cnga3	2	1.15502	FALSE	FALSE
Inpp4a	2	-0.0375385	FALSE	FALSE
2010300C02Rik	2	0.457544	FALSE	FALSE
Rev1	2	-0.194181	FALSE	FALSE
Ercc5	2	0.0496066	FALSE	FALSE
Nab1	2	0.12424	FALSE	FALSE
Spats2l	2	-1.22515	FALSE	FALSE
Ino80d	2	0.0691094	FALSE	FALSE
Gm20342	2	0.0127638	FALSE	FALSE
D630023F18Rik	2	0.496565	FALSE	FALSE
Wnt6	2	0.886368	FALSE	FALSE
Serpine2	2	0.228386	FALSE	FALSE
Pid1	2	-1.52901	FALSE	FALSE
Cab39	2	0.13661	FALSE	FALSE
Dusp28	2	0.224446	FALSE	FALSE
Ccnt2	2	0.0384262	FALSE	FALSE
Rab3gap1	2	0.377137	FALSE	FALSE
Ubxn4	2	0.0621981	FALSE	FALSE
Mcm6	2	-0.0714958	FALSE	FALSE
Dars	2	-0.326405	FALSE	FALSE
Pfkfb2	2	-0.402619	FALSE	FALSE
Yod1	2	-0.641305	FALSE	FALSE
Dyrk3	2	-0.182162	FALSE	FALSE
Eif2d	2	-0.215985	FALSE	FALSE
Srgap2	2	-0.212791	FALSE	FALSE
Fam72a	2	0.092428	FALSE	FALSE
Pm20d1	2	-0.859009	FALSE	FALSE
Nucks1	2	-0.39955	FALSE	FALSE
Slc45a3	2	-0.881086	FALSE	FALSE
Elk4	2	-0.420235	FALSE	FALSE
Mdm4	2	-0.448954	FALSE	FALSE
Btg2	2	-0.269437	FALSE	FALSE
Phlda3	2	-0.750525	FALSE	FALSE
Slc19a2	2	-0.293542	FALSE	FALSE
Ephx1	2	-1.49629	FALSE	FALSE
D1Pas1	2	1.51534	FALSE	FALSE
Ptpn14	2	-0.269452	FALSE	FALSE
Cd34	2	1.43963	FALSE	FALSE
Plxdc2	2	0.616812	FALSE	FALSE
Col5a1	2	-0.658777	FALSE	FALSE
1700007K13Rik	2	-0.649208	FALSE	FALSE
Hmcn2	2	-0.492213	FALSE	FALSE
Fam78a	2	-0.881377	FALSE	FALSE
Ak1	2	-0.971392	FALSE	FALSE
Eng	2	-0.682532	FALSE	FALSE
Zak	2	-0.0535997	FALSE	FALSE
Neurod1	2	1.47179	FALSE	FALSE
Trim44	2	0.943252	FALSE	FALSE
Ano3	2	-0.749812	FALSE	FALSE
Ckmt1	2	-1.66323	FALSE	FALSE
Sirpa	2	-1.83198	FALSE	FALSE
Fam110a	2	-0.207088	FALSE	FALSE
Sdc4	2	-0.952011	FALSE	FALSE
Nfatc2	2	1.2785	FALSE	FALSE
Gm14412	2	-0.290735	FALSE	FALSE
Zmat3	2	0.00161501	FALSE	FALSE
Cog6	2	0.444622	FALSE	FALSE
Rap2b	2	0.386943	FALSE	FALSE
Lxn	2	-0.837565	FALSE	FALSE
Ppm1l	2	0.0725681	FALSE	FALSE
Fam198b	2	-0.507031	FALSE	FALSE
Plrg1	2	-0.192225	FALSE	FALSE
Etv3	2	-0.285099	FALSE	FALSE
Ilf2	2	-0.0235488	FALSE	FALSE
Golph3l	2	-0.285488	FALSE	FALSE
Tbx15	2	0.9179	FALSE	FALSE
Fam212b	2	0.116541	FALSE	FALSE
Psrc1	2	-0.0441191	FALSE	FALSE
Abcd3	2	-0.558205	FALSE	FALSE
Npnt	2	-0.597132	FALSE	FALSE
Nfkb1	2	0.0777597	FALSE	FALSE
Ddit4l	2	-0.117079	FALSE	FALSE
Trp53inp1	2	-0.209737	FALSE	FALSE
Dnaic1	2	2.50065	FALSE	FALSE
Galnt12	2	-2.08424	FALSE	FALSE
Mup6	2	-0.781129	FALSE	FALSE
Nfib	2	-0.590984	FALSE	FALSE
Slc35d1	2	0.594184	FALSE	FALSE
Btbd19	2	-0.301003	FALSE	FALSE
Azin2	2	-0.240212	FALSE	FALSE
1700003M07Rik	2	-0.300624	FALSE	FALSE
Matn1	2	0.301487	FALSE	FALSE
Sytl1	2	0.77593	FALSE	FALSE
Pafah2	2	-0.208048	FALSE	FALSE
Tceb3	2	0.0226978	FALSE	FALSE
Zfp990	2	-0.236386	FALSE	FALSE
Zfp980	2	0.158212	FALSE	FALSE
Gm21411	2	-0.0677008	FALSE	FALSE
Zfp989	2	-0.0687287	FALSE	FALSE
Zfp988	2	-0.38723	FALSE	FALSE
Zfp534	2	0.092935	FALSE	FALSE
Draxin	2	-0.137207	FALSE	FALSE
Tas1r1	2	-0.38613	FALSE	FALSE
Trp73	2	-0.19117	FALSE	FALSE
Ankrd65	2	0.35598	FALSE	FALSE
Abcb1b	2	-0.868152	FALSE	FALSE
9330182L06Rik	2	-0.314084	FALSE	FALSE
Pclo	2	0.205102	FALSE	FALSE
Mxd4	2	2.01457	FALSE	FALSE
Cpz	2	-0.179898	FALSE	FALSE
Sorcs2	2	0.489211	FALSE	FALSE
Arap2	2	-0.274206	FALSE	FALSE
Parm1	2	0.307265	FALSE	FALSE
P2rx7	2	-0.254188	FALSE	FALSE
Vgf	2	2.14932	FALSE	FALSE
Micall2	2	1.30677	FALSE	FALSE
Exoc4	2	-0.0481345	FALSE	FALSE
Cald1	2	-0.612549	FALSE	FALSE
Klrg2	2	0.817934	FALSE	FALSE
Gng12	2	0.415657	FALSE	FALSE
Rtkn	2	-1.02415	FALSE	FALSE
Asprv1	2	1.02922	FALSE	FALSE
Tmem43	2	-0.530872	FALSE	FALSE
Alox5	2	1.45264	FALSE	FALSE
Ptpn6	2	-1.10787	FALSE	FALSE
Klhl42	2	-0.684597	FALSE	FALSE
Cox6b2	2	-0.690217	FALSE	FALSE
Ssc5d	2	0.834027	FALSE	FALSE
Bbc3	2	0.79364	FALSE	FALSE
Prkd2	2	0.0893348	TRUE	FALSE
9530053A07Rik	2	-0.367014	FALSE	FALSE
Scn1b	2	-0.696306	FALSE	FALSE
Cpt1c	2	-0.0126862	FALSE	FALSE
Bax	2	0.136968	FALSE	FALSE
Aen	2	0.101015	FALSE	FALSE
Ddias	2	-0.158673	FALSE	FALSE
Rnf169	2	-0.239346	FALSE	FALSE
Hs3st4	2	1.29715	FALSE	FALSE
Fam196a	2	-1.07201	FALSE	FALSE
Mgmt	2	0.00852848	FALSE	FALSE
Pidd1	2	0.181744	FALSE	FALSE
Ckap2	2	0.0994872	FALSE	FALSE
Pou4f2	2	1.1223	FALSE	FALSE
Fbxw9	2	-0.0879402	FALSE	FALSE
Snx20	2	-1.7223	FALSE	FALSE
Cpne2	2	-0.537138	FALSE	FALSE
Mthfsd	2	-0.0131829	FALSE	FALSE
Ap1m2	2	-0.549586	FALSE	FALSE
Zfp809	2	0.152793	FALSE	FALSE
St14	2	0.0468186	FALSE	FALSE
Scn3b	2	0.0592163	FALSE	FALSE
H2afx	2	0.169671	FALSE	FALSE
Dscaml1	2	0.150061	FALSE	FALSE
Crabp1	2	0.346872	FALSE	FALSE
Igdcc4	2	0.800235	FALSE	FALSE
Leo1	2	0.300237	FALSE	FALSE
Hmgcll1	2	1.41407	FALSE	FALSE
Htr1b	2	-1.63273	FALSE	FALSE
Adamts7	2	-1.25443	FALSE	FALSE
Plod2	2	0.113602	FALSE	FALSE
Col6a4	2	1.65736	FALSE	FALSE
Mapkapk3	2	-0.0840246	FALSE	FALSE
Abhd5	2	0.173405	FALSE	FALSE
Perp	2	0.0678374	FALSE	FALSE
Foxo3	2	-0.491095	FALSE	FALSE
Lace1	2	-0.32878	FALSE	FALSE
Zfp365	2	0.266262	FALSE	FALSE
1500009L16Rik	2	0.264493	FALSE	FALSE
Anks1b	2	1.55131	FALSE	FALSE
Apaf1	2	-0.173889	FALSE	FALSE
Mdm2	2	0.374057	FALSE	FALSE
Nab2	2	-0.290013	FALSE	FALSE
Lif	2	-0.955302	FALSE	FALSE
Ccng1	2	-0.0903778	FALSE	FALSE
Trim7	2	-1.64273	FALSE	FALSE
Hist3h2a	2	1.13177	FALSE	FALSE
Trim11	2	-0.0866112	FALSE	FALSE
Gas7	2	-0.0584482	FALSE	FALSE
Atp2a3	2	0.164856	FALSE	FALSE
Lgals9	2	2.33071	FALSE	FALSE
Unc45b	2	1.68856	FALSE	FALSE
Msi2	2	0.000334395	FALSE	FALSE
Foxj1	2	2.76211	FALSE	FALSE
Baiap2	2	-0.905652	FALSE	FALSE
Dcxr	2	-0.0918993	FALSE	FALSE
Zfp750	2	-0.812281	FALSE	FALSE
Wdr35	2	0.084924	FALSE	FALSE
Pqlc3	2	-1.15392	FALSE	FALSE
Hpcal1	2	0.319874	FALSE	FALSE
Dgkb	2	1.04488	FALSE	FALSE
Nkx2-9	2	1.38534	FALSE	FALSE
Wdr20rt	2	0.374618	FALSE	FALSE
Susd6	2	-0.350992	FALSE	FALSE
9030617O03Rik	2	-0.0368669	FALSE	FALSE
Aoah	2	-0.88037	FALSE	FALSE
Hist1h2bc	2	0.359239	FALSE	FALSE
2410141K09Rik	2	-0.177921	FALSE	FALSE
Polk	2	-0.284286	FALSE	FALSE
Foxd1	2	-1.53276	FALSE	FALSE
Plk2	2	0.32401	FALSE	FALSE
Anxa8	2	-0.677527	FALSE	FALSE
Mmrn2	2	-0.621633	FALSE	FALSE
Ltb4r2	2	-0.135649	FALSE	FALSE
Ltb4r1	2	-0.536412	FALSE	FALSE
Lats2	2	-0.21422	FALSE	FALSE
Ptk2b	2	0.150961	FALSE	FALSE
Rb1	2	0.435219	FALSE	FALSE
Pcdh8	2	1.95687	FALSE	FALSE
Oxct1	2	-0.642312	FALSE	FALSE
Nov	2	0.959892	FALSE	FALSE
Ptp4a3	2	0.245146	FALSE	FALSE
Zfp707	2	0.383765	FALSE	FALSE
Fam83h	2	0.639872	FALSE	FALSE
1500009C09Rik	2	-2.30801	FALSE	FALSE
Gtse1	2	0.185675	FALSE	FALSE
Vdr	2	1.22306	FALSE	FALSE
Galnt6	2	0.152464	FALSE	FALSE
Sec14l5	2	-0.460788	FALSE	FALSE
Cpped1	2	-0.952339	FALSE	FALSE
Nrros	2	-0.365635	FALSE	FALSE
Cd80	2	-0.569463	FALSE	FALSE
Tmem45a	2	0.22878	FALSE	FALSE
Pros1	2	-1.29403	FALSE	FALSE
Vgll3	2	0.343436	FALSE	FALSE
Cyyr1	2	1.90002	FALSE	FALSE
Crebrf	2	0.319117	FALSE	FALSE
Mdga1	2	-0.299097	FALSE	FALSE
Tap1	2	1.03005	FALSE	FALSE
C4b	2	0.41172	FALSE	FALSE
Dhx16	2	-0.2258	FALSE	FALSE
AI661453	2	-0.675476	FALSE	FALSE
Mllt1	2	0.0265386	FALSE	FALSE
Efna5	2	0.211512	FALSE	FALSE
Ralbp1	2	-0.133563	FALSE	FALSE
Arl14epl	2	-0.648489	FALSE	FALSE
Adrb2	2	-0.403945	FALSE	FALSE
Rhod	2	-0.20022	FALSE	FALSE
Cdc42bpg	2	-0.201693	FALSE	FALSE
Pla2g16	2	-0.238026	FALSE	FALSE
As3mt	2	0.0369822	FALSE	FALSE
Afap1l2	2	0.632866	FALSE	FALSE
Gria3	2	0.549389	FALSE	FALSE
Tenm1	2	0.167491	FALSE	FALSE
Hprt	2	-0.129409	FALSE	FALSE
Fhl1	2	-1.88974	FALSE	FALSE
4933402E13Rik	2	-0.751069	FALSE	TRUE
Eda2r	2	0.140289	FALSE	FALSE
Itm2a	2	-0.931938	FALSE	FALSE
Snhg6	3	-0.48818	FALSE	FALSE
Rdh10	3	0.22732	FALSE	FALSE
Arhgef4	3	0.411687	FALSE	FALSE
Kansl3	3	-0.301765	FALSE	FALSE
Lman2l	3	-0.187474	FALSE	FALSE
Tyw5	3	0.112027	FALSE	FALSE
Kctd18	3	-0.0547391	FALSE	FALSE
Rnf25	3	0.180563	FALSE	FALSE
Dnajb2	3	0.261805	FALSE	FALSE
Ptprn	3	2.66125	FALSE	FALSE
Tmem198	3	0.571089	FALSE	FALSE
Slc4a3	3	1.47925	FALSE	FALSE
Inpp5d	3	0.0353644	FALSE	FALSE
Hjurp	3	0.172886	FALSE	FALSE
Rbm44	3	1.15785	FALSE	FALSE
Pign	3	0.00436896	FALSE	FALSE
9330185C12Rik	3	0.143162	FALSE	FALSE
Actr3	3	-0.125266	FALSE	FALSE
Rbbp5	3	-0.895953	FALSE	FALSE
Tmem81	3	-0.804577	FALSE	FALSE
Snrpe	3	-0.159788	FALSE	FALSE
Gm38394	3	-0.664131	FALSE	FALSE
Tmem183a	3	-0.0929989	FALSE	FALSE
Adipor1	3	-0.293449	FALSE	FALSE
Klhl12	3	-0.101157	FALSE	FALSE
Rabif	3	-0.571332	FALSE	FALSE
Kdm5b	3	-0.0200939	FALSE	FALSE
Ppp1r12b	3	0.0282138	FALSE	FALSE
Timm17a	3	0.0887523	FALSE	FALSE
Ipo9	3	-0.115034	FALSE	FALSE
Kif14	3	-0.0964255	FALSE	FALSE
Smg7	3	-0.179068	FALSE	FALSE
Gorab	3	-0.0125734	FALSE	FALSE
Uck2	3	-0.562752	FALSE	FALSE
Dusp12	3	-0.140196	FALSE	FALSE
Desi2	3	0.13231	FALSE	FALSE
Cox20	3	-0.158458	FALSE	FALSE
Lefty2	3	-3.51334	FALSE	FALSE
Lefty1	3	-2.13992	FALSE	FALSE
Mia3	3	-0.128711	FALSE	FALSE
Taf1a	3	0.155932	FALSE	FALSE
Lyplal1	3	-0.471638	FALSE	FALSE
Nsl1	3	-0.169689	FALSE	FALSE
Phyh	3	-0.548211	FALSE	FALSE
Sec61a2	3	-0.256281	FALSE	FALSE
Stam	3	-0.439481	FALSE	FALSE
Pdss1	3	-0.41715	FALSE	FALSE
Spopl	3	0.147407	FALSE	FALSE
Pax8	3	3.67208	FALSE	FALSE
Dph7	3	-0.076087	FALSE	FALSE
Pnpla7	3	-0.0905134	FALSE	FALSE
Man1b1	3	-0.209926	FALSE	FALSE
Dpp7	3	-0.900578	FALSE	FALSE
Uap1l1	3	-2.33628	FALSE	FALSE
BC029214	3	-0.180419	FALSE	FALSE
Med22	3	0.411042	FALSE	FALSE
Ttf1	3	-0.188567	FALSE	FALSE
Trub2	3	-0.0602837	FALSE	FALSE
Urm1	3	-1.00718	FALSE	FALSE
Pkn3	3	0.301551	FALSE	FALSE
Uck1	3	0.287385	FALSE	FALSE
Ccdc173	3	-0.046045	FALSE	FALSE
Fkbp7	3	-1.13353	FALSE	FALSE
Tfpi	3	-0.613363	FALSE	FALSE
Fnbp4	3	0.0724627	FALSE	FALSE
Lrp4	3	-0.367683	FALSE	FALSE
Zfp408	3	-0.300702	FALSE	FALSE
Alkbh3	3	-0.01527	FALSE	FALSE
Ino80	3	0.398131	FALSE	FALSE
Stard9	3	-0.272035	FALSE	FALSE
Cdan1	3	-0.285536	FALSE	FALSE
Catsper2	3	0.412441	FALSE	FALSE
Spg11	3	-0.306392	FALSE	FALSE
Cep152	3	-0.16082	FALSE	FALSE
Nop56	3	0.309517	FALSE	FALSE
Pank2	3	-0.265152	FALSE	FALSE
Ndufaf5	3	-0.725998	FALSE	FALSE
Ralgapa2	3	-0.242684	FALSE	FALSE
Napb	3	0.150473	FALSE	FALSE
Apmap	3	-0.556352	FALSE	FALSE
Ttll9	3	0.944425	FALSE	FALSE
Pdrg1	3	-0.208011	FALSE	FALSE
Efcab8	3	0.686905	FALSE	FALSE
Rbm39	3	-0.0272966	FALSE	FALSE
Chd6	3	0.176793	FALSE	FALSE
Ptgis	3	0.764709	FALSE	FALSE
Slc9a8	3	-0.31725	FALSE	FALSE
Stmn3	3	-1.78074	FALSE	FALSE
Rtel1	3	-0.306744	FALSE	FALSE
Arfrp1	3	0.245448	FALSE	FALSE
4632415L05Rik	3	0.621352	FALSE	FALSE
Nceh1	3	-0.67282	FALSE	FALSE
Fndc3b	3	-0.637956	FALSE	FALSE
Usp13	3	-0.586452	FALSE	FALSE
Ttc14	3	-0.324775	FALSE	FALSE
Gm43733	3	0.310765	FALSE	FALSE
Nhlrc3	3	-0.337174	FALSE	FALSE
Rnf13	3	-1.01824	FALSE	TRUE
Ccnl1	3	-0.0364707	FALSE	FALSE
Rrnad1	3	-0.311038	FALSE	FALSE
Smg5	3	-0.0936753	FALSE	FALSE
Slc25a44	3	-0.549013	FALSE	FALSE
Lmna	3	0.940519	FALSE	FALSE
Ssr2	3	-0.00337627	FALSE	FALSE
2810403A07Rik	3	0.251405	FALSE	FALSE
Atp8b2	3	-1.51743	FALSE	TRUE
Dennd4b	3	-0.663441	FALSE	FALSE
Mllt11	3	0.58213	FALSE	FALSE
Ciart	3	0.844213	FALSE	FALSE
Prkab2	3	-0.00406902	FALSE	FALSE
Lrig2	3	-0.538644	FALSE	FALSE
Rhoc	3	1.39663	FALSE	FALSE
St7l	3	-0.0535559	FALSE	FALSE
Trmt13	3	0.108076	FALSE	FALSE
Bcar3	3	-0.0677216	FALSE	FALSE
Zgrf1	3	-0.0185342	FALSE	FALSE
Slc9b1	3	0.00852957	FALSE	FALSE
Spata1	3	-0.205319	FALSE	FALSE
Rabggtb	3	-0.0573569	FALSE	FALSE
Ndufaf6	3	-0.355397	FALSE	FALSE
Ggh	3	-0.975366	FALSE	FALSE
Galt	3	-0.152668	FALSE	FALSE
Dnajc25	3	-0.00400955	FALSE	FALSE
AI481877	3	0.556606	FALSE	FALSE
Wdr78	3	0.0368649	FALSE	FALSE
Usp24	3	-0.0670949	FALSE	FALSE
Lexm	3	0.826643	FALSE	FALSE
Cyb5rl	3	-0.00370687	FALSE	FALSE
Szt2	3	0.0485278	FALSE	FALSE
Trit1	3	-0.122295	FALSE	FALSE
Ppie	3	0.0258128	FALSE	FALSE
Adgrb2	3	-0.218196	FALSE	FALSE
Srsf4	3	0.0810419	FALSE	FALSE
Snhg12	3	-0.0876849	FALSE	FALSE
Trnau1ap	3	-0.00940031	FALSE	FALSE
Ubxn11	3	-0.486651	FALSE	FALSE
Zfp593	3	0.354582	FALSE	FALSE
Pithd1	3	0.110991	FALSE	FALSE
Usp48	3	-0.987111	FALSE	TRUE
Otud3	3	0.0245785	FALSE	FALSE
Padi4	3	0.588539	FALSE	FALSE
Necap2	3	-0.273765	FALSE	FALSE
Spen	3	0.0435592	FALSE	FALSE
Fblim1	3	-0.956468	FALSE	FALSE
Vps13d	3	-0.177235	FALSE	FALSE
Clcn6	3	-0.674471	FALSE	FALSE
Mthfr	3	-0.284122	FALSE	FALSE
Fbxo6	3	-0.846009	FALSE	FALSE
Zbtb48	3	0.0517844	FALSE	FALSE
Nphp4	3	0.238967	FALSE	FALSE
Pank4	3	0.308518	FALSE	FALSE
Sdf4	3	-0.0495166	FALSE	FALSE
Cfap69	3	0.0622706	FALSE	FALSE
Rint1	3	-0.11636	FALSE	FALSE
Slc4a2	3	-0.223553	FALSE	FALSE
Rbks	3	0.750287	FALSE	FALSE
Lrpap1	3	-1.77482	FALSE	TRUE
Trmt44	3	-1.38986	FALSE	FALSE
Acox3	3	-2.59128	FALSE	TRUE
Afap1	3	-0.407644	FALSE	FALSE
Guf1	3	0.0621052	FALSE	FALSE
Scarb2	3	-0.978082	FALSE	TRUE
5430416N02Rik	3	0.136776	FALSE	FALSE
BC005561	3	-0.286696	FALSE	FALSE
D930016D06Rik	3	-0.257042	FALSE	FALSE
Hfm1	3	-0.0634018	FALSE	FALSE
Pigg	3	0.0885921	FALSE	FALSE
Idua	3	-0.269307	FALSE	FALSE
Crlf2	3	0.169516	FALSE	FALSE
Gtpbp6	3	0.134306	FALSE	FALSE
Pole	3	0.036517	FALSE	FALSE
Acacb	3	0.86196	FALSE	FALSE
Tchp	3	-0.164276	FALSE	FALSE
Hnf1a	3	-0.71487	FALSE	FALSE
Cabp1	3	-1.09244	FALSE	FALSE
Naa25	3	0.31207	FALSE	FALSE
Sh2b3	3	-0.156258	FALSE	FALSE
Tctn1	3	-0.397477	FALSE	TRUE
Mphosph9	3	-0.480687	FALSE	FALSE
Slc15a4	3	-0.176012	FALSE	FALSE
Mmp17	3	-0.252893	FALSE	FALSE
Stx1a	3	0.00290189	FALSE	FALSE
Rhbdd2	3	-0.0179602	FALSE	FALSE
Zfand2a	3	0.0532198	FALSE	FALSE
Fscn1	3	-0.577846	FALSE	FALSE
Zdhhc4	3	-0.214744	FALSE	FALSE
Pan3	3	-0.228952	FALSE	FALSE
Pon3	3	0.126826	FALSE	FALSE
Pon2	3	0.877593	FALSE	FALSE
Tra2a	3	0.014378	FALSE	FALSE
Ggcx	3	-0.755909	FALSE	FALSE
Paip2b	3	-0.15104	FALSE	FALSE
Fam19a4	3	0.910879	FALSE	FALSE
Rad52	3	0.098097	FALSE	FALSE
Clstn3	3	0.739967	FALSE	FALSE
Cd9	3	-1.82047	FALSE	TRUE
Tarm1	3	-0.0608169	FALSE	FALSE
Tsen34	3	-0.075324	FALSE	FALSE
Ppp1r12c	3	-0.124816	FALSE	FALSE
Dnaaf3	3	-0.894501	FALSE	FALSE
Zscan18	3	0.268339	FALSE	FALSE
Qpctl	3	-0.478222	FALSE	FALSE
Ercc2	3	-0.0761864	FALSE	FALSE
Clasrp	3	-0.125957	FALSE	FALSE
Apoe	3	-1.23668	FALSE	FALSE
Bcam	3	-0.353687	FALSE	FALSE
Atp1a3	3	1.07777	FALSE	FALSE
Zfp607b	3	-2.56385	FALSE	TRUE
Zfp974	3	-0.0118704	FALSE	FALSE
Fbxo17	3	0.340314	FALSE	FALSE
Rinl	3	0.458273	FALSE	FALSE
Ryr1	3	1.46801	FALSE	FALSE
Alkbh6	3	-0.275777	FALSE	FALSE
Aplp1	3	0.47577	FALSE	FALSE
Kirrel2	3	-0.168256	FALSE	FALSE
Hspb6	3	-0.0412071	FALSE	FALSE
Gramd1a	3	-0.700616	FALSE	FALSE
1700008O03Rik	3	-1.01818	FALSE	FALSE
Atf5	3	0.644437	FALSE	FALSE
Hps5	3	0.023714	FALSE	FALSE
Gtf2h1	3	-0.0345066	FALSE	FALSE
Tubgcp5	3	-0.0457037	FALSE	FALSE
Mctp2	3	2.36449	FALSE	FALSE
Chd2	3	-0.498572	FALSE	FALSE
Rlbp1	3	-0.309207	FALSE	FALSE
Cpeb1	3	-1.00614	FALSE	FALSE
Ap3b2	3	-4.23009	FALSE	FALSE
2900076A07Rik	3	-0.853903	FALSE	FALSE
Whamm	3	-0.540729	FALSE	FALSE
Nars2	3	-0.000284018	FALSE	FALSE
Usp35	3	-0.279616	FALSE	FALSE
Alg8	3	0.0511646	FALSE	FALSE
C2cd3	3	0.273557	FALSE	FALSE
Ric3	3	-0.236853	FALSE	FALSE
Akip1	3	0.201575	FALSE	FALSE
2610020H08Rik	3	-0.123896	FALSE	FALSE
Slx1b	3	0.229748	FALSE	FALSE
Sept1	3	-0.999825	FALSE	FALSE
Zfp689	3	-0.20561	FALSE	FALSE
Prr14	3	-0.080538	FALSE	FALSE
Phkg2	3	-0.368286	FALSE	FALSE
Edrf1	3	0.0610835	FALSE	FALSE
Sirt3	3	-0.486246	FALSE	FALSE
Pkp3	3	1.70492	FALSE	FALSE
Nadsyn1	3	-0.0363278	FALSE	FALSE
Oraov1	3	-0.0868026	FALSE	FALSE
Tpcn2	3	-0.363633	FALSE	FALSE
Micu3	3	0.368545	FALSE	FALSE
Setd6	3	-0.303233	FALSE	FALSE
Nqo1	3	-0.214272	FALSE	FALSE
Mre11a	3	-0.0104058	FALSE	FALSE
Taf1d	3	0.0111184	FALSE	FALSE
Fbxl12	3	-0.855905	FALSE	FALSE
Qtrt1	3	-0.26195	FALSE	FALSE
Foxred1	3	-0.167744	FALSE	FALSE
Slc37a4	3	-0.48423	FALSE	FALSE
Ccdc84	3	0.284766	FALSE	FALSE
Pcsk7	3	-0.318781	FALSE	FALSE
Zw10	3	-0.282285	FALSE	FALSE
AU019823	3	-0.179434	FALSE	FALSE
1110032A03Rik	3	-0.107896	FALSE	FALSE
Bbs4	3	0.0532893	FALSE	FALSE
Hexa	3	-1.56484	FALSE	FALSE
Parp6	3	0.0683667	FALSE	FALSE
Lrrc49	3	-0.0556802	FALSE	FALSE
Zfp280d	3	-0.0378897	FALSE	FALSE
Pigb	3	0.140326	FALSE	FALSE
Mto1	3	0.436933	FALSE	FALSE
Snx14	3	-0.392629	FALSE	FALSE
Cep70	3	-0.209247	FALSE	FALSE
Acy1	3	-0.278866	FALSE	FALSE
Rassf1	3	0.455526	FALSE	FALSE
Tcta	3	-0.00990658	FALSE	FALSE
Arih2	3	-0.413304	FALSE	FALSE
Slc25a20	3	-0.849096	FALSE	TRUE
Nckipsd	3	-0.380175	FALSE	FALSE
Slc26a6	3	-0.168146	FALSE	FALSE
Pfkfb4	3	-0.117719	FALSE	FALSE
Als2cl	3	0.845469	FALSE	FALSE
Trim71	3	0.371539	FALSE	FALSE
Dlec1	3	0.197851	FALSE	FALSE
Exog	3	0.575614	FALSE	FALSE
Nktr	3	0.259015	FALSE	FALSE
Tcaim	3	0.447213	FALSE	FALSE
Kif15	3	-0.113759	FALSE	FALSE
Mtrf1l	3	-0.561017	FALSE	FALSE
Themis	3	1.74476	FALSE	FALSE
Trmt11	3	0.0090145	FALSE	FALSE
Mical1	3	-1.19516	FALSE	FALSE
Supv3l1	3	0.0606828	FALSE	FALSE
Ddx50	3	-0.272773	FALSE	FALSE
Hnrnph3	3	0.494782	FALSE	FALSE
Herc4	3	-0.0618229	FALSE	FALSE
Pttg1ip	3	-0.377419	FALSE	FALSE
Ube2g2	3	0.124449	FALSE	FALSE
Abca7	3	-0.83646	FALSE	FALSE
Cirbp	3	0.00626487	FALSE	FALSE
Pcsk4	3	1.53782	FALSE	FALSE
Atp8b3	3	1.40829	FALSE	FALSE
Ckap4	3	0.531912	FALSE	FALSE
Tmem263	3	-0.247872	FALSE	FALSE
Sycp3	3	0.707587	FALSE	FALSE
Socs2	3	0.144456	FALSE	FALSE
Mettl25	3	-0.0330045	FALSE	FALSE
Zdhhc17	3	0.175888	FALSE	FALSE
Arhgap9	3	-0.24684	FALSE	FALSE
Cs	3	-0.0535704	FALSE	FALSE
Cd63	3	-1.40859	FALSE	FALSE
Rdh5	3	-0.487718	FALSE	FALSE
Polm	3	-0.170401	FALSE	FALSE
Tbrg4	3	0.153216	FALSE	FALSE
Clhc1	3	1.2572	FALSE	FALSE
Ranbp17	3	0.20118	FALSE	FALSE
Rnf145	3	0.436014	FALSE	FALSE
Ebf1	3	1.81252	FALSE	FALSE
Hnrnph1	3	-0.0209531	FALSE	FALSE
Clk4	3	0.134203	FALSE	FALSE
9530068E07Rik	3	-0.515731	FALSE	FALSE
Rad50	3	0.0933793	FALSE	FALSE
Anxa6	3	-0.057098	FALSE	FALSE
Natd1	3	0.27599	FALSE	FALSE
Cntrob	3	0.0109539	FALSE	FALSE
Cyb5d1	3	-0.109406	FALSE	FALSE
Fxr2	3	0.281035	FALSE	FALSE
Zzef1	3	0.0532407	FALSE	FALSE
Suz12	3	-0.418194	FALSE	FALSE
Taf15	3	0.19851	FALSE	FALSE
Heatr6	3	0.226271	FALSE	FALSE
Mrm1	3	-0.174397	FALSE	FALSE
Dhrs11	3	-0.238025	FALSE	FALSE
Mks1	3	-0.369066	FALSE	FALSE
Rsad1	3	-0.500545	FALSE	FALSE
Slc35b1	3	0.0127929	FALSE	FALSE
Igf2bp1	3	-0.0741302	FALSE	FALSE
Snf8	3	-0.125659	FALSE	FALSE
Cnp	3	-0.911803	FALSE	FALSE
Brca1	3	-0.440017	FALSE	FALSE
Nmt1	3	0.0288717	FALSE	FALSE
Arf2	3	0.0172845	FALSE	FALSE
Mettl2	3	0.241674	FALSE	FALSE
Polg2	3	-0.19464	FALSE	FALSE
D11Wsu47e	3	-0.219151	FALSE	FALSE
Armc7	3	-0.273589	FALSE	FALSE
Fbf1	3	0.192692	FALSE	FALSE
1810032O08Rik	3	0.0341768	FALSE	FALSE
Mettl23	3	-0.325786	FALSE	FALSE
Mgat5b	3	-0.394618	FALSE	FALSE
Gaa	3	-0.707771	FALSE	FALSE
Ccdc137	3	0.634207	FALSE	FALSE
Lrrc45	3	-0.861195	FALSE	FALSE
B3gntl1	3	0.00126691	FALSE	FALSE
Pomc	3	1.00497	FALSE	FALSE
Cenpo	3	0.206672	FALSE	FALSE
Ncoa1	3	-0.0715932	FALSE	FALSE
Gm4419	3	0.794048	FALSE	FALSE
Vcpkmt	3	0.0239339	FALSE	FALSE
Atl1	3	-0.298377	FALSE	FALSE
Slc38a6	3	0.119884	FALSE	FALSE
Sptb	3	1.75242	FALSE	FALSE
Pigh	3	-0.549618	FALSE	FALSE
Pcnx	3	0.125747	FALSE	FALSE
Ttll5	3	-0.178001	FALSE	FALSE
Alkbh1	3	0.148841	FALSE	FALSE
Eml5	3	-0.225439	FALSE	FALSE
D130020L05Rik	3	-0.173103	FALSE	FALSE
Akr1e1	3	0.217594	FALSE	FALSE
Tbce	3	0.293863	FALSE	FALSE
Snrnp48	3	-0.0681036	FALSE	FALSE
Fbxw17	3	0.24527	FALSE	FALSE
Secisbp2	3	0.30918	FALSE	FALSE
Arl10	3	0.355848	FALSE	FALSE
Uimc1	3	0.107223	FALSE	FALSE
Zfp346	3	0.127323	FALSE	FALSE
Agtpbp1	3	-0.0102627	FALSE	FALSE
Zcchc6	3	-0.068147	FALSE	FALSE
Ctsl	3	-1.14963	FALSE	FALSE
Arsk	3	-0.720583	FALSE	FALSE
Tmem161b	3	-0.269181	FALSE	FALSE
Ercc8	3	0.0113675	FALSE	FALSE
Il3ra	3	0.386697	FALSE	FALSE
Nudt13	3	-0.133688	FALSE	FALSE
Comtd1	3	-0.585132	FALSE	FALSE
Tnnc1	3	-0.542781	FALSE	FALSE
Tep1	3	0.308752	FALSE	FALSE
Mettl17	3	-0.116759	FALSE	FALSE
Cdh24	3	0.596263	FALSE	FALSE
Gm16973	3	0.322506	FALSE	FALSE
Phf11c	3	-0.207656	FALSE	FALSE
Xkr6	3	1.04438	FALSE	FALSE
Piwil2	3	1.85028	FALSE	FALSE
Cog3	3	0.0473795	FALSE	FALSE
Naa16	3	0.0536268	FALSE	FALSE
Dzip1	3	-1.55406	FALSE	FALSE
Tatdn1	3	-0.100241	FALSE	FALSE
Pvt1	3	-0.292697	FALSE	FALSE
Hgh1	3	0.549763	FALSE	FALSE
Dmc1	3	0.740418	FALSE	FALSE
Fam227a	3	0.691436	FALSE	FALSE
Atf4	3	0.219857	FALSE	FALSE
Xpnpep3	3	0.119411	FALSE	FALSE
Ccdc134	3	0.069189	FALSE	FALSE
Cyb5r3	3	-0.213493	FALSE	FALSE
Phf21b	3	0.693212	FALSE	FALSE
Trmu	3	-0.0214938	FALSE	FALSE
Alg12	3	-0.296421	FALSE	FALSE
Tubgcp6	3	-0.312477	FALSE	FALSE
Chkb	3	-0.321549	FALSE	FALSE
Tfcp2	3	0.0115006	FALSE	FALSE
Pou6f1	3	0.0345704	FALSE	FALSE
Amhr2	3	0.0315014	FALSE	FALSE
Itga5	3	-0.380524	FALSE	FALSE
Anks3	3	-0.0781673	FALSE	FALSE
Mettl22	3	0.0771911	FALSE	FALSE
Pmm2	3	-0.278689	FALSE	FALSE
Carhsp1	3	0.451426	FALSE	FALSE
Txndc11	3	-0.181714	FALSE	FALSE
Zc3h7a	3	-0.350633	FALSE	FALSE
Ercc4	3	-0.195932	FALSE	FALSE
Mapk1	3	0.0861235	FALSE	FALSE
Alg3	3	0.21197	FALSE	FALSE
Tra2b	3	0.0300823	FALSE	FALSE
Etv5	3	-0.0871824	FALSE	FALSE
Eif4a2	3	-0.34573	FALSE	FALSE
Pdia5	3	-0.925776	FALSE	FALSE
Morc1	3	-0.304797	FALSE	FALSE
Paxbp1	3	-0.229604	FALSE	FALSE
Ermard	3	0.335199	FALSE	FALSE
E4f1	3	0.10608	FALSE	FALSE
Mlst8	3	-0.41534	FALSE	FALSE
Mapk8ip3	3	0.170181	FALSE	FALSE
Clcn7	3	-0.46778	FALSE	FALSE
Fam195a	3	0.479174	FALSE	FALSE
Mettl26	3	-0.144292	FALSE	FALSE
Luc7l	3	0.199155	FALSE	FALSE
Zfp523	3	0.100202	FALSE	FALSE
Rpl10a	3	0.0792679	FALSE	FALSE
Zfand3	3	0.0138158	FALSE	FALSE
Wdr4	3	-0.19497	FALSE	FALSE
Akap8l	3	0.169209	FALSE	FALSE
Adamts10	3	0.280757	FALSE	FALSE
Brd2	3	0.184913	FALSE	FALSE
Gpsm3	3	0.993385	FALSE	FALSE
Prr3	3	0.191774	FALSE	FALSE
Gabbr1	3	-0.137103	FALSE	FALSE
H2-M3	3	1.39393	FALSE	FALSE
Gtpbp2	3	0.0853187	FALSE	FALSE
Polh	3	-0.20958	FALSE	FALSE
Abcc10	3	-0.218065	FALSE	FALSE
Slc22a7	3	1.21752	FALSE	FALSE
Med20	3	-0.00628988	FALSE	FALSE
Treml2	3	0.925771	FALSE	FALSE
Pot1b	3	-0.103886	FALSE	FALSE
Safb2	3	0.0974016	FALSE	FALSE
Dhx57	3	-0.115336	FALSE	FALSE
Thumpd2	3	-0.173344	FALSE	FALSE
Mtpap	3	-0.092794	FALSE	FALSE
AW554918	3	-0.387535	FALSE	FALSE
Epb41l4aos	3	0.0544295	FALSE	FALSE
Fam13b	3	-0.0794773	FALSE	FALSE
Fchsd1	3	0.275281	FALSE	FALSE
Gnpda1	3	-0.687005	FALSE	FALSE
Atg12	3	-0.118201	FALSE	FALSE
Bvht	3	-0.461067	FALSE	FALSE
Epg5	3	-0.147843	FALSE	FALSE
Rttn	3	-0.0957633	FALSE	FALSE
Pitpnm1	3	0.965864	FALSE	FALSE
Rps6kb2	3	-0.0936271	FALSE	FALSE
Rad9a	3	-0.506091	FALSE	FALSE
Gm21992	3	-1.62403	FALSE	FALSE
Zdhhc24	3	0.125423	FALSE	FALSE
Mrpl49	3	0.00620056	FALSE	FALSE
Tm7sf2	3	-0.291367	FALSE	FALSE
Stx3	3	-0.653786	FALSE	FALSE
Patl1	3	-0.370344	FALSE	FALSE
C330002G04Rik	3	0.49104	FALSE	FALSE
Uhrf2	3	-0.739387	FALSE	FALSE
Lipo2	3	0.834354	FALSE	FALSE
Zdhhc16	3	-0.159961	FALSE	FALSE
Mms19	3	-0.238748	FALSE	FALSE
Sec31b	3	-0.0184088	FALSE	FALSE
9130011E15Rik	3	0.00844296	FALSE	FALSE
Nhlrc2	3	0.0852965	FALSE	FALSE
Fam45a	3	-0.181489	FALSE	FALSE
Sfxn4	3	-1.04835	FALSE	FALSE
Pcsk1n	3	2.24183	FALSE	FALSE
Renbp	3	-1.93021	FALSE	FALSE
Tbl1x	3	-0.362174	FALSE	FALSE
Pdk3	3	-0.0738893	FALSE	FALSE
Zdhhc15	3	-0.388467	FALSE	FALSE
Plp1	3	-0.084466	FALSE	FALSE
Slc25a53	3	-0.436182	FALSE	FALSE
Fgd1	3	0.180065	FALSE	FALSE
2210013O21Rik	3	-0.0714719	FALSE	FALSE
Scml2	3	0.413508	FALSE	FALSE
Egfl6	3	-1.19215	FALSE	FALSE
Erdr1	3	0.261672	FALSE	FALSE
Tcf24	4	0.146518	FALSE	FALSE
Bend6	4	-0.288093	FALSE	FALSE
Satb2	4	-0.576025	FALSE	FALSE
Gm973	4	1.3504	FALSE	FALSE
Fam117b	4	-0.163108	FALSE	FALSE
Slc16a14	4	-0.304949	FALSE	FALSE
Lrrfip1	4	0.851083	FALSE	FALSE
Rnpepl1	4	-0.120207	FALSE	FALSE
Mapkapk2	4	0.224507	FALSE	FALSE
Slc41a1	4	-1.46839	FALSE	TRUE
Cdk18	4	-0.508353	FALSE	FALSE
Nuak2	4	0.678357	FALSE	FALSE
Tmcc2	4	-0.660649	FALSE	FALSE
Dstyk	4	-0.720512	FALSE	FALSE
Rcsd1	4	2.14369	FALSE	FALSE
Casq1	4	1.91811	FALSE	FALSE
Aim2	4	-0.406367	FALSE	FALSE
Mark1	4	-0.694808	FALSE	FALSE
Slc30a10	4	-1.27109	FALSE	FALSE
Mfsd7b	4	0.484718	FALSE	FALSE
Sfmbt2	4	-0.691184	FALSE	FALSE
Commd3	4	-0.110418	FALSE	FALSE
Psd4	4	2.45727	FALSE	FALSE
Olfm1	4	0.108404	FALSE	FALSE
Ppp1r26	4	-0.320947	FALSE	FALSE
Stxbp1	4	-0.180282	FALSE	FALSE
Nek6	4	-0.0841458	FALSE	FALSE
Rapsn	4	-0.167263	FALSE	FALSE
Mapk8ip1	4	0.682737	FALSE	FALSE
Capn3	4	1.82624	FALSE	FALSE
Tmem62	4	-0.286483	FALSE	FALSE
Tcf15	4	2.04807	FALSE	FALSE
Emilin3	4	1.81895	FALSE	FALSE
Wfdc2	4	-2.0708	FALSE	FALSE
Tcfl5	4	2.01045	FALSE	FALSE
Col20a1	4	-1.83659	FALSE	FALSE
Sohlh2	4	0.400527	FALSE	FALSE
Fam160a1	4	0.160767	FALSE	FALSE
Dclk2	4	-0.0733938	FALSE	FALSE
S100a1	4	-1.10877	FALSE	FALSE
Plekho1	4	0.652728	FALSE	FALSE
Gpsm2	4	-0.425574	FALSE	FALSE
Fut9	4	-1.62907	FALSE	FALSE
Coro2a	4	1.50764	FALSE	FALSE
Cdkn2b	4	0.516943	FALSE	FALSE
Ak4	4	-0.792321	FALSE	FALSE
Pcsk9	4	0.938524	FALSE	FALSE
Cdkn2c	4	-0.137757	FALSE	FALSE
Rimkla	4	-1.16575	FALSE	FALSE
Zfp362	4	-0.614604	FALSE	FALSE
Fndc5	4	1.96645	FALSE	FALSE
Map3k6	4	0.716948	FALSE	FALSE
Man1c1	4	-0.735696	FALSE	FALSE
Ifnlr1	4	-0.260818	FALSE	FALSE
Agmat	4	-0.12453	FALSE	FALSE
Zfp600	4	0.134616	FALSE	FALSE
Gm13166	4	-0.285171	FALSE	FALSE
Zfp992	4	-0.146855	FALSE	FALSE
Zfp991	4	-0.10317	FALSE	FALSE
Zfp978	4	0.208065	FALSE	FALSE
Pik3cd	4	1.45189	FALSE	FALSE
Wdr86	4	-1.12749	FALSE	FALSE
Cgref1	4	0.162972	FALSE	FALSE
Slc30a3	4	0.490266	FALSE	FALSE
Trim54	4	0.553504	FALSE	FALSE
Nat8l	4	1.84578	FALSE	FALSE
Evc	4	0.317545	FALSE	FALSE
Evc2	4	0.0405723	FALSE	FALSE
Lgi2	4	-1.2916	FALSE	FALSE
Asphd2	4	1.67315	FALSE	FALSE
Svop	4	-0.79484	FALSE	FALSE
Msi1	4	-0.315838	FALSE	FALSE
Pla2g1b	4	-0.223183	FALSE	FALSE
Rilpl2	4	-0.884225	FALSE	FALSE
Rilpl1	4	0.301505	FALSE	FALSE
Pcolce	4	-1.23779	FALSE	FALSE
Stag3	4	0.677335	FALSE	FALSE
Wasf3	4	-0.297079	FALSE	FALSE
Mtus2	4	-0.202215	FALSE	FALSE
2210417A02Rik	4	-0.51093	FALSE	FALSE
Ica1	4	-0.152694	FALSE	FALSE
Ptprz1	4	-0.314782	FALSE	FALSE
Aass	4	0.789934	FALSE	FALSE
Cadps2	4	-0.977186	FALSE	FALSE
Zfp800	4	-0.288925	FALSE	FALSE
Prrt4	4	-0.923621	FALSE	FALSE
Tspan33	4	0.849399	FALSE	FALSE
Smo	4	0.744433	FALSE	FALSE
Wipf3	4	-0.0146529	FALSE	FALSE
Reep1	4	-1.01256	FALSE	FALSE
Gcfc2	4	-0.120715	FALSE	FALSE
Sema4f	4	-1.71052	FALSE	TRUE
M1ap	4	-1.6223	FALSE	FALSE
Antxr1	4	0.314941	FALSE	FALSE
Bhlhe40	4	0.555162	FALSE	FALSE
Plxnd1	4	0.706412	FALSE	FALSE
Lag3	4	0.71692	FALSE	FALSE
Pianp	4	1.71212	FALSE	FALSE
Ldhb	4	-1.33555	FALSE	FALSE
Zscan5b	4	-0.419981	FALSE	FALSE
Zfp773	4	-0.644208	FALSE	FALSE
Ceacam20	4	1.94604	FALSE	FALSE
Tex101	4	1.72546	FALSE	FALSE
Gm17768	4	0.0685189	FALSE	FALSE
Rcn3	4	-0.117558	FALSE	FALSE
Lmtk3	4	0.388022	FALSE	FALSE
Synm	4	-0.0391564	FALSE	FALSE
Fam169b	4	-1.74198	FALSE	FALSE
Acan	4	0.607498	FALSE	FALSE
Rhcg	4	-1.42031	FALSE	FALSE
Man2a2	4	-1.33731	FALSE	FALSE
Trim12c	4	0.487697	FALSE	FALSE
Nlrp14	4	1.309	FALSE	FALSE
Gprc5b	4	-0.0874261	FALSE	FALSE
Tspan4	4	0.582702	FALSE	FALSE
Gas6	4	-1.07513	FALSE	FALSE
Rasa3	4	-0.2974	FALSE	FALSE
Got1l1	4	0.334635	FALSE	FALSE
Rnf122	4	0.520967	FALSE	FALSE
Zdhhc2	4	-0.766392	FALSE	FALSE
Ufsp2	4	0.0493129	FALSE	FALSE
Galnt7	4	-0.477941	FALSE	FALSE
Palld	4	0.119502	FALSE	FALSE
Lpl	4	-0.963211	FALSE	FALSE
Atp13a1	4	0.0557573	FALSE	FALSE
Pbx4	4	-0.0726301	FALSE	FALSE
Sugp2	4	-0.215996	FALSE	FALSE
Klhl26	4	-0.203853	FALSE	FALSE
Arrdc2	4	0.475136	FALSE	FALSE
Kcnn1	4	-0.609627	FALSE	FALSE
Abhd8	4	0.633107	FALSE	FALSE
Nr3c2	4	-1.03382	FALSE	FALSE
Il27ra	4	0.468028	FALSE	FALSE
Dand5	4	0.170372	FALSE	FALSE
Gm2694	4	0.0995252	FALSE	FALSE
Ndrg4	4	-1.01193	FALSE	FALSE
Tk2	4	-0.05605	FALSE	FALSE
Plekhg4	4	1.84873	FALSE	FALSE
Ctrl	4	1.57427	FALSE	FALSE
Slc7a6	4	-0.260182	FALSE	FALSE
D030068K23Rik	4	0.305729	FALSE	FALSE
Necab2	4	-0.196959	FALSE	FALSE
Klhdc4	4	0.095692	FALSE	FALSE
Pgbd5	4	-0.42567	FALSE	FALSE
Vstm5	4	-1.42603	FALSE	FALSE
Glb1l2	4	-0.364956	FALSE	FALSE
Nrg4	4	0.846244	FALSE	FALSE
Cln6	4	0.045002	FALSE	FALSE
Smad3	4	-0.612206	FALSE	FALSE
Smad6	4	-0.766283	FALSE	FALSE
2810417H13Rik	4	0.76047	FALSE	FALSE
Tmod2	4	1.57813	FALSE	FALSE
Pls1	4	0.861076	FALSE	FALSE
Dzip1l	4	-1.21672	FALSE	FALSE
Dock3	4	0.284548	FALSE	FALSE
Plcd1	4	1.14686	FALSE	FALSE
Scn5a	4	-0.597176	FALSE	FALSE
Ulbp1	4	0.682367	FALSE	FALSE
Echdc1	4	-0.248583	FALSE	FALSE
Ggt1	4	0.620917	FALSE	FALSE
Mcm3ap	4	-0.0786545	FALSE	FALSE
Pcbp3	4	0.411979	FALSE	FALSE
Cstb	4	-0.0846637	FALSE	FALSE
Lingo3	4	-0.171411	FALSE	FALSE
B4galnt1	4	0.645323	FALSE	FALSE
Apof	4	-0.140025	FALSE	FALSE
Slc35e4	4	-0.592856	FALSE	FALSE
Sec14l2	4	0.79305	FALSE	FALSE
Nefh	4	0.56689	FALSE	FALSE
Myl7	4	-1.24085	FALSE	FALSE
Camk2b	4	-1.85838	FALSE	FALSE
Ikzf1	4	-0.495863	FALSE	FALSE
Gm12031	4	-0.154624	FALSE	FALSE
Gpr75	4	0.576274	FALSE	FALSE
Rhbdf1	4	0.849679	FALSE	FALSE
Ccnjl	4	-0.972739	FALSE	FALSE
Tbc1d9b	4	-0.844455	FALSE	FALSE
Slc47a1	4	1.00443	FALSE	FALSE
Arhgap44	4	-0.174959	FALSE	FALSE
Ccdc92b	4	1.06918	FALSE	FALSE
Srr	4	-0.712402	FALSE	FALSE
Scarf1	4	0.725948	FALSE	FALSE
Slc43a2	4	1.03138	FALSE	FALSE
Aldoc	4	0.190067	FALSE	FALSE
Slfn8	4	-0.122456	FALSE	FALSE
Gdpd1	4	-0.504525	FALSE	FALSE
Nxph3	4	-0.950734	FALSE	FALSE
Sp6	4	1.4502	FALSE	FALSE
Stac2	4	-0.199515	FALSE	FALSE
Igfbp4	4	0.177611	FALSE	FALSE
Mpp3	4	1.49751	FALSE	FALSE
Fam171a2	4	0.327537	FALSE	FALSE
Itga2b	4	0.91547	FALSE	FALSE
Gm11627	4	-0.338284	FALSE	FALSE
Myl4	4	0.373043	FALSE	FALSE
Dnaic2	4	1.5002	FALSE	FALSE
Cdr2l	4	-0.0411254	FALSE	FALSE
Rnf157	4	0.445343	FALSE	FALSE
Socs3	4	1.82672	FALSE	FALSE
Slc26a11	4	-0.821161	FALSE	FALSE
0610009L18Rik	4	0.560456	FALSE	FALSE
Tex19.1	4	1.10992	FALSE	FALSE
Klhl29	4	-0.714422	FALSE	FALSE
Mipol1	4	0.182517	FALSE	FALSE
Six1	4	1.7721	FALSE	FALSE
Rps6kl1	4	-1.64285	FALSE	FALSE
Tunar	4	-1.10241	FALSE	FALSE
Actn2	4	1.03744	FALSE	FALSE
Gpr137b	4	-1.14426	FALSE	FALSE
Amph	4	-0.259961	FALSE	FALSE
Mylip	4	-0.80642	FALSE	FALSE
Fgfr4	4	0.838299	FALSE	FALSE
Gm10324	4	-0.16863	FALSE	FALSE
Nkd2	4	1.62767	FALSE	FALSE
Lncenc1	4	-0.565188	FALSE	FALSE
Ocln	4	1.0608	FALSE	FALSE
Sh3bp5	4	1.41441	FALSE	FALSE
Fzd3	4	0.82864	FALSE	FALSE
Dok2	4	0.965408	FALSE	FALSE
Serp2	4	0.63592	FALSE	FALSE
Tbc1d4	4	-0.090439	FALSE	FALSE
Fzd6	4	0.601387	FALSE	FALSE
Fbxo32	4	1.96963	FALSE	FALSE
Ccdc166	4	0.643717	FALSE	FALSE
Parp10	4	1.55983	FALSE	FALSE
Mfng	4	0.68502	FALSE	FALSE
H1f0	4	-0.342907	FALSE	FALSE
Sun2	4	-0.0621736	FALSE	FALSE
Smc1b	4	1.98028	FALSE	FALSE
Fam19a5	4	-0.618414	FALSE	FALSE
Irak4	4	-0.455328	FALSE	FALSE
Col2a1	4	2.00323	FALSE	FALSE
Slc4a8	4	-0.178234	FALSE	FALSE
Scn8a	4	-0.770348	FALSE	FALSE
Nckap1l	4	-0.416333	FALSE	FALSE
Rpl39l	4	0.268997	FALSE	FALSE
Tvp23a	4	-0.920582	FALSE	FALSE
Heg1	4	-0.58412	FALSE	FALSE
Sema5b	4	-0.686006	FALSE	FALSE
Parp9	4	0.909952	FALSE	FALSE
Ripk4	4	-0.179673	FALSE	FALSE
Abca3	4	-0.216673	FALSE	FALSE
Sstr5	4	0.318077	FALSE	FALSE
Metrn	4	0.467246	FALSE	FALSE
Syngap1	4	1.22533	FALSE	FALSE
Ubash3a	4	-0.121106	FALSE	FALSE
H2-DMb1	4	0.279859	FALSE	FALSE
Nfkbie	4	-0.384876	FALSE	FALSE
Arhgap28	4	0.533928	FALSE	FALSE
Epb41l3	4	-0.912026	FALSE	FALSE
Nlrc4	4	2.85438	FALSE	FALSE
Prkce	4	-0.278854	FALSE	FALSE
Tmem241	4	-0.240716	FALSE	FALSE
Ttc39c	4	-1.16307	FALSE	FALSE
Tnfaip8	4	-0.42467	FALSE	FALSE
Prrc1	4	-1.27205	FALSE	FALSE
Ppargc1b	4	-1.18931	FALSE	FALSE
Gnal	4	-0.63634	FALSE	FALSE
Slmo1	4	0.78386	FALSE	FALSE
Dym	4	-0.605287	FALSE	FALSE
Gstp1	4	0.22242	FALSE	FALSE
Gstp2	4	-0.0328214	FALSE	FALSE
Macrod1	4	-0.557595	FALSE	FALSE
Syt7	4	-0.180608	FALSE	FALSE
Gldc	4	0.25124	FALSE	FALSE
Blnk	4	-1.10316	FALSE	FALSE
Cpn1	4	0.813243	FALSE	FALSE
Gpc3	4	0.308026	FALSE	FALSE
Otud6a	4	0.0956045	FALSE	FALSE
Tex11	4	1.65315	FALSE	FALSE
Ftx	4	1.67506	FALSE	FALSE
Rlim	4	0.409731	FALSE	FALSE
Map7d2	4	-0.288053	FALSE	FALSE
Sulf1	5	0.388166	FALSE	FALSE
Slco5a1	5	-1.80012	FALSE	FALSE
Bag2	5	0.180064	FALSE	FALSE
Vwa3b	5	1.03331	FALSE	FALSE
Map2	5	-0.466641	FALSE	FALSE
Ttll4	5	0.33754	FALSE	FALSE
Cdk5r2	5	2.82926	FALSE	FALSE
Crocc2	5	2.36959	FALSE	FALSE
Slc35f5	5	0.732539	FALSE	FALSE
Nfasc	5	0.552738	FALSE	FALSE
Tmem9	5	-0.344064	FALSE	FALSE
Kif21b	5	0.972677	FALSE	FALSE
5730559C18Rik	5	-0.960837	FALSE	FALSE
Tdrd5	5	1.1797	FALSE	FALSE
Ralgps2	5	-0.267357	FALSE	FALSE
Dusp27	5	-0.0883994	FALSE	FALSE
Gpa33	5	-0.177165	FALSE	FALSE
Pbx1	5	0.949902	FALSE	FALSE
Gm10522	5	0.784457	FALSE	FALSE
Cadm3	5	1.41631	FALSE	FALSE
Akt3	5	0.382175	FALSE	FALSE
Itpkb	5	-0.89988	FALSE	FALSE
Vash2	5	2.11544	FALSE	FALSE
Vim	5	-1.23203	FALSE	FALSE
Fign	5	-0.396941	FALSE	FALSE
B3galt1	5	1.65462	FALSE	FALSE
Slc43a1	5	-0.569577	FALSE	FALSE
Syt13	5	2.43513	FALSE	FALSE
Lpcat4	5	0.649762	FALSE	FALSE
Bmf	5	1.37261	FALSE	FALSE
Fermt1	5	1.4991	FALSE	FALSE
Platr3	5	-0.388021	FALSE	FALSE
Snap25	5	1.28136	FALSE	FALSE
Ovol2	5	0.733251	FALSE	FALSE
Dtd1	5	0.378057	FALSE	FALSE
Insm1	5	4.78224	FALSE	FALSE
Sox12	5	0.702887	FALSE	FALSE
Zcchc3	5	1.09074	TRUE	FALSE
Gm14267	5	-0.367341	FALSE	FALSE
Gm14443	5	-0.401923	FALSE	FALSE
Sox18	5	1.87592	FALSE	FALSE
Car3	5	1.98584	FALSE	FALSE
Nbea	5	0.960008	FALSE	FALSE
Mbnl1	5	0.254998	FALSE	FALSE
Plch1	5	1.0081	FALSE	FALSE
Mex3a	5	0.490919	TRUE	FALSE
Zfp687	5	-0.012218	FALSE	FALSE
Bcl9	5	0.251176	FALSE	FALSE
Phgdh	5	-0.304392	FALSE	FALSE
AI504432	5	3.65135	FALSE	FALSE
Sort1	5	1.2475	FALSE	FALSE
Cxxc4	5	2.26214	FALSE	FALSE
Gbp2b	5	3.88351	FALSE	FALSE
Tmem55a	5	-0.489482	FALSE	FALSE
Ttpa	5	-0.266328	FALSE	FALSE
Pm20d2	5	0.550129	FALSE	FALSE
Atp8b5	5	-0.437098	FALSE	FALSE
Ptgr1	5	-0.654508	FALSE	FALSE
Mpdz	5	0.710312	FALSE	FALSE
Pgm2	5	0.176666	FALSE	FALSE
Elavl4	5	0.739334	FALSE	FALSE
Bend5	5	1.43221	FALSE	FALSE
Mmachc	5	0.232642	FALSE	FALSE
Tmem125	5	3.39059	FALSE	FALSE
Fhl3	5	0.106962	FALSE	FALSE
Eva1b	5	-0.0239293	FALSE	FALSE
Map7d1	5	0.819332	FALSE	FALSE
Zbtb8a	5	1.37845	TRUE	FALSE
Ahdc1	5	0.57575	FALSE	FALSE
Kdf1	5	0.310149	FALSE	FALSE
Lin28a	5	1.06814	FALSE	FALSE
Sh2d5	5	1.35843	FALSE	FALSE
Iffo2	5	1.35148	FALSE	FALSE
Arhgef19	5	0.757164	FALSE	FALSE
Rnf207	5	1.11118	FALSE	FALSE
Vwa1	5	3.38688	FALSE	FALSE
Mxra8	5	0.546545	FALSE	FALSE
Mnx1	5	0.262243	FALSE	FALSE
Dpysl5	5	0.774575	FALSE	FALSE
Crmp1	5	1.39933	TRUE	FALSE
Uchl1	5	0.571298	FALSE	FALSE
C78283	5	0.187288	FALSE	FALSE
C530008M17Rik	5	0.221194	FALSE	FALSE
Slc4a4	5	0.852858	FALSE	FALSE
Fras1	5	-1.78084	FALSE	FALSE
Plac8	5	1.17707	FALSE	FALSE
Cds1	5	0.505309	FALSE	FALSE
Hsd17b11	5	0.176448	FALSE	FALSE
Nudt9	5	0.12002	FALSE	FALSE
Glt1d1	5	0.0491387	FALSE	FALSE
Gusb	5	0.344541	FALSE	FALSE
Tyw1	5	-0.235361	FALSE	FALSE
Zcwpw1	5	1.78903	FALSE	FALSE
Tes	5	-0.521294	FALSE	FALSE
Ccdc136	5	0.5641	FALSE	FALSE
Akr1b8	5	0.52819	FALSE	FALSE
Gstk1	5	0.437906	FALSE	FALSE
Atoh1	5	0.230329	FALSE	FALSE
Fgd5	5	1.32553	FALSE	FALSE
Gpr27	5	0.838823	FALSE	FALSE
Lhfpl4	5	0.486474	FALSE	FALSE
Zfp422	5	0.683074	FALSE	FALSE
Ccnd2	5	0.205788	FALSE	FALSE
Clec12a	5	0.59425	FALSE	FALSE
Pou2f2	5	1.95465	FALSE	FALSE
Prr19	5	0.574429	FALSE	FALSE
Tmem145	5	1.66307	FALSE	FALSE
Dpf1	5	0.00887972	FALSE	FALSE
Clip3	5	0.572326	FALSE	FALSE
Rhpn2	5	0.36154	FALSE	FALSE
Ccne1	5	0.809674	FALSE	FALSE
Zfp658	5	0.473466	FALSE	FALSE
Bcat2	5	0.137221	FALSE	FALSE
Atp10a	5	1.17494	TRUE	FALSE
Gm38393	5	1.32725	FALSE	FALSE
Snrpn	5	1.35208	FALSE	FALSE
Fam174b	5	-0.0488396	FALSE	FALSE
Hdgfrp3	5	0.972234	FALSE	FALSE
Mex3b	5	-0.32083	FALSE	FALSE
Arnt2	5	0.718908	FALSE	FALSE
Arrb1	5	-0.154489	FALSE	FALSE
Pde3b	5	1.25224	FALSE	FALSE
Qprt	5	0.482162	FALSE	FALSE
Itgam	5	1.05616	FALSE	FALSE
Lhpp	5	-0.961768	FALSE	FALSE
Lrrc27	5	-0.137467	FALSE	FALSE
Pwwp2b	5	-0.319694	FALSE	FALSE
Ascl2	5	0.0167293	FALSE	FALSE
Cdkn1c	5	1.91016	FALSE	FALSE
Phlda2	5	0.135464	FALSE	FALSE
Fgf15	5	3.91685	FALSE	FALSE
Efnb2	5	2.61217	FALSE	FALSE
Sox1	5	3.93891	FALSE	FALSE
Ncan	5	2.04902	TRUE	FALSE
Unc13a	5	1.49416	FALSE	FALSE
Rasd2	5	1.9438	FALSE	FALSE
Nkd1	5	-0.23292	FALSE	FALSE
2310022B05Rik	5	0.427258	FALSE	FALSE
Kcnk1	5	1.36003	FALSE	FALSE
Maml2	5	-0.608832	FALSE	FALSE
Cnn1	5	2.77	FALSE	FALSE
Tagln	5	0.642368	FALSE	FALSE
Cd276	5	0.305932	FALSE	FALSE
Senp8	5	0.118311	FALSE	FALSE
Slc24a1	5	0.115894	FALSE	FALSE
Car12	5	0.251627	FALSE	FALSE
Elovl4	5	0.890495	FALSE	FALSE
Col6a5	5	1.71683	FALSE	FALSE
Abhd14b	5	0.831666	FALSE	FALSE
Pcbp4	5	0.739329	TRUE	FALSE
Parp3	5	-0.74606	FALSE	FALSE
Tmem158	5	1.07763	FALSE	FALSE
Mthfd1l	5	0.333349	FALSE	FALSE
Sgk1	5	-0.337803	FALSE	FALSE
Soga3	5	2.82015	FALSE	FALSE
Lin28b	5	1.38986	TRUE	FALSE
Neurog3	5	-0.0373307	FALSE	FALSE
Slc5a4b	5	2.41878	FALSE	FALSE
Cnn2	5	0.0536731	FALSE	FALSE
Mbd3	5	0.350637	FALSE	FALSE
Platr7	5	-0.0595044	FALSE	FALSE
Usp44	5	1.3129	FALSE	FALSE
Gli1	5	0.210973	FALSE	FALSE
Grb10	5	0.801272	FALSE	FALSE
Stc2	5	0.996626	FALSE	FALSE
Nsg2	5	-0.88361	FALSE	FALSE
Irgm1	5	-0.0930493	FALSE	FALSE
Snap47	5	0.40136	FALSE	FALSE
Myh10	5	0.481145	FALSE	FALSE
Slc16a13	5	0.788288	FALSE	FALSE
Bcl6b	5	2.30922	TRUE	FALSE
Eno3	5	0.849942	FALSE	FALSE
Serpinf1	5	1.73313	TRUE	FALSE
Traf4	5	0.609775	TRUE	FALSE
Grb7	5	1.16282	FALSE	FALSE
Tubg2	5	0.492217	FALSE	FALSE
Fzd2	5	1.5735	FALSE	FALSE
Mrc2	5	1.17488	FALSE	FALSE
Limd2	5	0.541377	FALSE	FALSE
Tbc1d16	5	-0.519249	FALSE	FALSE
Hmga1-rs1	5	0.0453449	FALSE	FALSE
Foxk2	5	0.200831	FALSE	FALSE
Dnmt3a	5	2.09311	TRUE	FALSE
Fam49a	5	1.36725	FALSE	FALSE
Mycn	5	0.552021	FALSE	FALSE
Fam84a	5	2.82827	TRUE	FALSE
Trib2	5	0.968149	FALSE	FALSE
Greb1	5	0.671763	FALSE	FALSE
Rnf144a	5	0.315527	FALSE	FALSE
Lamb1	5	0.277767	FALSE	FALSE
Prkar2b	5	0.248472	FALSE	FALSE
Nova1	5	-0.272566	FALSE	FALSE
Acot2	5	0.892357	FALSE	FALSE
Foxn3	5	0.403123	FALSE	FALSE
Tdp1	5	0.146387	FALSE	FALSE
Ccdc88c	5	-0.152529	FALSE	FALSE
Gm20604	5	0.299439	FALSE	FALSE
Otub2	5	1.04465	FALSE	FALSE
Ddx24	5	0.052363	FALSE	FALSE
Dicer1	5	-0.184463	FALSE	FALSE
Glrx5	5	-0.00782391	FALSE	FALSE
Gskip	5	-0.363245	FALSE	FALSE
Cinp	5	-0.0535653	FALSE	FALSE
Trmt61a	5	-0.179237	FALSE	FALSE
Apopt1	5	-0.577025	FALSE	FALSE
Zfyve21	5	-0.217257	FALSE	FALSE
Mta1	5	0.0427852	FALSE	FALSE
Cdca7l	5	0.46347	FALSE	FALSE
Sp4	5	0.0290428	FALSE	FALSE
Sp8	5	-1.10608	FALSE	FALSE
2810429I04Rik	5	1.43557	FALSE	FALSE
Dcdc2a	5	1.15312	FALSE	FALSE
Sox4	5	1.64826	FALSE	FALSE
Nrn1	5	2.59325	FALSE	FALSE
Tfap2a	5	-1.65319	FALSE	FALSE
Elovl2	5	-0.543707	FALSE	FALSE
Gadd45g	5	2.98617	FALSE	FALSE
Prr7	5	1.32532	FALSE	FALSE
Rhobtb3	5	0.354696	FALSE	FALSE
C130071C03Rik	5	1.69879	FALSE	FALSE
Vcan	5	-0.921066	FALSE	FALSE
Map1b	5	1.24396	TRUE	FALSE
Ccdc125	5	0.705834	FALSE	FALSE
Fst	5	-0.764504	FALSE	FALSE
Ube2e2	5	0.745242	FALSE	FALSE
Zfp503	5	-0.175984	FALSE	FALSE
Zcchc24	5	0.234644	FALSE	FALSE
Nt5dc2	5	0.921451	TRUE	FALSE
Il17d	5	0.198599	FALSE	FALSE
Eef1akmt1	5	0.27739	FALSE	FALSE
Dpysl2	5	0.155846	FALSE	FALSE
Gfra2	5	-0.541878	FALSE	FALSE
Rcbtb2	5	0.629072	FALSE	FALSE
Gpc6	5	-0.576096	FALSE	FALSE
Sema5a	5	-0.921021	FALSE	FALSE
Sdc2	5	0.0280312	FALSE	FALSE
Matn2	5	1.13175	FALSE	FALSE
Grhl2	5	3.36712	FALSE	FALSE
Mal2	5	2.51466	FALSE	FALSE
Has2	5	2.7421	FALSE	FALSE
Ly6e	5	-0.503118	FALSE	FALSE
Foxh1	5	0.731825	FALSE	FALSE
Apol6	5	-1.82013	FALSE	FALSE
Lgals1	5	-0.70802	FALSE	FALSE
Sept3	5	0.550904	FALSE	FALSE
Mapk8ip2	5	0.230351	FALSE	FALSE
Gm26760	5	0.248957	FALSE	FALSE
Fkbp11	5	0.312891	FALSE	FALSE
Tuba1a	5	0.556646	TRUE	FALSE
Srl	5	0.316384	FALSE	FALSE
2900011O08Rik	5	-0.519614	FALSE	FALSE
Ccdc116	5	1.04488	FALSE	FALSE
Ydjc	5	0.717459	FALSE	FALSE
Gsc2	5	0.495404	FALSE	FALSE
Cldn5	5	0.73308	FALSE	FALSE
Lmln	5	0.642361	FALSE	FALSE
Hspbap1	5	0.0198212	FALSE	FALSE
Fam162a	5	0.385887	FALSE	FALSE
Btla	5	-3.83821	FALSE	FALSE
Usp25	5	1.52185	FALSE	FALSE
Cbr3	5	0.73532	FALSE	FALSE
Thbs2	5	0.155166	FALSE	FALSE
Dll1	5	3.47437	FALSE	FALSE
Zfp229	5	-0.246819	FALSE	FALSE
Flywch1	5	1.21441	TRUE	FALSE
Syngr3	5	0.661149	FALSE	FALSE
Rgs11	5	0.622759	FALSE	FALSE
H2-K1	5	2.15109	FALSE	FALSE
Pbx2	5	0.33797	FALSE	FALSE
Hspa1b	5	0.576743	FALSE	FALSE
Hspa1a	5	2.06321	FALSE	FALSE
Ptk7	5	-0.23468	FALSE	FALSE
Plcl2	5	-1.01893	FALSE	FALSE
Satb1	5	2.07455	FALSE	FALSE
Crb3	5	0.519016	FALSE	FALSE
Trip10	5	0.0140974	FALSE	FALSE
Epcam	5	1.8922	FALSE	FALSE
Gm20939	5	-0.432765	FALSE	FALSE
Fzd8	5	0.0103349	FALSE	FALSE
Syt4	5	1.85421	FALSE	FALSE
Nrep	5	-0.526883	FALSE	FALSE
Wnt8a	5	1.00034	FALSE	FALSE
Pcdhga11	5	-0.249004	FALSE	FALSE
Gramd3	5	1.35923	FALSE	FALSE
Ctxn3	5	4.27625	FALSE	FALSE
Isoc1	5	-0.0964866	FALSE	FALSE
Tcf4	5	-0.514439	FALSE	FALSE
A330094K24Rik	5	0.224796	FALSE	FALSE
Setbp1	5	0.37129	FALSE	FALSE
Gng3	5	1.4235	FALSE	FALSE
Myrf	5	3.8937	TRUE	FALSE
Ms4a10	5	-0.52982	FALSE	FALSE
Ms4a14	5	1.00043	FALSE	FALSE
Dmrt1	5	0.189092	FALSE	FALSE
Dmrt3	5	-0.0103449	FALSE	FALSE
Rfx3	5	0.372109	FALSE	FALSE
Pten	5	0.974985	FALSE	FALSE
Ifit2	5	1.65495	FALSE	FALSE
Tdrd1	5	2.43268	FALSE	FALSE
Suv39h1	5	1.1139	FALSE	FALSE
Tspan7	5	0.0630014	FALSE	FALSE
Bcor	5	0.2925	FALSE	FALSE
Chst7	5	0.821621	FALSE	FALSE
Sept6	5	0.080112	FALSE	FALSE
Zfp280c	5	-0.205744	FALSE	FALSE
Igsf1	5	0.126289	FALSE	FALSE
Ccdc160	5	0.937409	FALSE	FALSE
Sox3	5	2.31477	FALSE	FALSE
Pls3	5	-0.402966	FALSE	FALSE
Tmem28	5	-0.214172	FALSE	FALSE
Nhsl2	5	-0.090315	FALSE	FALSE
Hmgn5	5	-0.143275	FALSE	FALSE
Sh3bgrl	5	0.0812458	FALSE	FALSE
Tspan6	5	-0.798174	FALSE	FALSE
Armcx2	5	0.598457	FALSE	FALSE
Tsc22d3	5	0.195934	FALSE	FALSE
Tmem164	5	0.196607	FALSE	FALSE
Tro	5	0.785683	FALSE	FALSE
Foxr2	5	1.33303	FALSE	FALSE
Rragb	5	0.604533	TRUE	FALSE
Nhs	5	1.51778	FALSE	FALSE
Msc	6	-2.42386	FALSE	FALSE
Aox3	6	-3.28286	FALSE	FALSE
Tns1	6	-0.858728	FALSE	FALSE
Catip	6	1.76071	FALSE	FALSE
Epha4	6	-1.16998	FALSE	FALSE
Alppl2	6	-0.344726	FALSE	FALSE
Cxcr4	6	-3.04059	FALSE	FALSE
Ptgs2	6	-0.570015	FALSE	FALSE
Ddr2	6	-0.242067	FALSE	FALSE
Gata3	6	-0.849577	FALSE	FALSE
Ptges	6	-0.743154	FALSE	FALSE
Pramel6	6	-0.234876	FALSE	FALSE
Gm10800	6	0.980222	FALSE	FALSE
Syndig1	6	-0.273936	FALSE	FALSE
Id1	6	-0.56319	FALSE	FALSE
Gm26883	6	-0.788773	FALSE	FALSE
Bhlhe22	6	-0.634893	FALSE	FALSE
Gucy1b3	6	0.461578	FALSE	FALSE
Ptpn22	6	1.63948	FALSE	FALSE
Cyr61	6	-0.589149	FALSE	FALSE
Lyn	6	-1.27109	FALSE	TRUE
Cfap206	6	-1.13558	FALSE	FALSE
Rusc2	6	-2.1632	FALSE	TRUE
Tinagl1	6	-3.12337	FALSE	FALSE
Sfn	6	-0.7946	FALSE	FALSE
Pramef17	6	-3.81844	FALSE	FALSE
Gm13128	6	-3.72272	FALSE	FALSE
Slc5a1	6	-0.943163	FALSE	FALSE
Kdr	6	-0.734592	FALSE	FALSE
Myo18b	6	-1.35887	FALSE	FALSE
Prkar1b	6	-0.74812	FALSE	FALSE
Grid2	6	-2.48974	FALSE	FALSE
Vax2	6	-1.96289	FALSE	FALSE
Gm31108	6	2.26012	FALSE	FALSE
Nlrp4a	6	-0.643303	FALSE	FALSE
Ffar3	6	-2.0501	FALSE	FALSE
Cemip	6	-2.8807	FALSE	FALSE
Htra1	6	0.0257801	FALSE	FALSE
Nkx6-3	6	-2.15123	FALSE	TRUE
Adrb3	6	-1.07304	FALSE	FALSE
Vegfc	6	-0.310392	FALSE	FALSE
Fez1	6	0.78873	FALSE	FALSE
Islr2	6	-0.261335	FALSE	FALSE
Nt5e	6	-1.32363	FALSE	FALSE
Trim43a	6	1.08822	FALSE	FALSE
Trim43b	6	0.342007	FALSE	FALSE
Slco2a1	6	-1.57832	FALSE	FALSE
Mst1	6	-1.30791	FALSE	FALSE
Adgrg6	6	-3.20387	FALSE	FALSE
Mypn	6	0.226997	FALSE	FALSE
Phlda1	6	1.65495	TRUE	FALSE
Irak3	6	-1.42578	FALSE	FALSE
Gm26829	6	-1.00838	FALSE	FALSE
Alox12e	6	-1.50584	FALSE	FALSE
Slc13a5	6	-2.24562	FALSE	FALSE
Aspa	6	0.202492	FALSE	FALSE
Gm525	6	-0.626118	FALSE	FALSE
Ttll6	6	-1.07564	FALSE	FALSE
Gm11635	6	-0.693851	FALSE	FALSE
Mapt	6	-1.96481	FALSE	TRUE
1810010H24Rik	6	0.898202	FALSE	FALSE
Tmem63c	6	-1.81591	FALSE	FALSE
Ryr2	6	-0.325355	FALSE	FALSE
Btn2a2	6	-3.12043	FALSE	FALSE
Atxn1	6	-0.601297	FALSE	FALSE
Diras2	6	0.976366	FALSE	FALSE
Fbp2	6	-0.14373	FALSE	FALSE
Nlrp4f	6	0.506891	FALSE	FALSE
Bhmt	6	-1.73773	FALSE	FALSE
D830044D21Rik	6	-1.96427	FALSE	FALSE
Fam25c	6	-1.29766	FALSE	FALSE
Sox21	6	-1.56579	FALSE	TRUE
Ly6a	6	-3.03005	FALSE	FALSE
C1qtnf6	6	-0.565064	FALSE	FALSE
Pnpla3	6	-1.59171	FALSE	FALSE
Rapgef3	6	-0.648473	FALSE	TRUE
Lix1	6	-2.03138	FALSE	FALSE
Efhb	6	-1.45886	FALSE	FALSE
Qpct	6	-1.41994	FALSE	FALSE
Prdm6	6	-0.55824	FALSE	FALSE
Pqlc1	6	-1.62751	FALSE	TRUE
Anxa1	6	-1.23374	FALSE	FALSE
Plce1	6	0.557851	FALSE	FALSE
Abcc2	6	-0.429269	FALSE	FALSE
Rbm20	6	-0.607204	FALSE	FALSE
AU015836	6	0.679042	FALSE	FALSE
Tcp11x2	6	-0.616985	FALSE	FALSE
Rims1	7	0.322104	FALSE	FALSE
Tbc1d8	7	-1.0908	FALSE	FALSE
Stat1	7	-0.998559	FALSE	TRUE
Nrp2	7	-2.6544	FALSE	FALSE
Obsl1	7	0.652095	FALSE	FALSE
AA986860	7	-3.31496	FALSE	TRUE
Cacna1s	7	0.870488	FALSE	FALSE
Npl	7	-0.237437	FALSE	TRUE
Lmx1a	7	1.40975	FALSE	FALSE
Cfap45	7	-0.65995	FALSE	FALSE
C130074G19Rik	7	-2.12147	FALSE	TRUE
Prrx2	7	1.36951	FALSE	FALSE
Hoxd8	7	-1.32771	FALSE	FALSE
Itgav	7	-0.89333	FALSE	FALSE
Ube2l6	7	-0.0685718	FALSE	FALSE
Pramel7	7	0.0815501	FALSE	FALSE
Ltk	7	-2.39994	FALSE	FALSE
Hdc	7	2.0647	FALSE	FALSE
Zc3h6	7	0.462762	FALSE	FALSE
Bpifb5	7	-3.93491	FALSE	FALSE
Ppp1r16b	7	0.12952	FALSE	FALSE
Ada	7	0.252398	FALSE	FALSE
Hey1	7	-1.93664	FALSE	FALSE
Mecom	7	1.18455	FALSE	FALSE
Mgarp	7	-1.00154	FALSE	FALSE
Med12l	7	-0.880657	FALSE	FALSE
S100a13	7	-1.57011	FALSE	FALSE
S100a6	7	0.902336	FALSE	FALSE
S100a11	7	-1.83632	FALSE	FALSE
S100a10	7	-1.18886	FALSE	TRUE
Selenbp1	7	-1.78992	FALSE	FALSE
Tspan2	7	0.120737	FALSE	FALSE
Tacr3	7	1.33251	FALSE	FALSE
Tmem64	7	-1.69162	FALSE	TRUE
Tmem8b	7	-0.806514	FALSE	FALSE
Epb41l4b	7	-1.63394	FALSE	FALSE
Susd1	7	-0.419405	FALSE	FALSE
Rab3b	7	0.51283	FALSE	FALSE
Col16a1	7	-0.365491	FALSE	FALSE
Fabp3	7	-1.97958	FALSE	FALSE
Ncmap	7	-2.20439	FALSE	FALSE
Fbxo2	7	0.483916	FALSE	FALSE
Sh3tc1	7	-1.15465	FALSE	TRUE
Ppp2r2c	7	-1.69773	FALSE	FALSE
0610040J01Rik	7	0.876957	FALSE	FALSE
Fam114a1	7	-0.484802	FALSE	FALSE
Limch1	7	0.35206	FALSE	FALSE
Trpv4	7	-0.211416	FALSE	FALSE
Tesc	7	0.262287	FALSE	FALSE
Oas1a	7	-2.84068	FALSE	FALSE
Sgce	7	0.0481916	FALSE	FALSE
Strip2	7	-0.15047	FALSE	FALSE
Atp6v0a4	7	-0.590458	FALSE	FALSE
Hoxa9	7	0.0136062	FALSE	FALSE
Hoxa10	7	0.785795	FALSE	FALSE
Hoxa11	7	-0.665793	FALSE	FALSE
Tlx2	7	-2.44384	FALSE	FALSE
Rab11fip5	7	-1.56129	FALSE	FALSE
Ttll3	7	-1.16377	FALSE	FALSE
Rassf4	7	0.826468	FALSE	FALSE
St8sia1	7	-2.20918	FALSE	FALSE
Crxos	7	-4.29047	FALSE	FALSE
Cyp2b23	7	0.256008	FALSE	FALSE
Lgals4	7	0.361689	FALSE	FALSE
Upk1a	7	-1.09875	FALSE	TRUE
Saa3	7	-1.08269	FALSE	FALSE
Tm6sf1	7	0.555656	FALSE	FALSE
Map6	7	-0.569008	FALSE	FALSE
Scube2	7	-1.93443	FALSE	FALSE
Col4a1	7	0.293186	FALSE	FALSE
Col4a2	7	0.175664	FALSE	FALSE
Tdrp	7	-2.62799	FALSE	TRUE
Ido2	7	-3.83959	FALSE	FALSE
Pdgfrl	7	-0.28535	FALSE	FALSE
Pdlim3	7	0.820411	FALSE	FALSE
Pde4c	7	-0.832906	FALSE	FALSE
Nfix	7	-0.589872	FALSE	FALSE
Tradd	7	-0.499895	FALSE	FALSE
Fbxl8	7	-0.879705	FALSE	FALSE
Tmem231	7	-0.870325	FALSE	FALSE
Zfpm1	7	-0.427861	FALSE	FALSE
Zfp560	7	0.323498	FALSE	FALSE
Col5a3	7	0.548072	FALSE	FALSE
Adamts8	7	-2.08323	FALSE	FALSE
Slc37a2	7	-0.120849	FALSE	FALSE
Plet1	7	0.537786	FALSE	FALSE
Anxa2	7	-1.04013	FALSE	FALSE
Ddx43	7	-0.171667	FALSE	FALSE
Rab6b	7	0.251972	FALSE	FALSE
P4htm	7	-0.837326	FALSE	FALSE
Ccr4	7	0.400496	FALSE	FALSE
Cmtm7	7	-2.15148	FALSE	FALSE
Map3k5	7	0.406183	FALSE	FALSE
Fig4	7	-0.614893	FALSE	FALSE
Stox1	7	-0.00307894	FALSE	FALSE
Susd2	7	-0.979741	FALSE	TRUE
Adamtsl5	7	-0.923313	FALSE	FALSE
Nuak1	7	-0.218628	FALSE	FALSE
Elk3	7	-1.89689	FALSE	FALSE
Msrb3	7	0.338422	FALSE	FALSE
Sept8	7	-1.02281	FALSE	FALSE
P4ha2	7	0.512315	FALSE	FALSE
Lrrc75a	7	-0.922467	FALSE	FALSE
Tekt1	7	-2.00053	FALSE	FALSE
AI662270	7	0.842228	FALSE	FALSE
Dusp14	7	-1.63062	FALSE	TRUE
Samd14	7	0.302064	FALSE	FALSE
Itgb3	7	-1.11105	FALSE	FALSE
Itpk1	7	-1.00665	FALSE	TRUE
Ak7	7	0.603953	FALSE	FALSE
Ckb	7	-3.69963	FALSE	FALSE
Prss16	7	0.0816255	FALSE	FALSE
Tubb2a	7	-0.347335	FALSE	FALSE
Sycp2l	7	-2.45324	FALSE	FALSE
Adcy2	7	-1.30313	FALSE	FALSE
Gm9732	7	0.539698	FALSE	FALSE
Nfatc4	7	-1.15103	FALSE	FALSE
Fam124a	7	0.365772	FALSE	FALSE
Nefm	7	-2.55784	FALSE	FALSE
Lmo7	7	-0.74716	FALSE	FALSE
Mapk15	7	0.417204	FALSE	FALSE
Naga	7	-1.71495	FALSE	TRUE
Nfam1	7	-0.0954059	FALSE	FALSE
Cela1	7	-0.540297	FALSE	FALSE
Stxbp5l	7	0.727595	FALSE	FALSE
Maats1	7	0.14161	FALSE	FALSE
Pacsin1	7	0.611661	FALSE	FALSE
Scube3	7	-1.28052	FALSE	TRUE
Gm17657	7	0.207029	FALSE	FALSE
H2-Eb1	7	-0.748118	FALSE	FALSE
Apom	7	0.669166	FALSE	FALSE
Lama1	7	-2.21394	FALSE	TRUE
Dsg2	7	-2.10234	FALSE	FALSE
Fhod3	7	-0.427086	FALSE	FALSE
Nrg2	7	0.655812	FALSE	FALSE
Dpysl3	7	-0.90092	FALSE	FALSE
Cd74	7	0.0664512	FALSE	FALSE
Camk2a	7	-1.89675	FALSE	TRUE
Pdgfrb	7	-1.76947	FALSE	FALSE
Mppe1	7	-1.31894	FALSE	FALSE
Ltbp3	7	0.316568	FALSE	FALSE
Ahnak	7	-2.49606	FALSE	FALSE
Fam189a2	7	-2.57562	FALSE	TRUE
Slc1a1	7	-1.46529	FALSE	TRUE
Crtac1	7	-1.7927	FALSE	FALSE
Il13ra1	7	-0.927749	FALSE	FALSE
Dcaf12l1	7	-0.231137	FALSE	FALSE
Pnck	7	-0.987443	FALSE	FALSE
Col5a2	8	0.147848	FALSE	FALSE
Ier5	8	1.05236	FALSE	FALSE
Soat1	8	1.21871	FALSE	FALSE
Astn1	8	-1.15089	FALSE	FALSE
Spata45	8	3.2708	FALSE	FALSE
Ccdc73	8	1.04431	FALSE	FALSE
Slc27a2	8	0.660933	FALSE	FALSE
Gpat2	8	0.848005	FALSE	FALSE
Nol4l	8	0.186461	FALSE	FALSE
Crabp2	8	1.84173	TRUE	FALSE
Nes	8	-0.505063	FALSE	FALSE
Car14	8	3.20637	FALSE	FALSE
Pdzk1	8	-0.478022	FALSE	FALSE
Nexn	8	0.716892	FALSE	FALSE
Esrp1	8	3.99329	TRUE	FALSE
Rragd	8	-0.170125	FALSE	FALSE
Ror1	8	-1.66235	FALSE	FALSE
Fgr	8	2.66389	TRUE	FALSE
Pdpn	8	1.12983	FALSE	FALSE
Zfp981	8	0.527102	FALSE	FALSE
Plb1	8	0.971853	FALSE	FALSE
Prom1	8	-0.332679	FALSE	FALSE
Fgf5	8	4.49983	FALSE	FALSE
Ksr2	8	0.469137	FALSE	FALSE
Gatsl2	8	1.22519	FALSE	FALSE
Hip1	8	0.949764	FALSE	FALSE
Col26a1	8	0.0252336	FALSE	FALSE
Gm43153	8	0.624781	FALSE	FALSE
Fry	8	-0.818138	FALSE	FALSE
Ptn	8	0.277634	FALSE	FALSE
Jazf1	8	2.45141	FALSE	FALSE
Ctnna2	8	1.36169	FALSE	FALSE
Slc4a5	8	-0.97602	FALSE	FALSE
Tet3	8	1.07659	FALSE	FALSE
Tmem40	8	-0.0250987	FALSE	FALSE
Tuba3a	8	0.977188	FALSE	FALSE
Pzp	8	0.662494	FALSE	FALSE
Nlrp4c	8	2.0762	FALSE	FALSE
Peg3	8	1.22508	FALSE	FALSE
Usp29	8	0.305894	FALSE	FALSE
Igsf23	8	0.33182	FALSE	FALSE
Pde2a	8	1.63522	FALSE	FALSE
Olfr701	8	-0.42326	FALSE	FALSE
Zfp629	8	0.787236	FALSE	FALSE
Fank1	8	0.687682	FALSE	FALSE
Cend1	8	3.0806	FALSE	FALSE
Lzts1	8	0.233413	FALSE	FALSE
Bst2	8	3.48028	FALSE	FALSE
Has3	8	-0.105046	FALSE	FALSE
Calb2	8	-2.0251	FALSE	FALSE
Scn2b	8	-0.700324	FALSE	FALSE
Calml4	8	1.7098	FALSE	FALSE
Foxb1	8	1.43109	FALSE	FALSE
Rnf217	8	2.47785	TRUE	FALSE
Prdm1	8	-1.08673	FALSE	FALSE
Gstt2	8	1.7877	TRUE	FALSE
Gm5134	8	0.833368	FALSE	FALSE
Rassf9	8	3.32344	TRUE	FALSE
Bcl11a	8	3.45315	FALSE	FALSE
Ncbp3	8	0.20328	FALSE	FALSE
Car4	8	6.5198	TRUE	FALSE
Btbd17	8	5.89679	TRUE	FALSE
Gpx2	8	1.08804	FALSE	FALSE
Smoc1	8	-0.173613	FALSE	FALSE
Dlk1	8	2.48891	FALSE	FALSE
Meg3	8	1.63315	FALSE	FALSE
Gm26945	8	1.59695	FALSE	FALSE
Mirg	8	1.58138	FALSE	FALSE
Elmo1	8	1.19003	FALSE	FALSE
Hus1b	8	1.67048	FALSE	FALSE
Gm2762	8	2.46415	FALSE	FALSE
Lrrc3b	8	1.55686	FALSE	FALSE
Timm8a2	8	0.136084	FALSE	FALSE
Cdh10	8	5.49789	TRUE	FALSE
Prickle1	8	0.352598	FALSE	FALSE
Fndc1	8	1.20783	FALSE	FALSE
Slc23a1	8	3.81427	FALSE	FALSE
Sh3tc2	8	3.38552	FALSE	FALSE
Cnih2	8	2.84701	TRUE	FALSE
Cd6	8	3.51797	FALSE	FALSE
Gm21060	8	0.98872	FALSE	FALSE
Rhox5	8	1.33683	FALSE	FALSE
Smarca1	8	1.18216	FALSE	FALSE
Apln	8	-1.25529	FALSE	FALSE
Hs6st2	8	1.72805	FALSE	FALSE
Usp26	8	1.0279	FALSE	FALSE
Gm364	8	1.37183	FALSE	FALSE
Tex13	8	0.581565	FALSE	FALSE
Chrdl1	8	-0.125308	FALSE	FALSE
Iqca	9	1.6281	FALSE	FALSE
Arhgap30	9	-0.0437333	FALSE	FALSE
4930591A17Rik	9	1.38581	FALSE	FALSE
1700018B24Rik	9	0.466015	FALSE	FALSE
Cela2a	9	0.828678	FALSE	FALSE
Zfp951	9	0.19707	FALSE	FALSE
Fkbp6	9	0.113811	FALSE	FALSE
Wdr95	9	1.21652	FALSE	FALSE
4933427D06Rik	9	1.48908	FALSE	FALSE
Arntl2	9	0.62651	FALSE	FALSE
Ldhc	9	-0.155495	FALSE	FALSE
Peg12	9	-1.06053	FALSE	FALSE
Brsk2	9	2.14757	FALSE	FALSE
H19	9	2.14429	FALSE	FALSE
Tktl2	9	1.19742	FALSE	FALSE
Ushbp1	9	0.0893322	FALSE	FALSE
Hydin	9	-0.520342	FALSE	FALSE
1700018B08Rik	9	0.82386	FALSE	FALSE
Rec114	9	-0.750396	FALSE	FALSE
Hormad2	9	0.585078	FALSE	FALSE
Slfn9	9	0.498533	FALSE	FALSE
Fermt3	9	0.613933	FALSE	FALSE
Pkd2l1	9	-0.706983	FALSE	FALSE
Ccdc172	9	0.845582	FALSE	FALSE
Klhl13	9	-0.237964	FALSE	FALSE
4930502E18Rik	9	-1.64963	FALSE	FALSE
Fmr1nb	9	-0.354414	FALSE	FALSE
Magea4	9	-0.431141	FALSE	FALSE
Pnma5	9	0.436877	FALSE	FALSE
Gm18336	9	1.32341	FALSE	FALSE
Nxf3	9	0.564984	FALSE	FALSE
Kdm5d	9	0.242936	FALSE	FALSE
Gm38258	10	0.733928	FALSE	FALSE
Gm4858	10	0.796916	FALSE	FALSE
Gm4778	10	0.92134	FALSE	FALSE
Gm33466	10	0.755862	FALSE	FALSE
Gm12800	10	1.11088	FALSE	FALSE
Gm12794	10	1.44392	FALSE	FALSE
BC080695	10	1.18447	FALSE	FALSE
Gm13083	10	1.0801	FALSE	FALSE
Gm13078	10	1.46005	FALSE	FALSE
Pramef6	10	1.40719	FALSE	FALSE
Pramef25	10	0.787911	FALSE	FALSE
Gm13119	10	0.471454	FALSE	FALSE
Ccser1	10	0.727647	FALSE	FALSE
Mgll	10	-0.33661	FALSE	FALSE
Gm5580	10	1.44458	FALSE	FALSE
Gm8994	10	1.59279	FALSE	FALSE
Zscan4b	10	0.632841	FALSE	FALSE
Zscan4c	10	0.899738	FALSE	FALSE
Zscan4d	10	1.12942	FALSE	FALSE
Zscan4e	10	0.922984	FALSE	FALSE
Zscan4f	10	0.686665	FALSE	FALSE
Usp17ld	10	0.745824	FALSE	FALSE
Usp17lc	10	1.07112	FALSE	FALSE
Usp17lb	10	0.563441	FALSE	FALSE
Ctf2	10	0.693418	FALSE	FALSE
Ubtfl1	10	1.52172	FALSE	FALSE
Spesp1	10	1.07563	FALSE	FALSE
AW822073	10	0.885457	FALSE	FALSE
Duxf3	10	1.09833	FALSE	FALSE
Gabra1	10	0.411247	FALSE	FALSE
Ccl3	10	0.766268	FALSE	FALSE
Tmem92	10	0.942268	FALSE	FALSE
Arg2	10	1.13952	FALSE	FALSE
Gm8300	10	0.646907	FALSE	FALSE
Gm2016	10	0.572728	FALSE	FALSE
Gm2035	10	0.705348	FALSE	FALSE
Gm2056	10	0.698884	FALSE	FALSE
Gm5662	10	0.644159	FALSE	FALSE
Gm5039	10	0.715747	FALSE	FALSE
Abcb5	10	-0.252707	FALSE	FALSE
Chrm3	10	1.17697	FALSE	FALSE
Spz1	10	1.32817	FALSE	FALSE
Gm21761	10	0.728072	FALSE	FALSE
AF067061	10	1.15424	FALSE	FALSE
Phf11a	10	0.90114	FALSE	FALSE
Apol7b	10	1.1412	FALSE	FALSE
Ankrd22	10	1.20425	FALSE	FALSE
Calhm3	10	0.285782	FALSE	FALSE
Gm12690	11	0.242769	FALSE	FALSE
Dnajc5g	11	0.198892	FALSE	FALSE
A330102I10Rik	11	0.568899	FALSE	FALSE
Mbl2	11	-0.498299	FALSE	FALSE
Efhc2	11	0.377908	FALSE	FALSE
1700013H16Rik	11	-0.358827	FALSE	FALSE
Xlr4a	11	-0.0646524	FALSE	FALSE
Xlr3a	11	0.4284	FALSE	FALSE
Xlr5a	11	0.558969	FALSE	FALSE
Xlr3c	11	0.744761	FALSE	FALSE
Uba1y	12	0.0426753	FALSE	FALSE
Eif2s3y	12	0.00860951	FALSE	FALSE
Gm29650	12	0.607266	FALSE	FALSE
Uty	12	0.359254	FALSE	FALSE
Ddx3y	12	-0.0886376	FALSE	FALSE

## Sheet: GO enrich induced clusters
Dataset EV5 - GO enrichments of N24 induced clusters (i1-i12)
cluster	Primary	Is primary	Terms in cluster	GO ID	Term	Ontology	Annotated	Significant	Expected	Enrichment	log2Enrichment	Fisher	Primary Fisher adj	Genes
cluster 1	hair follicle development	FALSE	8	GO:0008544	epidermis development	BP	188	10	1.2	8.33973	3.06	2.86226e-07	#N/A	Mreg, Ptgs1, Klf4, Pdgfa, Cd109, Ngfr, Krt17, Bmp4, Tgm1, Trps1
cluster 1	hair follicle development	TRUE	8	GO:0001942	hair follicle development	BP	73	6	0.47	12.8171	3.68	6.69305e-06	0.000100396	Mreg, Pdgfa, Cd109, Ngfr, Krt17, Trps1
cluster 1	hair follicle development	FALSE	8	GO:0022404	molting cycle process	BP	73	6	0.47	12.8171	3.68	6.69305e-06	#N/A	Mreg, Pdgfa, Cd109, Ngfr, Krt17, Trps1
cluster 1	hair follicle development	FALSE	8	GO:0022405	hair cycle process	BP	73	6	0.47	12.8171	3.68	6.69305e-06	#N/A	Mreg, Pdgfa, Cd109, Ngfr, Krt17, Trps1
cluster 1	hair follicle development	FALSE	8	GO:0098773	skin epidermis development	BP	75	6	0.48	12.4666	3.64	7.8379e-06	#N/A	Mreg, Pdgfa, Cd109, Ngfr, Krt17, Trps1
cluster 1	hair follicle development	FALSE	8	GO:0043588	skin development	BP	167	8	1.07	7.46426	2.9	1.05072e-05	#N/A	Mreg, Ptgs1, Pdgfa, Cd109, Ngfr, Krt17, Tgm1, Trps1
cluster 1	hair follicle development	FALSE	8	GO:0042303	molting cycle	BP	83	6	0.53	11.3137	3.5	1.4114e-05	#N/A	Mreg, Pdgfa, Cd109, Ngfr, Krt17, Trps1
cluster 1	hair follicle development	FALSE	8	GO:0042633	hair cycle	BP	83	6	0.53	11.3137	3.5	1.4114e-05	#N/A	Mreg, Pdgfa, Cd109, Ngfr, Krt17, Trps1
cluster 1	epidermal cell differentiation	TRUE	1	GO:0009913	epidermal cell differentiation	BP	112	6	0.72	8.39773	3.07	7.73537e-05	0.000580153	Ptgs1, Klf4, Cd109, Krt17, Bmp4, Tgm1
cluster 1	heparin binding	TRUE	3	GO:0008201	heparin binding	MF	80	5	0.51	9.78112	3.29	0.000153615	0.000766836	Lamc2, Col13a1, Bmp4, Fstl1, Hbegf
cluster 1	digestive tract development	TRUE	2	GO:0048565	digestive tract development	BP	85	5	0.54	9.18959	3.2	0.00020449	0.000766836	Pdgfa, Cobl, Bmp4, Klf5, Trps1
cluster 1	stem cell population maintenance	TRUE	3	GO:0019827	stem cell population maintenance	BP	140	6	0.9	6.6807	2.74	0.000263649	0.000790947	Prdm14, Klf4, Tbx3, Nanog, Tead4, Esrrb
cluster 1	stem cell population maintenance	FALSE	3	GO:0098727	maintenance of cell number	BP	142	6	0.91	6.58873	2.72	0.000284651	#N/A	Prdm14, Klf4, Tbx3, Nanog, Tead4, Esrrb
cluster 1	digestive tract development	FALSE	2	GO:0055123	digestive system development	BP	96	5	0.61	8.1681	3.03	0.000360927	#N/A	Pdgfa, Cobl, Bmp4, Klf5, Trps1
cluster 1	heparin binding	FALSE	3	GO:0005539	glycosaminoglycan binding	MF	105	5	0.67	7.46426	2.9	0.000545428	#N/A	Lamc2, Col13a1, Bmp4, Fstl1, Hbegf
cluster 1	cell fate commitment	TRUE	2	GO:0045165	cell fate commitment	BP	171	6	1.09	5.50217	2.46	0.000764781	0.00191195	Prdm14, Tbx3, Nanog, Tead4, Bmp4, Trps1
cluster 1	regulation of cellular response to growth factor stimulus	TRUE	1	GO:0090287	regulation of cellular response to growth factor stimulus	BP	180	6	1.15	5.20537	2.38	0.000999101	0.00214093	Prdm14, Nanog, Cd109, Ngfr, Bmp4, Myof
cluster 1	heparin binding	FALSE	3	GO:1901681	sulfur compound binding	MF	144	5	0.92	5.42642	2.44	0.00224266	#N/A	Lamc2, Col13a1, Bmp4, Fstl1, Hbegf
cluster 1	leukocyte migration	TRUE	2	GO:0050900	leukocyte migration	BP	152	5	0.97	5.1337	2.36	0.00283618	0.00531783	Spp1, Itga9, Myo1g, Lgals3, Itgb7
cluster 1	regulation of vasculature development	TRUE	3	GO:1901342	regulation of vasculature development	BP	166	5	1.06	4.72397	2.24	0.00413709	0.00689515	Klf4, Zc3h12a, Ngfr, Bmp4, Lgals3
cluster 1	response to steroid hormone	TRUE	2	GO:0048545	response to steroid hormone	BP	176	5	1.13	4.43828	2.15	0.00529613	0.00794419	Nr5a2, Spp1, Esrrb, Bmp4, Nr0b1
cluster 1	response to wounding	TRUE	1	GO:0009611	response to wounding	BP	278	6	1.78	3.36359	1.75	0.00857393	0.0116917	Klf4, Pdgfa, Cd109, Ngfr, Hbegf, Myof
cluster 1	hormone secretion	TRUE	3	GO:0046879	hormone secretion	BP	206	5	1.32	3.78423	1.92	0.010132	0.012665	Inhbb, Ptgs1, Tbx3, Ano1, Ildr1
cluster 1	hormone secretion	FALSE	3	GO:0009914	hormone transport	BP	211	5	1.35	3.70635	1.89	0.0111605	#N/A	Inhbb, Ptgs1, Tbx3, Ano1, Ildr1
cluster 1	DNA-binding transcription activator activity, RNA polymerase II-specific	FALSE	4	GO:0005667	transcription factor complex	CC	297	6	1.9	3.16017	1.66	0.0116416	#N/A	Tfcp2l1, Nr5a2, Klf4, Tbx3, Tead4, Trps1
cluster 1	response to steroid hormone	FALSE	2	GO:0071407	cellular response to organic cyclic compound	BP	310	6	1.98	3.03143	1.6	0.0141443	#N/A	Inhbb, Nr5a2, Zc3h12a, Esrrb, Bmp4, Nr0b1
cluster 1	leukocyte migration	FALSE	2	GO:0031589	cell-substrate adhesion	BP	227	5	1.45	3.43426	1.78	0.0149282	#N/A	Spp1, Col13a1, Myo1g, Nid1, Itgb7
cluster 1	transmembrane receptor protein serine/threonine kinase signaling pathway	TRUE	2	GO:0007178	transmembrane receptor protein serine/threonine kinase signaling pathway	BP	233	5	1.49	3.36359	1.75	0.0165376	0.0190819	Inhbb, Nanog, Cd109, Bmp4, Trps1
cluster 1	DNA-binding transcription activator activity, RNA polymerase II-specific	TRUE	4	GO:0001228	DNA-binding transcription activator activity, RNA polymerase II-specific	MF	248	5	1.59	3.16017	1.66	0.0210584	0.0225625	Nr5a2, Klf4, Tead4, Klf5, Trps1
cluster 1	hormone secretion	FALSE	3	GO:0051047	positive regulation of secretion	BP	249	5	1.59	3.13834	1.65	0.0213858	#N/A	Inhbb, Slc6a1, Ano1, Lgals3, Ildr1
cluster 1	regulation of immune effector process	TRUE	2	GO:0002697	regulation of immune effector process	BP	258	5	1.65	3.03143	1.6	0.0244833	0.0244833	Cd55, Zc3h12a, Tead4, Cd37, Lgals3
cluster 1	regulation of vasculature development	FALSE	3	GO:0001667	ameboidal-type cell migration	BP	268	5	1.71	2.90795	1.54	0.0282504	#N/A	Klf4, Zc3h12a, Bmp4, Itgb7, Hbegf
cluster 1	DNA-binding transcription activator activity, RNA polymerase II-specific	FALSE	4	GO:0000982	transcription factor activity, RNA polymerase II proximal promoter sequence-specific DNA binding	MF	275	5	1.76	2.8481	1.51	0.0310962	#N/A	Nr5a2, Klf4, Tbx3, Tead4, Klf5
cluster 1	DNA-binding transcription activator activity, RNA polymerase II-specific	FALSE	4	GO:0000987	proximal promoter sequence-specific DNA binding	MF	276	5	1.77	2.82843	1.5	0.031517	#N/A	Nr5a2, Klf4, Tbx3, Tead4, Klf5
cluster 1	stem cell population maintenance	FALSE	3	GO:0001701	in utero embryonic development	BP	380	6	2.43	2.46229	1.3	0.0342606	#N/A	Prdm14, Tbx3, Tead4, Zfp42, Esrrb, Hbegf
cluster 1	regulation of immune effector process	FALSE	2	GO:0043900	regulation of multi-organism process	BP	299	5	1.91	2.62079	1.39	0.0421989	#N/A	Inhbb, Nr5a2, Zc3h12a, Tead4, Cd37
cluster 1	regulation of vasculature development	FALSE	3	GO:0030335	positive regulation of cell migration	BP	310	5	1.98	2.51403	1.33	0.0479994	#N/A	Zc3h12a, Pdgfa, Bmp4, Lgals3, Hbegf
cluster 1	transmembrane receptor protein serine/threonine kinase signaling pathway	FALSE	2	GO:2001233	regulation of apoptotic signaling pathway	BP	311	5	1.99	2.51403	1.33	0.0485492	#N/A	Inhbb, Ngfr, Bmp4, Lgals3, Trps1
cluster 1	cell fate commitment	FALSE	2	GO:0048608	reproductive structure development	BP	338	5	2.16	2.31338	1.21	0.0648184	#N/A	Tbx3, Nanog, Esrrb, Bmp4, Nr0b1
cluster 2	negative regulation of neurogenesis	TRUE	3	GO:0050768	negative regulation of neurogenesis	BP	217	5	0.83	6.02099	2.59	0.00137062	0.00237802	Rab29, Bmp7, Lpar1, Adgrg1, Id4
cluster 2	negative regulation of neurogenesis	FALSE	3	GO:0010721	negative regulation of cell development	BP	234	5	0.9	5.57897	2.48	0.00191151	#N/A	Rab29, Bmp7, Lpar1, Adgrg1, Id4
cluster 2	negative regulation of neurogenesis	FALSE	3	GO:0051961	negative regulation of nervous system development	BP	236	5	0.91	5.50217	2.46	0.00198413	#N/A	Rab29, Bmp7, Lpar1, Adgrg1, Id4
cluster 2	urogenital system development	TRUE	1	GO:0001655	urogenital system development	BP	246	5	0.94	5.27803	2.4	0.00237802	0.00237802	Eya1, Bmp7, Id3, Gpr4, Id4
cluster 4	camera-type eye development	FALSE	2	GO:0001654	eye development	BP	252	10	2.1	4.75683	2.25	4.38304e-05	#N/A	Zeb2, Wt1, Bdnf, Miat, Flt1, Gdf11, Sox11, Bcl11b, Sall2, Fgf9
cluster 4	epithelial tube morphogenesis	FALSE	2	GO:0035239	tube morphogenesis	BP	328	11	2.73	4.02782	2.01	8.25212e-05	#N/A	Sema4c, Zeb2, Cd44, Wt1, Lef1, Flt1, Stard13, Adm, Id2, Sox11, Ar
cluster 4	neural crest cell development	TRUE	7	GO:0014032	neural crest cell development	BP	56	5	0.47	10.7034	3.42	9.73318e-05	0.0020182	Sema4c, Zeb2, Lef1, Sox11, Sema6a
cluster 4	neural crest cell development	FALSE	7	GO:0014031	mesenchymal cell development	BP	59	5	0.49	10.1965	3.35	0.000125091	#N/A	Sema4c, Zeb2, Lef1, Sox11, Sema6a
cluster 4	neural crest cell development	FALSE	7	GO:0014033	neural crest cell differentiation	BP	60	5	0.5	9.98664	3.32	0.000135574	#N/A	Sema4c, Zeb2, Lef1, Sox11, Sema6a
cluster 4	neural crest cell development	FALSE	7	GO:0048864	stem cell development	BP	60	5	0.5	9.98664	3.32	0.000135574	#N/A	Sema4c, Zeb2, Lef1, Sox11, Sema6a
cluster 4	neural crest cell development	FALSE	7	GO:0060485	mesenchyme development	BP	186	8	1.55	5.16941	2.37	0.000152873	#N/A	Sema4c, Zeb2, Wt1, Lef1, Sox11, Fgf9, Vasn, Sema6a
cluster 4	epithelial tube morphogenesis	TRUE	2	GO:0060562	epithelial tube morphogenesis	BP	296	10	2.46	4.05584	2.02	0.000167018	0.0020182	Sema4c, Zeb2, Cd44, Wt1, Lef1, Flt1, Stard13, Adm, Sox11, Ar
cluster 4	synaptic vesicle	TRUE	4	GO:0008021	synaptic vesicle	CC	100	6	0.83	7.21	2.85	0.000178336	0.0020182	Sema4c, Bdnf, Syt11, Sv2a, Pde4b, Mt3
cluster 4	glial cell differentiation	TRUE	2	GO:0010001	glial cell differentiation	BP	146	7	1.21	5.77572	2.53	0.000206995	0.0020182	Lef1, Pou3f1, Miat, Mt3, Rnf112, Id2, Sox11
cluster 4	synaptic vesicle	FALSE	4	GO:0070382	exocytic vesicle	CC	112	6	0.93	6.45313	2.69	0.000330517	#N/A	Sema4c, Bdnf, Syt11, Sv2a, Pde4b, Mt3
cluster 4	neural precursor cell proliferation	TRUE	2	GO:0061351	neural precursor cell proliferation	BP	123	6	1.02	5.85634	2.55	0.000545776	0.00425706	Zeb2, Bdnf, Lef1, Id2, Dbn1, Tead3
cluster 4	synaptic vesicle	FALSE	4	GO:0098793	presynapse	CC	173	7	1.44	4.85678	2.28	0.000579742	#N/A	Sema4c, Bdnf, Rims4, Syt11, Sv2a, Pde4b, Mt3
cluster 4	neural crest cell development	FALSE	7	GO:0048863	stem cell differentiation	BP	142	6	1.18	5.09824	2.35	0.0011587	#N/A	Sema4c, Zeb2, Shc4, Lef1, Sox11, Sema6a
cluster 4	neural crest cell development	FALSE	7	GO:0048762	mesenchymal cell differentiation	BP	143	6	1.19	5.06303	2.34	0.00120147	#N/A	Sema4c, Zeb2, Lef1, Sox11, Vasn, Sema6a
cluster 4	glial cell differentiation	FALSE	2	GO:0042063	gliogenesis	BP	198	7	1.65	4.25748	2.09	0.00128148	#N/A	Lef1, Pou3f1, Miat, Mt3, Rnf112, Id2, Sox11
cluster 4	mammary gland development	TRUE	2	GO:0030879	mammary gland development	BP	98	5	0.81	6.1475	2.62	0.00131612	0.00855477	Igfbp5, Lef1, Id2, Tnfsf11, Ar
cluster 4	eye morphogenesis	FALSE	2	GO:0090596	sensory organ morphogenesis	BP	199	7	1.65	4.22807	2.08	0.00131935	#N/A	Bdnf, Otop1, Miat, Flt1, Gdf11, Sox11, Fgf9
cluster 4	camera-type eye development	TRUE	2	GO:0043010	camera-type eye development	BP	217	7	1.8	3.89062	1.96	0.00216391	0.0101773	Zeb2, Wt1, Miat, Flt1, Gdf11, Sox11, Bcl11b
cluster 4	negative regulation of neurogenesis	TRUE	3	GO:0050768	negative regulation of neurogenesis	BP	217	7	1.8	3.89062	1.96	0.00216391	0.0101773	Sema4c, Bdnf, Mt3, Gdf11, Id2, Sox11, Sema6a
cluster 4	branching morphogenesis of an epithelial tube	FALSE	4	GO:0061138	morphogenesis of a branching epithelium	BP	166	6	1.38	4.34694	2.12	0.00256341	#N/A	Cd44, Wt1, Lef1, Flt1, Adm, Ar
cluster 4	neuron projection extension	FALSE	7	GO:0048588	developmental cell growth	BP	167	6	1.39	4.31691	2.11	0.00264145	#N/A	Sema4c, Zeb2, Bdnf, Jade2, Dbn1, Sema6a
cluster 4	hindbrain development	TRUE	1	GO:0030902	hindbrain development	BP	115	5	0.96	5.24157	2.39	0.00266371	0.0101773	Sema4c, Lef1, Hes3, En2, Sez6l2
cluster 4	morphogenesis of embryonic epithelium	FALSE	2	GO:0021915	neural tube development	BP	168	6	1.4	4.28709	2.1	0.00272126	#N/A	Sema4c, Zeb2, Hes3, Adm, Sox11, Sall2
cluster 4	eye morphogenesis	TRUE	2	GO:0048592	eye morphogenesis	BP	116	5	0.96	5.16941	2.37	0.00276571	0.0101773	Bdnf, Miat, Flt1, Gdf11, Sox11
cluster 4	positive regulation of hemopoiesis	TRUE	5	GO:1903708	positive regulation of hemopoiesis	BP	117	5	0.97	5.1337	2.36	0.00287052	0.0101773	Lef1, Flt1, Myb, Id2, Tnfsf11
cluster 4	negative regulation of neurogenesis	FALSE	3	GO:0010721	negative regulation of cell development	BP	234	7	1.95	3.605	1.85	0.00329878	#N/A	Sema4c, Bdnf, Mt3, Gdf11, Id2, Sox11, Sema6a
cluster 4	negative regulation of neurogenesis	FALSE	3	GO:0051961	negative regulation of nervous system development	BP	236	7	1.96	3.55537	1.83	0.00345755	#N/A	Sema4c, Bdnf, Mt3, Gdf11, Id2, Sox11, Sema6a
cluster 4	branching morphogenesis of an epithelial tube	FALSE	4	GO:0001763	morphogenesis of a branching structure	BP	179	6	1.49	4.02782	2.01	0.00372361	#N/A	Cd44, Wt1, Lef1, Flt1, Adm, Ar
cluster 4	negative regulation of locomotion	FALSE	3	GO:0001558	regulation of cell growth	BP	309	8	2.57	3.11666	1.64	0.00411635	#N/A	Sema4c, Igfbp5, Cd44, Wt1, Bdnf, Lef1, Dbn1, Sema6a
cluster 4	excitatory synapse	FALSE	2	GO:0097060	synaptic membrane	CC	185	6	1.54	3.89062	1.96	0.00437434	#N/A	Sema4c, Shc4, Rims4, Syt11, Gabrr1, Dbn1
cluster 4	proximal promoter DNA-binding transcription activator activity, RNA polymerase II-specific	FALSE	3	GO:0001228	DNA-binding transcription activator activity, RNA polymerase II-specific	MF	248	7	2.06	3.38698	1.76	0.00453625	#N/A	Zeb2, Wt1, Lef1, Myb, Sox11, Bcl11b, Ar
cluster 4	neuron projection extension	TRUE	7	GO:1990138	neuron projection extension	BP	131	5	1.09	4.59479	2.2	0.00465695	0.0141784	Sema4c, Bdnf, Jade2, Dbn1, Sema6a
cluster 4	neuron projection extension	FALSE	7	GO:0060560	developmental growth involved in morphogenesis	BP	188	6	1.56	3.83706	1.94	0.00472958	#N/A	Sema4c, Zeb2, Bdnf, Jade2, Dbn1, Sema6a
cluster 4	synaptic vesicle	FALSE	4	GO:0030133	transport vesicle	CC	189	6	1.57	3.81055	1.93	0.00485259	#N/A	Sema4c, Bdnf, Syt11, Sv2a, Pde4b, Mt3
cluster 4	proximal promoter DNA-binding transcription activator activity, RNA polymerase II-specific	TRUE	3	GO:0001077	proximal promoter DNA-binding transcription activator activity, RNA polymerase II-specific	MF	189	6	1.57	3.81055	1.93	0.00485259	0.0141784	Wt1, Lef1, Myb, Sox11, Bcl11b, Ar
cluster 4	carboxylic acid transport	TRUE	2	GO:0046942	carboxylic acid transport	BP	135	5	1.12	4.46915	2.16	0.00528678	0.0141784	Bdnf, Mfsd2a, Emb, Tnfsf11, Acsl5
cluster 4	branching morphogenesis of an epithelial tube	TRUE	4	GO:0048754	branching morphogenesis of an epithelial tube	BP	136	5	1.13	4.40762	2.14	0.00545322	0.0141784	Cd44, Wt1, Lef1, Flt1, Ar
cluster 4	neuron projection extension	FALSE	7	GO:0048638	regulation of developmental growth	BP	257	7	2.14	3.27161	1.71	0.00549962	#N/A	Sema4c, Wt1, Bdnf, Dbn1, Fgf9, Sema6a, Ar
cluster 4	neuron projection extension	FALSE	7	GO:0050770	regulation of axonogenesis	BP	142	5	1.18	4.22807	2.08	0.00653061	#N/A	Sema4c, Zeb2, Bdnf, Dbn1, Sema6a
cluster 4	ameboidal-type cell migration	TRUE	2	GO:0001667	ameboidal-type cell migration	BP	268	7	2.23	3.13834	1.65	0.00687728	0.0167634	Sema4c, Zeb2, Rab25, Lef1, Stard13, Sema6a, Pak3
cluster 4	mammary gland development	FALSE	2	GO:0050673	epithelial cell proliferation	BP	276	7	2.3	3.05252	1.61	0.00803014	#N/A	Igfbp5, Id2, Sox11, Bcl11b, Fgf9, Tnfsf11, Ar
cluster 4	morphogenesis of embryonic epithelium	TRUE	2	GO:0016331	morphogenesis of embryonic epithelium	BP	153	5	1.27	3.91768	1.97	0.00887992	0.0203716	Sema4c, Zeb2, Adm, Sox11, Ar
cluster 4	carboxylic acid transport	FALSE	2	GO:0015711	organic anion transport	BP	155	5	1.29	3.89062	1.96	0.00936244	#N/A	Bdnf, Mfsd2a, Emb, Tnfsf11, Acsl5
cluster 4	positive regulation of hemopoiesis	FALSE	5	GO:0030098	lymphocyte differentiation	BP	219	6	1.82	3.29436	1.72	0.00975084	#N/A	Cd44, Lef1, Plcg2, Myb, Id2, Bcl11b
cluster 4	positive regulation of hemopoiesis	FALSE	5	GO:1902105	regulation of leukocyte differentiation	BP	165	5	1.37	3.65533	1.87	0.0120485	#N/A	Cd44, Lef1, Myb, Id2, Tnfsf11
cluster 4	positive regulation of neuron differentiation	TRUE	1	GO:0045666	positive regulation of neuron differentiation	BP	299	7	2.49	2.80889	1.49	0.0121413	0.024061	Zeb2, Bdnf, Dnmt3b, Rnf112, Sox11, Dbn1, Pak3
cluster 4	positive regulation of hemopoiesis	FALSE	5	GO:1903706	regulation of hemopoiesis	BP	230	6	1.91	3.13834	1.65	0.0122142	#N/A	Cd44, Lef1, Flt1, Myb, Id2, Tnfsf11
cluster 4	regulation of vasculature development	TRUE	1	GO:1901342	regulation of vasculature development	BP	166	5	1.38	3.63008	1.86	0.0123431	0.024061	Wt1, Flt1, Stard13, Adm, Ramp2
cluster 4	osteoblast differentiation	TRUE	3	GO:0001649	osteoblast differentiation	BP	167	5	1.39	3.605	1.85	0.0126425	0.024061	Igfbp5, Lef1, Id2, Sox11, Fgf9
cluster 4	neuron projection extension	FALSE	7	GO:0010769	regulation of cell morphogenesis involved in differentiation	BP	232	6	1.93	3.11666	1.64	0.0127053	#N/A	Sema4c, Zeb2, Bdnf, Dbn1, Sema6a, Pak3
cluster 4	transmembrane receptor protein serine/threonine kinase signaling pathway	TRUE	1	GO:0007178	transmembrane receptor protein serine/threonine kinase signaling pathway	BP	233	6	1.94	3.09513	1.63	0.0129559	0.024061	Lef1, Gdf11, Jade2, Sox11, Fgf9, Vasn
cluster 4	cell fate commitment	TRUE	1	GO:0045165	cell fate commitment	BP	171	5	1.42	3.50642	1.81	0.0138896	0.0246225	Wt1, Id2, Bcl11b, Tead3, Ar
cluster 4	anterior/posterior pattern specification	TRUE	2	GO:0009952	anterior/posterior pattern specification	BP	177	5	1.47	3.38698	1.76	0.015912	0.0269812	Zeb2, Wt1, Lef1, Hes3, Gdf11
cluster 4	kidney development	FALSE	3	GO:0001655	urogenital system development	BP	246	6	2.05	2.92817	1.55	0.0165383	#N/A	Cd44, Wt1, Bdnf, Gdf11, Id2, Ar
cluster 4	negative regulation of locomotion	TRUE	3	GO:0040013	negative regulation of locomotion	BP	181	5	1.51	3.31728	1.73	0.0173644	0.0270885	Sema4c, Igfbp5, Stard13, Dbn1, Sema6a
cluster 4	excitatory synapse	TRUE	2	GO:0060076	excitatory synapse	CC	181	5	1.51	3.31728	1.73	0.0173644	0.0270885	Sema4c, Syt11, Pde4b, Elfn1, Dbn1
cluster 4	negative regulation of locomotion	FALSE	3	GO:0051271	negative regulation of cellular component movement	BP	183	5	1.52	3.29436	1.72	0.0181226	#N/A	Sema4c, Igfbp5, Stard13, Dbn1, Sema6a
cluster 4	osteoblast differentiation	FALSE	3	GO:0060541	respiratory system development	BP	185	5	1.54	3.24901	1.7	0.0189025	#N/A	Igfbp5, Wt1, Lef1, Sox11, Fgf9
cluster 4	kidney development	TRUE	3	GO:0001822	kidney development	BP	196	5	1.63	3.07375	1.62	0.0235886	0.0353829	Cd44, Wt1, Bdnf, Gdf11, Id2
cluster 4	proximal promoter DNA-binding transcription activator activity, RNA polymerase II-specific	FALSE	3	GO:0000982	transcription factor activity, RNA polymerase II proximal promoter sequence-specific DNA binding	MF	275	6	2.29	2.62079	1.39	0.0268843	#N/A	Wt1, Lef1, Myb, Sox11, Bcl11b, Ar
cluster 4	positive regulation of growth	TRUE	3	GO:0045927	positive regulation of growth	BP	203	5	1.69	2.96905	1.57	0.0269309	0.0389002	Wt1, Bdnf, Lef1, Dbn1, Fgf9
cluster 4	positive regulation of growth	FALSE	3	GO:0014706	striated muscle tissue development	BP	278	6	2.31	2.60268	1.38	0.0281542	#N/A	Wt1, Bdnf, Lef1, Id2, Sox11, Fgf9
cluster 4	receptor complex	TRUE	1	GO:0043235	receptor complex	CC	206	5	1.71	2.92817	1.55	0.0284515	0.0396289	Cd44, Gabrr1, Flt1, Shisa6, Ramp2
cluster 4	anterior/posterior pattern specification	FALSE	2	GO:0003002	regionalization	BP	279	6	2.32	2.58471	1.37	0.0285862	#N/A	Zeb2, Wt1, Lef1, Hes3, Gdf11, Ar
cluster 4	osteoblast differentiation	FALSE	3	GO:0001503	ossification	BP	280	6	2.33	2.58471	1.37	0.0290226	#N/A	Igfbp5, Lef1, Id2, Sox11, Fgf9, Tnfsf11
cluster 4	regulation of lipid metabolic process	TRUE	1	GO:0019216	regulation of lipid metabolic process	BP	209	5	1.74	2.86791	1.52	0.0300258	0.0403795	Flt1, Id2, Bcl11b, Acsl5, Irs4
cluster 4	negative regulation of hydrolase activity	TRUE	1	GO:0051346	negative regulation of hydrolase activity	BP	211	5	1.75	2.8481	1.51	0.0311054	0.040437	Cd44, Lef1, Rimbp2, Elfn1, Dbn1
cluster 4	kidney development	FALSE	3	GO:0072001	renal system development	BP	212	5	1.76	2.82843	1.5	0.0316543	#N/A	Cd44, Wt1, Bdnf, Gdf11, Id2
cluster 4	modulation of chemical synaptic transmission	TRUE	1	GO:0050804	modulation of chemical synaptic transmission	BP	214	5	1.78	2.80889	1.49	0.0327702	0.0412271	Bdnf, Rims4, Shisa6, Dbn1, Jph4
cluster 4	neuron projection extension	FALSE	7	GO:0032535	regulation of cellular component size	BP	291	6	2.42	2.47942	1.31	0.0341161	#N/A	Sema4c, Bdnf, Magel2, Dbn1, Sema6a, Pak3
cluster 4	GTP binding	TRUE	3	GO:0005525	GTP binding	MF	294	6	2.44	2.46229	1.3	0.0355999	0.0421522	Arl4c, Rab25, Gucy2c, Rnf112, Rab15, Gna14
cluster 4	regulation of ion transmembrane transport	TRUE	2	GO:0034765	regulation of ion transmembrane transport	BP	219	5	1.82	2.75108	1.46	0.0356673	0.0421522	Kcnj3, Pde4b, Plcg2, Cnksr3, Acsl5
cluster 4	GTP binding	FALSE	3	GO:0032561	guanyl ribonucleotide binding	MF	304	6	2.53	2.37841	1.25	0.0408457	#N/A	Arl4c, Rab25, Gucy2c, Rnf112, Rab15, Gna14
cluster 4	GTP binding	FALSE	3	GO:0019001	guanyl nucleotide binding	MF	305	6	2.54	2.36199	1.24	0.0413959	#N/A	Arl4c, Rab25, Gucy2c, Rnf112, Rab15, Gna14
cluster 4	regulation of ion transmembrane transport	FALSE	2	GO:0034762	regulation of transmembrane transport	BP	231	5	1.92	2.60268	1.38	0.0432527	#N/A	Kcnj3, Pde4b, Plcg2, Cnksr3, Acsl5
cluster 4	ameboidal-type cell migration	FALSE	2	GO:0030335	positive regulation of cell migration	BP	310	6	2.58	2.32947	1.22	0.0442176	#N/A	Sema4c, Rab25, Lef1, Flt1, Sema6a, Pak3
cluster 4	tubulin binding	TRUE	1	GO:0015631	tubulin binding	MF	236	5	1.96	2.54912	1.35	0.0466801	0.0535448	Arl4c, Kif1a, Syt11, Pde4b, Kif21a
cluster 4	positive regulation of hemopoiesis	FALSE	5	GO:0022407	regulation of cell-cell adhesion	BP	240	5	2	2.49666	1.32	0.0495359	#N/A	Cd44, Lef1, Podxl, Myb, Tnfsf11
cluster 4	branching morphogenesis of an epithelial tube	FALSE	4	GO:0048608	reproductive structure development	BP	338	6	2.81	2.12874	1.09	0.0622338	#N/A	Cd44, Wt1, Lef1, Adm, Fgf9, Ar
cluster 4	neural precursor cell proliferation	FALSE	2	GO:0030900	forebrain development	BP	262	5	2.18	2.2974	1.2	0.0670613	#N/A	Zeb2, Lef1, Pou3f1, Id2, Bcl11b
cluster 4	actin filament organization	TRUE	1	GO:0007015	actin filament organization	BP	263	5	2.19	2.28153	1.19	0.0679309	0.0756945	Magel2, Phactr1, Dbn1, Lcp1, Pak3
cluster 4	positive regulation of growth	FALSE	3	GO:0007517	muscle organ development	BP	263	5	2.19	2.28153	1.19	0.0679309	#N/A	Wt1, Bdnf, Lef1, Sox11, Fgf9
cluster 4	peptidyl-lysine modification	TRUE	1	GO:0018205	peptidyl-lysine modification	BP	269	5	2.24	2.23457	1.16	0.0732812	0.079388	Dnmt3b, Setd7, Lef1, Myb, Jade2
cluster 4	response to wounding	TRUE	1	GO:0009611	response to wounding	BP	278	5	2.31	2.15846	1.11	0.0817296	0.0861474	Cd44, Myl9, Syt11, Adm, Lcp1
cluster 4	cellular response to organic cyclic compound	TRUE	1	GO:0071407	cellular response to organic cyclic compound	BP	310	5	2.58	1.94531	0.96	0.115749	0.118795	Igfbp5, Bdnf, Pde4b, Ar, Pak3
cluster 4	in utero embryonic development	TRUE	1	GO:0001701	in utero embryonic development	BP	380	5	3.16	1.58008	0.66	0.20899	0.20899	Lef1, Hes3, Adm, Myb, Ar
cluster 5	cellular amino acid metabolic process	TRUE	1	GO:0006520	cellular amino acid metabolic process	BP	161	5	0.46	10.9283	3.45	8.07779e-05	0.000161556	Kyat3, Hal, Dmgdh, Tdh, Abat
cluster 5	regulation of cell-cell adhesion	TRUE	1	GO:0022407	regulation of cell-cell adhesion	BP	240	5	0.68	7.3615	2.88	0.000518763	0.000518763	Ephb6, Ccl25, Nodal, Prkca, Abat
cluster 6	cytosolic ribosome	TRUE	5	GO:0022626	cytosolic ribosome	CC	102	34	0.48	71.5064	6.16	2.53896e-59	3.30065e-58	Rpl31, Rpl7a, Rpl12, Rpl35, Rps3a1, Rps27, Rpl34, Rps6, Rpl11, Rpl9, Rpl5, Rpl21, Rpl28, Rps16, Rps17, Rpl27a, Rps13, Rps25, Rpsa, Rps12, Rps27a, Rpl23a, Rpl19, Rpl27, Rpl38, Rps7, Rps29, Rps23, Rpl3, Rps18, Rpl36, Rpl17, Rpl10, Rpl36a
cluster 6	cytosolic ribosome	FALSE	5	GO:0044391	ribosomal subunit	CC	157	34	0.73	46.5271	5.54	5.81481e-52	#N/A	Rpl31, Rpl7a, Rpl12, Rpl35, Rps3a1, Rps27, Rpl34, Rps6, Rpl11, Rpl9, Rpl5, Rpl21, Rpl28, Rps16, Rps17, Rpl27a, Rps13, Rps25, Rpsa, Rps12, Rps27a, Rpl23a, Rpl19, Rpl27, Rpl38, Rps7, Rps29, Rps23, Rpl3, Rps18, Rpl36, Rpl17, Rpl10, Rpl36a
cluster 6	cytosolic ribosome	FALSE	5	GO:0044445	cytosolic part	CC	187	34	0.87	39.1245	5.29	4.10988e-49	#N/A	Rpl31, Rpl7a, Rpl12, Rpl35, Rps3a1, Rps27, Rpl34, Rps6, Rpl11, Rpl9, Rpl5, Rpl21, Rpl28, Rps16, Rps17, Rpl27a, Rps13, Rps25, Rpsa, Rps12, Rps27a, Rpl23a, Rpl19, Rpl27, Rpl38, Rps7, Rps29, Rps23, Rpl3, Rps18, Rpl36, Rpl17, Rpl10, Rpl36a
cluster 6	cytosolic ribosome	FALSE	5	GO:0005840	ribosome	CC	207	34	0.96	35.261	5.14	1.75053e-47	#N/A	Rpl31, Rpl7a, Rpl12, Rpl35, Rps3a1, Rps27, Rpl34, Rps6, Rpl11, Rpl9, Rpl5, Rpl21, Rpl28, Rps16, Rps17, Rpl27a, Rps13, Rps25, Rpsa, Rps12, Rps27a, Rpl23a, Rpl19, Rpl27, Rpl38, Rps7, Rps29, Rps23, Rpl3, Rps18, Rpl36, Rpl17, Rpl10, Rpl36a
cluster 6	cytosolic ribosome	FALSE	5	GO:0003735	structural constituent of ribosome	MF	170	32	0.79	40.5042	5.34	2.35306e-46	#N/A	Rpl31, Rpl12, Rpl35, Rps3a1, Rps27, Rpl34, Rps6, Rpl11, Rpl9, Rpl5, Rpl21, Rpl28, Rps16, Rps17, Rpl27a, Rps13, Rps25, Rpsa, Rps12, Rps27a, Rpl23a, Rpl19, Rpl27, Rpl38, Rps7, Rps29, Rps23, Rpl3, Rps18, Rpl36, Rpl17, Rpl10
cluster 6	cytosolic large ribosomal subunit	TRUE	2	GO:0022625	cytosolic large ribosomal subunit	CC	58	21	0.27	77.7085	6.28	2.7246e-36	1.77099e-35	Rpl31, Rpl7a, Rpl12, Rpl35, Rpl34, Rpl11, Rpl9, Rpl5, Rpl21, Rpl28, Rpl27a, Rps12, Rpl23a, Rpl19, Rpl27, Rpl38, Rpl3, Rpl36, Rpl17, Rpl10, Rpl36a
cluster 6	cytosolic large ribosomal subunit	FALSE	2	GO:0015934	large ribosomal subunit	CC	94	21	0.44	47.8352	5.58	3.52934e-31	#N/A	Rpl31, Rpl7a, Rpl12, Rpl35, Rpl34, Rpl11, Rpl9, Rpl5, Rpl21, Rpl28, Rpl27a, Rps12, Rpl23a, Rpl19, Rpl27, Rpl38, Rpl3, Rpl36, Rpl17, Rpl10, Rpl36a
cluster 6	cytosolic small ribosomal subunit	TRUE	2	GO:0022627	cytosolic small ribosomal subunit	CC	38	14	0.18	78.7932	6.3	2.88406e-24	1.24976e-23	Rps3a1, Rps27, Rps6, Rps16, Rps17, Rps13, Rps25, Rpsa, Rps12, Rps27a, Rps7, Rps29, Rps23, Rps18
cluster 6	cytosolic small ribosomal subunit	FALSE	2	GO:0015935	small ribosomal subunit	CC	65	14	0.3	46.2057	5.53	1.6698e-20	#N/A	Rps3a1, Rps27, Rps6, Rps16, Rps17, Rps13, Rps25, Rpsa, Rps12, Rps27a, Rps7, Rps29, Rps23, Rps18
cluster 6	ribosome biogenesis	TRUE	1	GO:0042254	ribosome biogenesis	BP	244	20	1.14	17.6305	4.14	1.77351e-20	5.76391e-20	Rpl7a, Rpl12, Rpl35, Rps27, Rpl34, Rps6, Rpl11, Rpl5, Fbl, Rps16, Rps17, Rps25, Rpsa, Rpl23a, Rpl38, Rps7, Rpl3, Rps18, Trmt112, Rpl10
cluster 6	ribosome assembly	TRUE	3	GO:0042255	ribosome assembly	BP	53	11	0.25	44.6318	5.48	4.69261e-16	1.22008e-15	Rpl12, Rps27, Rpl11, Rpl5, Rps17, Rps25, Rpsa, Rpl23a, Rpl38, Rpl3, Rpl10
cluster 6	focal adhesion	TRUE	3	GO:0005925	focal adhesion	CC	333	17	1.55	10.9283	3.45	6.33502e-14	1.37259e-13	Rpl31, Rpl7a, Rpl12, Rpl9, Rpl5, Rps16, Rps17, Rps13, Hspa8, Ppia, Rpl19, Rpl27, Rpl38, Rps7, Rps29, Rpl3, Rps18
cluster 6	focal adhesion	FALSE	3	GO:0005924	cell-substrate adherens junction	CC	336	17	1.57	10.8528	3.44	7.33957e-14	#N/A	Rpl31, Rpl7a, Rpl12, Rpl9, Rpl5, Rps16, Rps17, Rps13, Hspa8, Ppia, Rpl19, Rpl27, Rpl38, Rps7, Rps29, Rpl3, Rps18
cluster 6	focal adhesion	FALSE	3	GO:0030055	cell-substrate junction	CC	341	17	1.59	10.7034	3.42	9.35058e-14	#N/A	Rpl31, Rpl7a, Rpl12, Rpl9, Rpl5, Rps16, Rps17, Rps13, Hspa8, Ppia, Rpl19, Rpl27, Rpl38, Rps7, Rps29, Rpl3, Rps18
cluster 6	rRNA binding	TRUE	1	GO:0019843	rRNA binding	MF	63	10	0.29	34.0598	5.09	2.0159e-13	3.74382e-13	Rpl12, Rpl11, Rpl9, Rpl5, Rps13, Rpl23a, Rpl19, Rpl3, Rps18, Rpl17
cluster 6	ribosomal large subunit assembly	TRUE	2	GO:0000027	ribosomal large subunit assembly	BP	24	7	0.11	62.6829	5.97	1.01412e-11	1.64794e-11	Rpl12, Rpl11, Rpl5, Rpl23a, Rpl38, Rpl3, Rpl10
cluster 6	ribosomal large subunit assembly	FALSE	2	GO:0042273	ribosomal large subunit biogenesis	BP	65	9	0.3	29.6508	4.89	1.29578e-11	#N/A	Rpl7a, Rpl12, Rpl35, Rpl11, Rpl5, Rpl23a, Rpl38, Rpl3, Rpl10
cluster 6	rRNA processing	TRUE	3	GO:0006364	rRNA processing	BP	166	11	0.77	14.2215	3.83	1.97913e-10	2.85874e-10	Rpl7a, Rpl35, Rps6, Rpl11, Rpl5, Fbl, Rps16, Rps17, Rpsa, Rps7, Trmt112
cluster 6	rRNA processing	FALSE	3	GO:0016072	rRNA metabolic process	BP	169	11	0.79	13.9288	3.8	2.40042e-10	#N/A	Rpl7a, Rpl35, Rps6, Rpl11, Rpl5, Fbl, Rps16, Rps17, Rpsa, Rps7, Trmt112
cluster 6	ribosome assembly	FALSE	3	GO:0022618	ribonucleoprotein complex assembly	BP	174	11	0.81	13.5479	3.76	3.28431e-10	#N/A	Rpl12, Rps27, Rpl11, Rpl5, Rps17, Rps25, Rpsa, Rpl23a, Rpl38, Rpl3, Rpl10
cluster 6	ribosome assembly	FALSE	3	GO:0071826	ribonucleoprotein complex subunit organization	BP	183	11	0.85	12.9063	3.69	5.63805e-10	#N/A	Rpl12, Rps27, Rpl11, Rpl5, Rps17, Rps25, Rpsa, Rpl23a, Rpl38, Rpl3, Rpl10
cluster 6	ribosomal small subunit assembly	FALSE	2	GO:0042274	ribosomal small subunit biogenesis	BP	67	8	0.31	25.6342	4.68	6.63902e-10	#N/A	Rps27, Rps6, Rps16, Rps17, Rps25, Rpsa, Rpl38, Rps7
cluster 6	ribosomal small subunit assembly	TRUE	2	GO:0000028	ribosomal small subunit assembly	BP	19	5	0.09	56.493	5.82	1.99046e-08	2.58759e-08	Rps27, Rps17, Rps25, Rpsa, Rpl38
cluster 6	rRNA processing	FALSE	3	GO:0034470	ncRNA processing	BP	296	11	1.38	8	3	8.56385e-08	#N/A	Rpl7a, Rpl35, Rps6, Rpl11, Rpl5, Fbl, Rps16, Rps17, Rpsa, Rps7, Trmt112
cluster 6	mRNA binding	TRUE	1	GO:0003729	mRNA binding	MF	170	6	0.79	7.56846	2.92	0.000129883	0.000153498	Rpl35, Hnrnpa3, Rps3a1, Rps6, Rpl5, Rps13
cluster 6	myelin sheath	TRUE	1	GO:0043209	myelin sheath	CC	190	5	0.89	5.65685	2.5	0.00184081	0.00199421	Gapdh, Hspa8, Ppia, Rps27a, Actg1
cluster 6	purine ribonucleoside metabolic process	TRUE	5	GO:0046128	purine ribonucleoside metabolic process	BP	226	5	1.05	4.75683	2.25	0.00389902	0.00389902	Ahcy, Gapdh, Hspa8, Atp5g1, Atp5g2
cluster 6	purine ribonucleoside metabolic process	FALSE	5	GO:0042278	purine nucleoside metabolic process	BP	230	5	1.07	4.65893	2.22	0.00420087	#N/A	Ahcy, Gapdh, Hspa8, Atp5g1, Atp5g2
cluster 6	purine ribonucleoside metabolic process	FALSE	5	GO:0009119	ribonucleoside metabolic process	BP	240	5	1.12	4.46915	2.16	0.00502836	#N/A	Ahcy, Gapdh, Hspa8, Atp5g1, Atp5g2
cluster 6	purine ribonucleoside metabolic process	FALSE	5	GO:0009116	nucleoside metabolic process	BP	251	5	1.17	4.28709	2.1	0.00606613	#N/A	Ahcy, Gapdh, Hspa8, Atp5g1, Atp5g2
cluster 6	purine ribonucleoside metabolic process	FALSE	5	GO:1901657	glycosyl compound metabolic process	BP	265	5	1.24	4.05584	2.02	0.0075953	#N/A	Ahcy, Gapdh, Hspa8, Atp5g1, Atp5g2
cluster 7	cellular response to retinoic acid	TRUE	4	GO:0071300	cellular response to retinoic acid	BP	34	5	0.18	28.2465	4.82	7.9485e-07	5.56395e-06	Stra8, Halr1, Hoxa1, Hoxa2, Tead1
cluster 7	cellular response to retinoic acid	FALSE	4	GO:0032526	response to retinoic acid	BP	65	6	0.34	17.7531	4.15	9.93678e-07	#N/A	Aqp3, Stra8, Halr1, Hoxa1, Hoxa2, Tead1
cluster 7	cellular response to retinoic acid	FALSE	4	GO:0001101	response to acid chemical	BP	147	6	0.77	7.83536	2.97	0.000109511	#N/A	Aqp3, Stra8, Halr1, Hoxa1, Hoxa2, Tead1
cluster 7	cellular response to retinoic acid	FALSE	4	GO:0071229	cellular response to acid chemical	BP	98	5	0.51	9.78112	3.29	0.00015056	#N/A	Stra8, Halr1, Hoxa1, Hoxa2, Tead1
cluster 7	skeletal system morphogenesis	TRUE	4	GO:0048705	skeletal system morphogenesis	BP	172	6	0.9	6.6807	2.74	0.00025817	0.000903595	Hoxa1, Hoxa2, Hoxa5, Hoxa7, Acp5, Msx2
cluster 7	skeletal system morphogenesis	FALSE	4	GO:0009952	anterior/posterior pattern specification	BP	177	6	0.92	6.49802	2.7	0.000301292	#N/A	Crb2, Hoxa1, Hoxa2, Hoxa5, Hoxa7, Msx2
cluster 7	mesenchyme development	TRUE	2	GO:0060485	mesenchyme development	BP	186	6	0.97	6.19026	2.63	0.000393026	0.00091706	Crb2, Hoxa5, Tead1, Zfp703, Eomes, Msx2
cluster 7	DNA-binding transcription activator activity, RNA polymerase II-specific	FALSE	4	GO:0000982	transcription factor activity, RNA polymerase II proximal promoter sequence-specific DNA binding	MF	275	7	1.43	4.89056	2.29	0.000529319	#N/A	Fubp3, Hoxa2, Hoxa5, Hoxa7, Tead1, Msx2, Egr1
cluster 7	skeletal system morphogenesis	FALSE	4	GO:0003002	regionalization	BP	279	7	1.45	4.82323	2.27	0.000576928	#N/A	Crb2, Hoxa1, Hoxa2, Hoxa5, Hoxa7, Eomes, Msx2
cluster 7	skeletal system morphogenesis	FALSE	4	GO:0048562	embryonic organ morphogenesis	BP	223	6	1.16	5.16941	2.37	0.0010207	#N/A	Crb2, Hoxa1, Hoxa2, Hoxa5, Hoxa7, Tead1
cluster 7	regulation of transmembrane receptor protein serine/threonine kinase signaling pathway	TRUE	3	GO:0090092	regulation of transmembrane receptor protein serine/threonine kinase signaling pathway	BP	153	5	0.8	6.27667	2.65	0.00116695	0.00204217	Crb2, Zfp703, Dnm2, Msx2, Cidea
cluster 7	regulation of transmembrane receptor protein serine/threonine kinase signaling pathway	FALSE	3	GO:0007178	transmembrane receptor protein serine/threonine kinase signaling pathway	BP	233	6	1.21	4.95883	2.31	0.00127979	#N/A	Crb2, Zfp703, Dnm2, Msx2, Egr1, Cidea
cluster 7	DNA-binding transcription activator activity, RNA polymerase II-specific	TRUE	4	GO:0001228	DNA-binding transcription activator activity, RNA polymerase II-specific	MF	248	6	1.29	4.65893	2.22	0.00175967	0.00246354	Fubp3, Csrnp3, Lmo2, Hoxa5, Hoxa7, Egr1
cluster 7	regulation of transmembrane receptor protein serine/threonine kinase signaling pathway	FALSE	3	GO:0090287	regulation of cellular response to growth factor stimulus	BP	180	5	0.94	5.31474	2.41	0.00238832	#N/A	Crb2, Zfp703, Dnm2, Msx2, Cidea
cluster 7	regulation of cell-cell adhesion	TRUE	1	GO:0022407	regulation of cell-cell adhesion	BP	240	5	1.25	4	2	0.00806326	0.00940714	Dpp4, Epha7, Plpp3, Zfp703, Tnfaip3
cluster 7	DNA-binding transcription activator activity, RNA polymerase II-specific	FALSE	4	GO:0000978	RNA polymerase II proximal promoter sequence-specific DNA binding	MF	261	5	1.36	3.68075	1.88	0.0113342	#N/A	Fubp3, Hoxa2, Hoxa5, Hoxa7, Msx2
cluster 7	DNA-binding transcription activator activity, RNA polymerase II-specific	FALSE	4	GO:0000987	proximal promoter sequence-specific DNA binding	MF	276	5	1.44	3.4822	1.8	0.0141629	#N/A	Fubp3, Hoxa2, Hoxa5, Hoxa7, Msx2
cluster 7	regulation of cellular component size	TRUE	1	GO:0032535	regulation of cellular component size	BP	291	5	1.52	3.29436	1.72	0.017435	0.017435	Epha7, Aqp3, Dnm2, Baiap2l2, Plekhh2
cluster 7	mesenchyme development	FALSE	2	GO:0035239	tube morphogenesis	BP	328	5	1.71	2.92817	1.55	0.0275637	#N/A	Epha7, Hoxa1, Hoxa5, Tead1, Msx2
cluster 8	regulation of chemotaxis	TRUE	1	GO:0050920	regulation of chemotaxis	BP	118	6	0.88	6.77396	2.76	0.000248604	0.00198883	Thbs1, Edn2, Sema3c, Plxna4, Fgf4, St6gal1
cluster 8	axon guidance	TRUE	2	GO:0007411	axon guidance	BP	157	6	1.18	5.09824	2.35	0.00113056	0.00449048	Klf7, Sema3c, Plxna4, Unc5b, Gap43, Rnf165
cluster 8	axon guidance	FALSE	2	GO:0097485	neuron projection guidance	BP	158	6	1.18	5.06303	2.34	0.00116825	#N/A	Klf7, Sema3c, Plxna4, Unc5b, Gap43, Rnf165
cluster 8	regulation of ion transmembrane transporter activity	TRUE	6	GO:0032412	regulation of ion transmembrane transporter activity	BP	115	5	0.86	5.81589	2.54	0.00168393	0.00449048	Ptpn3, Shank1, Cacnb1, Dapk1, Glrx
cluster 8	regulation of ion transmembrane transporter activity	FALSE	6	GO:0022898	regulation of transmembrane transporter activity	BP	119	5	0.89	5.61778	2.49	0.00195781	#N/A	Ptpn3, Shank1, Cacnb1, Dapk1, Glrx
cluster 8	regulation of ion transmembrane transporter activity	FALSE	6	GO:0032409	regulation of transporter activity	BP	130	5	0.97	5.1337	2.36	0.00287851	#N/A	Ptpn3, Shank1, Cacnb1, Dapk1, Glrx
cluster 8	dendrite development	FALSE	2	GO:0043235	receptor complex	CC	206	6	1.54	3.89062	1.96	0.00442007	#N/A	Plxna4, Tril, Shank1, Slitrk5, Vldlr, Gabre
cluster 8	regulation of ion transmembrane transporter activity	FALSE	6	GO:0034765	regulation of ion transmembrane transport	BP	219	6	1.64	3.65533	1.87	0.00593646	#N/A	Thbs1, Ptpn3, Shank1, Cacnb1, Dapk1, Glrx
cluster 8	regulation of ion transmembrane transporter activity	FALSE	6	GO:0034762	regulation of transmembrane transport	BP	231	6	1.73	3.45815	1.79	0.00764586	#N/A	Thbs1, Ptpn3, Shank1, Cacnb1, Dapk1, Glrx
cluster 8	dendrite development	TRUE	2	GO:0016358	dendrite development	BP	200	5	1.5	3.34035	1.74	0.0170166	0.0340332	Klf7, Zmynd8, Shank1, Slitrk5, Vldlr
cluster 8	regulation of ion transmembrane transporter activity	FALSE	6	GO:0042391	regulation of membrane potential	BP	238	5	1.78	2.80889	1.49	0.032925	#N/A	Zmynd8, Ptpn3, Shank1, Cacna1g, Glrx
cluster 8	response to inorganic substance	TRUE	1	GO:0010035	response to inorganic substance	BP	255	5	1.91	2.62079	1.39	0.0423099	0.0676959	Thbs1, Cacna1g, Glrx, Slc1a3, Rasgrp2
cluster 8	regulation of cell growth	TRUE	1	GO:0001558	regulation of cell growth	BP	309	5	2.32	2.15846	1.11	0.0819495	0.0845889	Sema3c, Plxna4, Rgma, Hyal2, Uts2r
cluster 8	regulation of apoptotic signaling pathway	TRUE	1	GO:2001233	regulation of apoptotic signaling pathway	BP	311	5	2.33	2.14355	1.1	0.0837041	0.0845889	Thbs1, Hyal2, Unc5b, G2e3, Dapk1
cluster 8	positive regulation of kinase activity	TRUE	1	GO:0033674	positive regulation of kinase activity	BP	312	5	2.34	2.14355	1.1	0.0845889	0.0845889	Thbs1, Pdgfc, Pifo, Ccnd1, Vldlr
cluster 10	positive regulation of cytokine production	FALSE	4	GO:0030098	lymphocyte differentiation	BP	219	6	0.94	6.36429	2.67	0.000324609	#N/A	Rasgrp1, B2m, Cdk6, Pglyrp1, Irf1, Hdac7
cluster 10	positive regulation of cytokine production	FALSE	4	GO:0002697	regulation of immune effector process	BP	258	6	1.11	5.42642	2.44	0.000773388	#N/A	Rasgrp1, B2m, Pglyrp1, Ddx60, Irf1, Serpinb9
cluster 10	positive regulation of cytokine production	TRUE	4	GO:0001819	positive regulation of cytokine production	BP	212	5	0.91	5.50217	2.46	0.00206074	0.00206074	Rasgrp1, B2m, Ddx60, Irf1, Ccbe1
cluster 10	positive regulation of cytokine production	FALSE	4	GO:1903706	regulation of hemopoiesis	BP	230	5	0.99	5.06303	2.34	0.00293548	#N/A	Rasgrp1, B2m, Cdk6, Pglyrp1, Irf1
cluster 11	regulation of protein import into nucleus	FALSE	15	GO:1903533	regulation of protein targeting	BP	227	9	1.74	5.16941	2.37	5.78726e-05	#N/A	Stom, Slc17a9, Ddx58, Mdfic, Ceacam1, Jup, Nfkbia, Dmtn, Jak2
cluster 11	regulation of protein import into nucleus	FALSE	15	GO:0033157	regulation of intracellular protein transport	BP	288	9	2.21	4.08405	2.03	0.000349329	#N/A	Stom, Slc17a9, Ddx58, Mdfic, Ceacam1, Jup, Nfkbia, Dmtn, Jak2
cluster 11	regulation of protein import into nucleus	TRUE	15	GO:0042306	regulation of protein import into nucleus	BP	132	6	1.01	5.93809	2.57	0.000517442	0.00724419	Ddx58, Mdfic, Ceacam1, Jup, Nfkbia, Jak2
cluster 11	regulation of protein import into nucleus	FALSE	15	GO:1904589	regulation of protein import	BP	135	6	1.04	5.77572	2.53	0.000582937	#N/A	Ddx58, Mdfic, Ceacam1, Jup, Nfkbia, Jak2
cluster 11	regulation of actin cytoskeleton organization	FALSE	3	GO:0032970	regulation of actin filament-based process	BP	262	8	2.01	3.97237	1.99	0.000878619	#N/A	Casq2, Fzd10, Spire2, Dixdc1, Jup, Cdc42ep4, Dsp, Dmtn
cluster 11	regulation of viral life cycle	TRUE	5	GO:1903900	regulation of viral life cycle	BP	114	5	0.88	5.6962	2.51	0.00180318	0.0126223	Stom, Chmp4c, Mdfic, Ceacam1, Trim25
cluster 11	regulation of protein import into nucleus	FALSE	15	GO:0032386	regulation of intracellular transport	BP	366	9	2.81	3.20428	1.68	0.0019125	#N/A	Stom, Slc17a9, Ddx58, Mdfic, Ceacam1, Jup, Nfkbia, Dmtn, Jak2
cluster 11	regulation of protein import into nucleus	FALSE	15	GO:0046822	regulation of nucleocytoplasmic transport	BP	170	6	1.3	4.59479	2.2	0.00192376	#N/A	Ddx58, Mdfic, Ceacam1, Jup, Nfkbia, Jak2
cluster 11	regulation of protein import into nucleus	FALSE	15	GO:1900180	regulation of protein localization to nucleus	BP	170	6	1.3	4.59479	2.2	0.00192376	#N/A	Ddx58, Mdfic, Ceacam1, Jup, Nfkbia, Jak2
cluster 11	regulation of protein import into nucleus	FALSE	15	GO:0090316	positive regulation of intracellular protein transport	BP	191	6	1.47	4.08405	2.03	0.00344097	#N/A	Stom, Slc17a9, Ddx58, Ceacam1, Jup, Jak2
cluster 11	regulation of protein import into nucleus	FALSE	15	GO:0006606	protein import into nucleus	BP	213	6	1.64	3.68075	1.88	0.00584182	#N/A	Ddx58, Mdfic, Ceacam1, Jup, Nfkbia, Jak2
cluster 11	regulation of protein import into nucleus	FALSE	15	GO:0032388	positive regulation of intracellular transport	BP	214	6	1.64	3.65533	1.87	0.00597412	#N/A	Stom, Slc17a9, Ddx58, Ceacam1, Jup, Jak2
cluster 11	regulation of protein import into nucleus	FALSE	15	GO:0051170	import into nucleus	BP	214	6	1.64	3.65533	1.87	0.00597412	#N/A	Ddx58, Mdfic, Ceacam1, Jup, Nfkbia, Jak2
cluster 11	cell-cell junction organization	TRUE	2	GO:0045216	cell-cell junction organization	BP	157	5	1.21	4.14106	2.05	0.00708953	0.0221199	Tesk2, Ceacam1, Jup, Dsp, Dmtn
cluster 11	negative regulation of cell adhesion	TRUE	4	GO:0007162	negative regulation of cell adhesion	BP	161	5	1.24	4.05584	2.02	0.00786412	0.0221199	Nrarp, Ass1, Ceacam1, Dmtn, Jak2
cluster 11	cell-substrate adhesion	TRUE	1	GO:0031589	cell-substrate adhesion	BP	227	6	1.74	3.43426	1.78	0.00789996	0.0221199	Tesk2, Ttyh1, Rreb1, Nid2, Dmtn, Jak2
cluster 11	regulation of viral life cycle	FALSE	5	GO:0050792	regulation of viral process	BP	231	6	1.77	3.38698	1.76	0.00857363	#N/A	Stom, Chmp4c, Ddx58, Mdfic, Ceacam1, Trim25
cluster 11	cellular response to organic cyclic compound	TRUE	1	GO:0071407	cellular response to organic cyclic compound	BP	310	7	2.38	2.94854	1.56	0.00962926	0.0224683	Gli2, Casq2, Abhd2, Jup, Nfkbia, Dmtn, Jak2
cluster 11	regulation of viral life cycle	FALSE	5	GO:0019058	viral life cycle	BP	172	5	1.32	3.78423	1.92	0.0102951	#N/A	Stom, Chmp4c, Mdfic, Ceacam1, Trim25
cluster 11	cell-cell junction organization	FALSE	2	GO:0034330	cell junction organization	BP	172	5	1.32	3.78423	1.92	0.0102951	#N/A	Tesk2, Ceacam1, Jup, Dsp, Dmtn
cluster 11	regulation of viral life cycle	FALSE	5	GO:0043903	regulation of symbiosis, encompassing mutualism through parasitism	BP	246	6	1.89	3.18215	1.67	0.0114704	#N/A	Stom, Chmp4c, Ddx58, Mdfic, Ceacam1, Trim25
cluster 11	regulation of autophagy	TRUE	2	GO:0010506	regulation of autophagy	BP	177	5	1.36	3.68075	1.88	0.011554	0.0231081	Slc17a9, Dram2, Ulk1, Epm2a, Tbc1d25
cluster 11	regulation of protein import into nucleus	FALSE	15	GO:0017038	protein import	BP	257	6	1.97	3.03143	1.6	0.0139946	#N/A	Ddx58, Mdfic, Ceacam1, Jup, Nfkbia, Jak2
cluster 11	regulation of protein import into nucleus	FALSE	15	GO:1903829	positive regulation of cellular protein localization	BP	266	6	2.04	2.94854	1.56	0.0163311	#N/A	Stom, Slc17a9, Ddx58, Ceacam1, Jup, Jak2
cluster 11	regulation of protein import into nucleus	FALSE	15	GO:0034504	protein localization to nucleus	BP	288	6	2.21	2.71321	1.44	0.0231537	#N/A	Ddx58, Mdfic, Ceacam1, Jup, Nfkbia, Jak2
cluster 11	regulation of viral life cycle	FALSE	5	GO:0043900	regulation of multi-organism process	BP	299	6	2.3	2.62079	1.39	0.0271963	#N/A	Stom, Chmp4c, Ddx58, Mdfic, Ceacam1, Trim25
cluster 11	actin binding	TRUE	1	GO:0003779	actin binding	MF	301	6	2.31	2.60268	1.38	0.0279788	0.0489628	Ceacam1, Spire2, Dixdc1, Dmtn, Parvb, Svil
cluster 11	cadherin binding involved in cell-cell adhesion	FALSE	6	GO:0005913	cell-cell adherens junction	CC	303	6	2.33	2.58471	1.37	0.028776	#N/A	Fam129b, Trim25, Jup, Sept9, Pfkp, Dsp
cluster 11	regulation of actin cytoskeleton organization	TRUE	3	GO:0032956	regulation of actin cytoskeleton organization	BP	236	5	1.81	2.75108	1.46	0.0349017	0.0542915	Fzd10, Spire2, Dixdc1, Cdc42ep4, Dmtn
cluster 11	negative regulation of cell adhesion	FALSE	4	GO:0022407	regulation of cell-cell adhesion	BP	240	5	1.84	2.71321	1.44	0.0371092	#N/A	Nrarp, Ass1, Ceacam1, Dmtn, Jak2
cluster 11	regulation of protein import into nucleus	FALSE	15	GO:0006913	nucleocytoplasmic transport	BP	332	6	2.55	2.36199	1.24	0.0420591	#N/A	Ddx58, Mdfic, Ceacam1, Jup, Nfkbia, Jak2
cluster 11	cellular component disassembly	TRUE	1	GO:0022411	cellular component disassembly	BP	335	6	2.57	2.32947	1.22	0.0436225	0.0563074	Stom, Slc17a9, Smarcd3, Ulk1, Pfkp, Dmtn
cluster 11	regulation of protein secretion	TRUE	1	GO:0050708	regulation of protein secretion	BP	252	5	1.93	2.58471	1.37	0.0442415	0.0563074	Trh, Il17rc, Ceacam1, Cpt1a, Jak2
cluster 11	negative regulation of cell adhesion	FALSE	4	GO:0030099	myeloid cell differentiation	BP	256	5	1.97	2.54912	1.35	0.0467904	#N/A	Ceacam1, Nfkbia, Dmtn, Jak2, Sh3pxd2a
cluster 11	regulation of autophagy	FALSE	2	GO:0016236	macroautophagy	BP	257	5	1.97	2.53151	1.34	0.0474411	#N/A	Stom, Ulk1, Epm2a, Pfkp, Tbc1d25
cluster 11	regulation of actin cytoskeleton organization	FALSE	3	GO:0051493	regulation of cytoskeleton organization	BP	353	6	2.71	2.21914	1.15	0.053771	#N/A	Chmp4c, Fzd10, Spire2, Dixdc1, Cdc42ep4, Dmtn
cluster 11	cadherin binding involved in cell-cell adhesion	TRUE	6	GO:0098641	cadherin binding involved in cell-cell adhesion	MF	267	5	2.05	2.44528	1.29	0.0542458	0.0632868	Fam129b, Trim25, Jup, Sept9, Pfkp
cluster 11	cadherin binding involved in cell-cell adhesion	FALSE	6	GO:0098632	cell-cell adhesion mediator activity	MF	271	5	2.08	2.41162	1.27	0.0571195	#N/A	Fam129b, Trim25, Jup, Sept9, Pfkp
cluster 11	cadherin binding involved in cell-cell adhesion	FALSE	6	GO:0098631	cell adhesion mediator activity	MF	274	5	2.1	2.37841	1.25	0.0593318	#N/A	Fam129b, Trim25, Jup, Sept9, Pfkp
cluster 11	negative regulation of cell adhesion	FALSE	4	GO:0009611	response to wounding	BP	278	5	2.13	2.34567	1.23	0.0623573	#N/A	Ceacam1, Abhd2, Rreb1, Dmtn, Jak2
cluster 11	cadherin binding involved in cell-cell adhesion	FALSE	6	GO:0045296	cadherin binding	MF	280	5	2.15	2.32947	1.22	0.0639026	#N/A	Fam129b, Trim25, Jup, Sept9, Pfkp
cluster 11	cadherin binding involved in cell-cell adhesion	FALSE	6	GO:0050839	cell adhesion molecule binding	MF	380	6	2.92	2.05623	1.04	0.0715034	#N/A	Fam129b, Trim25, Jup, Sept9, Pfkp, Dsp
cluster 11	positive regulation of cell projection organization	TRUE	1	GO:0031346	positive regulation of cell projection organization	BP	301	5	2.31	2.15846	1.11	0.0814271	0.0876907	Dixdc1, Cdc42ep4, Sept9, Rreb1, Cpne5
cluster 11	cell projection assembly	TRUE	1	GO:0030031	cell projection assembly	BP	319	5	2.45	2.04202	1.03	0.0983008	0.0983008	Ttyh1, Cdc42ep4, Sept9, Dmtn, Parvb

## Sheet: GO enrich constitutive clusters
Dataset EV5 - GO enrichments of constitutive clusters (c1-c12)					Dataset EV5 - GO enrichments of constitutive clusters (c1-c12)
cluster	Primary	Is primary	Terms in cluster	GO ID	Term	Ontology	Annotated	Significant	Expected	Enrichment	log2Enrichment	Fisher	Primary Fisher adj	Genes
cluster 1	regulation of protein kinase B signaling	TRUE	3	GO:0051896	regulation of protein kinase B signaling	BP	93	6	0.93	6.49802	2.7	0.00032115	0.009341	Pkhd1, Meis3, Igf2, Ddit3, Egfr, Gata4
cluster 1	digestive tract development	FALSE	2	GO:0055123	digestive system development	BP	96	6	0.96	6.27667	2.65	0.000381287	#N/A	Igf2, Sfrp1, Clmp, Egfr, Itgb4, Gata4
cluster 1	response to toxic substance	TRUE	1	GO:0009636	response to toxic substance	BP	68	5	0.68	7.3615	2.88	0.000566121	0.009341	Scn3a, Slc7a11, Nupr1, Fbln5, Gch1
cluster 1	regulation of protein kinase B signaling	FALSE	3	GO:0043491	protein kinase B signaling	BP	112	6	1.12	5.38893	2.43	0.000865465	#N/A	Pkhd1, Meis3, Igf2, Ddit3, Egfr, Gata4
cluster 1	apical plasma membrane	FALSE	2	GO:0045177	apical part of cell	CC	259	9	2.58	3.4822	1.8	0.00110066	#N/A	Pkhd1, Rab17, Kcnj10, Itga8, P2rx4, Egfr, Atp1b2, Lgmn, Emp2
cluster 1	male gonad development	TRUE	6	GO:0008584	male gonad development	BP	83	5	0.83	6.06287	2.6	0.00140141	0.0103964	Nupr1, Sfrp1, Hmga2, Klhl10, Gata4
cluster 1	male gonad development	FALSE	6	GO:0046546	development of primary male sexual characteristics	BP	83	5	0.83	6.06287	2.6	0.00140141	#N/A	Nupr1, Sfrp1, Hmga2, Klhl10, Gata4
cluster 1	digestive tract development	TRUE	2	GO:0048565	digestive tract development	BP	85	5	0.85	5.89708	2.56	0.00155857	0.0103964	Sfrp1, Clmp, Egfr, Itgb4, Gata4
cluster 1	cell fate commitment	TRUE	2	GO:0045165	cell fate commitment	BP	171	7	1.7	4.11246	2.04	0.00157521	0.0103964	Casz1, Chd5, Tgfb1i1, Sfrp1, Hey2, Gata4, Nkx2-5
cluster 1	transforming growth factor beta receptor signaling pathway	FALSE	6	GO:0007178	transmembrane receptor protein serine/threonine kinase signaling pathway	BP	233	8	2.32	3.45815	1.79	0.002246	#N/A	Itga8, Prdm16, Tgfb1i1, Sfrp1, Hpgd, Gata4, Itgb5, Nkx2-5
cluster 1	extracellular matrix component	TRUE	1	GO:0044420	extracellular matrix component	CC	94	5	0.94	5.35171	2.42	0.00243044	0.0132457	Lamb3, Col11a1, Itgb4, Fbln5, Lama3
cluster 1	basolateral plasma membrane	TRUE	1	GO:0016323	basolateral plasma membrane	CC	145	6	1.44	4.14106	2.05	0.00322994	0.0132457	Rab17, Kcnj10, Rhbg, Hpgd, Egfr, Itgb4
cluster 1	regulation of fat cell differentiation	TRUE	2	GO:0045598	regulation of fat cell differentiation	BP	101	5	1.01	4.95883	2.31	0.00332014	0.0132457	Prdm16, Tgfb1i1, Sfrp1, Ddit3, Jdp2
cluster 1	male gonad development	FALSE	6	GO:0046661	male sex differentiation	BP	102	5	1.02	4.92458	2.3	0.00346408	#N/A	Nupr1, Sfrp1, Hmga2, Klhl10, Gata4
cluster 1	oxidoreductase activity, acting on CH-OH group of donors	TRUE	3	GO:0016614	oxidoreductase activity, acting on CH-OH group of donors	MF	103	5	1.03	4.85678	2.28	0.00361245	0.0132457	Adhfe1, Aox1, Bdh2, Hpgd, Sdr39u1
cluster 1	oxidoreductase activity, acting on CH-OH group of donors	FALSE	3	GO:0050662	coenzyme binding	MF	152	6	1.51	3.97237	1.99	0.00407315	#N/A	Aox1, Bdh2, Hpgd, Gch1, Sdr39u1, Soat2
cluster 1	positive regulation of developmental growth	FALSE	3	GO:0048638	regulation of developmental growth	BP	257	8	2.56	3.11666	1.64	0.00409246	#N/A	Igf2, Sfrp1, Hey2, Hmga2, Lgmn, Dio3, Gata4, Nkx2-5
cluster 1	positive regulation of developmental growth	FALSE	3	GO:0045927	positive regulation of growth	BP	203	7	2.02	3.45815	1.79	0.00412144	#N/A	Igf2, Sfrp1, Hey2, Hmga2, Egfr, Dio3, Gata4
cluster 1	striated muscle cell development	TRUE	7	GO:0055002	striated muscle cell development	BP	107	5	1.07	4.69134	2.23	0.00425184	0.0140311	Alpk3, Hey2, Gata4, Krt8, Nkx2-5
cluster 1	transforming growth factor beta receptor signaling pathway	TRUE	6	GO:0007179	transforming growth factor beta receptor signaling pathway	BP	112	5	1.12	4.46915	2.16	0.00516003	0.0154801	Itga8, Prdm16, Tgfb1i1, Hpgd, Itgb5
cluster 1	reproductive structure development	TRUE	2	GO:0048608	reproductive structure development	BP	338	9	3.37	2.67586	1.42	0.00653024	0.0179582	Nupr1, Sfrp1, Hey2, Hmga2, Egfr, Klhl10, Gata4, Krt8, Esx1
cluster 1	striated muscle cell development	FALSE	7	GO:0055001	muscle cell development	BP	119	5	1.19	4.22807	2.08	0.00665157	#N/A	Alpk3, Hey2, Gata4, Krt8, Nkx2-5
cluster 1	regulation of reactive oxygen species metabolic process	TRUE	3	GO:2000377	regulation of reactive oxygen species metabolic process	BP	123	5	1.23	4.08405	2.03	0.00762776	0.0193628	Tlr5, Cryab, Egfr, Fbln5, Gch1
cluster 1	regulation of reactive oxygen species metabolic process	FALSE	3	GO:0072593	reactive oxygen species metabolic process	BP	177	6	1.76	3.41054	1.77	0.00844375	#N/A	Tlr5, P2rx4, Cryab, Egfr, Fbln5, Gch1
cluster 1	regulation of fat cell differentiation	FALSE	2	GO:0045444	fat cell differentiation	BP	179	6	1.78	3.36359	1.75	0.00889894	#N/A	Lamb3, Prdm16, Tgfb1i1, Sfrp1, Ddit3, Jdp2
cluster 1	transforming growth factor beta receptor signaling pathway	FALSE	6	GO:0071560	cellular response to transforming growth factor beta stimulus	BP	131	5	1.3	3.83706	1.94	0.00987189	#N/A	Itga8, Prdm16, Tgfb1i1, Hpgd, Itgb5
cluster 1	postsynaptic density	FALSE	4	GO:0097060	synaptic membrane	CC	185	6	1.84	3.24901	1.7	0.0103701	#N/A	Itga8, Glrb, Grid2ip, Eno2, Cryab, Snap91
cluster 1	positive regulation of developmental growth	TRUE	3	GO:0048639	positive regulation of developmental growth	BP	133	5	1.32	3.78423	1.92	0.0104969	0.0245678	Igf2, Hey2, Hmga2, Dio3, Gata4
cluster 1	transforming growth factor beta receptor signaling pathway	FALSE	6	GO:0071559	response to transforming growth factor beta	BP	133	5	1.32	3.78423	1.92	0.0104969	#N/A	Itga8, Prdm16, Tgfb1i1, Hpgd, Itgb5
cluster 1	cilium organization	FALSE	4	GO:0010927	cellular component assembly involved in morphogenesis	BP	243	7	2.42	2.88786	1.53	0.0107004	#N/A	Pkhd1, Spag16, Rab17, Hap1, Krt8, Nkx2-5, Ablim1
cluster 1	striated muscle cell development	FALSE	7	GO:0003015	heart process	BP	134	5	1.33	3.75809	1.91	0.0108193	#N/A	P2rx4, Hey2, Ramp3, Gata4, Nkx2-5
cluster 1	striated muscle cell development	FALSE	7	GO:0051146	striated muscle cell differentiation	BP	188	6	1.87	3.20428	1.68	0.0111672	#N/A	Alpk3, Igf2, Hey2, Gata4, Krt8, Nkx2-5
cluster 1	apical plasma membrane	TRUE	2	GO:0016324	apical plasma membrane	CC	188	6	1.87	3.20428	1.68	0.0111672	0.0245678	Pkhd1, Rab17, Kcnj10, Egfr, Atp1b2, Emp2
cluster 1	regulation of reactive oxygen species metabolic process	FALSE	3	GO:0010035	response to inorganic substance	BP	255	7	2.54	2.75108	1.46	0.0136733	#N/A	Spag16, Slc30a2, Cryab, Egfr, Fbln5, Gch1, Krt8
cluster 1	cilium organization	FALSE	4	GO:0030031	cell projection assembly	BP	319	8	3.18	2.51403	1.33	0.0142338	#N/A	Pkhd1, Spag16, Rab17, Emp1, Hap1, Itgb4, Emp2, Ablim1
cluster 1	male gonad development	FALSE	6	GO:0008406	gonad development	BP	146	5	1.45	3.43426	1.78	0.0152309	#N/A	Nupr1, Sfrp1, Hmga2, Klhl10, Gata4
cluster 1	striated muscle cell development	FALSE	7	GO:1903522	regulation of blood circulation	BP	146	5	1.45	3.43426	1.78	0.0152309	#N/A	P2rx4, Hey2, Egfr, Gata4, Nkx2-5
cluster 1	male gonad development	FALSE	6	GO:0045137	development of primary sexual characteristics	BP	147	5	1.46	3.41054	1.77	0.0156455	#N/A	Nupr1, Sfrp1, Hmga2, Klhl10, Gata4
cluster 1	muscle organ development	TRUE	2	GO:0007517	muscle organ development	BP	263	7	2.62	2.67586	1.42	0.0159593	0.0326919	Atf3, Col11a1, Nupr1, Cryab, Hey2, Gata4, Nkx2-5
cluster 1	receptor complex	TRUE	3	GO:0043235	receptor complex	CC	206	6	2.05	2.92817	1.55	0.0168818	0.0326919	Itga8, Egf, Ramp3, Egfr, Itgb4, Itgb5
cluster 1	cytoplasmic vesicle part	TRUE	1	GO:0044433	cytoplasmic vesicle part	CC	152	5	1.51	3.29436	1.72	0.0178319	0.0326919	Anxa3, Snap91, Egfr, Copz2, Ahnak2
cluster 1	transforming growth factor beta receptor signaling pathway	FALSE	6	GO:0090092	regulation of transmembrane receptor protein serine/threonine kinase signaling pathway	BP	153	5	1.52	3.27161	1.71	0.0182923	#N/A	Itga8, Prdm16, Tgfb1i1, Sfrp1, Gata4
cluster 1	oxidoreductase activity, acting on CH-OH group of donors	FALSE	3	GO:0048037	cofactor binding	MF	214	6	2.13	2.80889	1.49	0.0199741	#N/A	Aox1, Bdh2, Hpgd, Gch1, Sdr39u1, Soat2
cluster 1	muscle organ development	FALSE	2	GO:0014706	striated muscle tissue development	BP	278	7	2.77	2.53151	1.34	0.0209581	#N/A	Atf3, Col11a1, Alpk3, Nupr1, Hey2, Gata4, Nkx2-5
cluster 1	striated muscle cell development	FALSE	7	GO:0048738	cardiac muscle tissue development	BP	162	5	1.61	3.09513	1.63	0.0227921	#N/A	Col11a1, Alpk3, Hey2, Gata4, Nkx2-5
cluster 1	postsynaptic density	TRUE	4	GO:0014069	postsynaptic density	CC	168	5	1.67	2.9897	1.58	0.0261594	0.0454348	Itga8, P2rx4, Cryab, Snap91, Ablim1
cluster 1	postsynaptic density	FALSE	4	GO:0099572	postsynaptic specialization	CC	168	5	1.67	2.9897	1.58	0.0261594	#N/A	Itga8, P2rx4, Cryab, Snap91, Ablim1
cluster 1	regulation of protein kinase B signaling	FALSE	3	GO:0070371	ERK1 and ERK2 cascade	BP	173	5	1.72	2.90795	1.54	0.0291973	#N/A	Pkhd1, Atf3, Egf, Egfr, Gata4
cluster 1	transforming growth factor beta receptor signaling pathway	FALSE	6	GO:0090287	regulation of cellular response to growth factor stimulus	BP	180	5	1.79	2.78949	1.48	0.0338126	#N/A	Itga8, Prdm16, Tgfb1i1, Sfrp1, Gata4
cluster 1	postsynaptic density	FALSE	4	GO:0060076	excitatory synapse	CC	181	5	1.8	2.77022	1.47	0.034507	#N/A	Itga8, P2rx4, Cryab, Snap91, Ablim1
cluster 1	male gonad development	FALSE	6	GO:0007548	sex differentiation	BP	186	5	1.85	2.69447	1.43	0.0381116	#N/A	Nupr1, Sfrp1, Hmga2, Klhl10, Gata4
cluster 1	cell fate commitment	FALSE	2	GO:0060485	mesenchyme development	BP	186	5	1.85	2.69447	1.43	0.0381116	#N/A	Tgfb1i1, Sfrp1, Hey2, Gata4, Nkx2-5
cluster 1	cilium organization	TRUE	4	GO:0044782	cilium organization	BP	196	5	1.95	2.56685	1.36	0.0459931	0.0758887	Pkhd1, Spag16, Rab17, Hap1, Ablim1
cluster 1	canonical Wnt signaling pathway	TRUE	4	GO:0060070	canonical Wnt signaling pathway	BP	199	5	1.98	2.51403	1.33	0.0485341	0.0762678	Egf, Sfrp1, Ddit3, Gata4, Nkx2-5
cluster 1	cilium organization	FALSE	4	GO:0060271	cilium assembly	BP	200	5	1.99	2.51403	1.33	0.0493992	#N/A	Pkhd1, Spag16, Rab17, Hap1, Ablim1
cluster 1	maintenance of location	TRUE	1	GO:0051235	maintenance of location	BP	204	5	2.03	2.46229	1.3	0.0529511	0.0794267	Slc30a2, Ddit3, Hap1, Syne3, Kdelr3
cluster 1	DNA-binding transcription activator activity, RNA polymerase II-specific	FALSE	4	GO:0000982	transcription factor activity, RNA polymerase II proximal promoter sequence-specific DNA binding	MF	275	6	2.74	2.18859	1.13	0.0566171	#N/A	Atf3, Meis3, Hmga2, Ddit3, Jdp2, Nkx2-5
cluster 1	canonical Wnt signaling pathway	FALSE	4	GO:0003002	regionalization	BP	279	6	2.78	2.15846	1.11	0.0598928	#N/A	Egf, Sfrp1, Hey2, Ddit3, Gata4, Nkx2-5
cluster 1	positive regulation of cytokine production	TRUE	1	GO:0001819	positive regulation of cytokine production	BP	212	5	2.11	2.36199	1.24	0.0604929	0.0811492	Tlr5, Spon2, Ddit3, Gata4, Il17b
cluster 1	protein homooligomerization	TRUE	2	GO:0051260	protein homooligomerization	BP	212	5	2.11	2.36199	1.24	0.0604929	0.0811492	Kcnj10, P2rx4, Nell1, Cryab, Gch1
cluster 1	regulation of metal ion transport	TRUE	1	GO:0010959	regulation of metal ion transport	BP	213	5	2.12	2.36199	1.24	0.0614766	0.0811492	Egf, P2rx4, Atp1b2, Hap1, Nkx2-5
cluster 1	striated muscle cell development	FALSE	7	GO:0003012	muscle system process	BP	216	5	2.15	2.32947	1.22	0.0644826	#N/A	P2rx4, Hey2, Gata4, Nkx2-5, Pde9a
cluster 1	aromatic compound catabolic process	TRUE	2	GO:0019439	aromatic compound catabolic process	BP	216	5	2.15	2.32947	1.22	0.0644826	0.0818433	Aox1, Dio3, Pde9a, Enpp5, Nudt12
cluster 1	vacuolar membrane	TRUE	2	GO:0005774	vacuolar membrane	CC	289	6	2.88	2.08493	1.06	0.0685708	0.0838088	Rab17, Egf, Laptm5, Slc30a2, P2rx4, Egfr
cluster 1	receptor complex	FALSE	3	GO:0031589	cell-substrate adhesion	BP	227	5	2.26	2.20381	1.14	0.0762021	#N/A	Itga8, Sfrp1, Itgb4, Emp2, Itgb5
cluster 1	aromatic compound catabolic process	FALSE	2	GO:1901361	organic cyclic compound catabolic process	BP	227	5	2.26	2.20381	1.14	0.0762021	#N/A	Aox1, Dio3, Pde9a, Enpp5, Nudt12
cluster 1	vacuolar membrane	FALSE	2	GO:0044437	vacuolar part	CC	301	6	3	2	1	0.0799056	#N/A	Rab17, Egf, Laptm5, Slc30a2, P2rx4, Egfr
cluster 1	cell adhesion molecule binding	TRUE	1	GO:0050839	cell adhesion molecule binding	MF	380	7	3.79	1.85318	0.89	0.0848324	0.099981	Tagln2, P2rx4, Cadm4, Egfr, Fbln5, Emp2, Itgb5
cluster 1	regulation of membrane potential	TRUE	1	GO:0042391	regulation of membrane potential	BP	238	5	2.37	2.11404	1.08	0.0890034	0.10128	Kcnj10, Scn3a, Glrb, P2rx4, Atp1b2
cluster 1	DNA-binding transcription activator activity, RNA polymerase II-specific	TRUE	4	GO:0001228	DNA-binding transcription activator activity, RNA polymerase II-specific	MF	248	5	2.47	2.02792	1.02	0.101556	0.111711	Meis3, Hmga2, Ddit3, Gata4, Nkx2-5
cluster 1	canonical Wnt signaling pathway	FALSE	4	GO:0035239	tube morphogenesis	BP	328	6	3.27	1.84038	0.88	0.109026	#N/A	Egf, Sfrp1, Hmga2, Egfr, Gata4, Nkx2-5
cluster 1	DNA-binding transcription activator activity, RNA polymerase II-specific	FALSE	4	GO:0000978	RNA polymerase II proximal promoter sequence-specific DNA binding	MF	261	5	2.6	1.91853	0.94	0.119127	#N/A	Atf3, Ddit3, Jdp2, Gata4, Nkx2-5
cluster 1	receptor complex	FALSE	3	GO:0030055	cell-substrate junction	CC	341	6	3.4	1.76541	0.82	0.124771	#N/A	Itga8, Tgfb1i1, Egfr, Itgb4, Itgb5, Lama3
cluster 1	DNA-binding transcription activator activity, RNA polymerase II-specific	FALSE	4	GO:0000987	proximal promoter sequence-specific DNA binding	MF	276	5	2.75	1.81504	0.86	0.141064	#N/A	Atf3, Ddit3, Jdp2, Gata4, Nkx2-5
cluster 1	cofactor metabolic process	TRUE	1	GO:0051186	cofactor metabolic process	BP	281	5	2.8	1.79005	0.84	0.148748	0.158345	Bdh2, Mthfd2l, Eno2, Gch1, Nudt12
cluster 1	canonical Wnt signaling pathway	FALSE	4	GO:0060562	epithelial tube morphogenesis	BP	296	5	2.95	1.69349	0.76	0.172833	#N/A	Egf, Sfrp1, Hmga2, Gata4, Nkx2-5
cluster 1	cellular response to organic cyclic compound	TRUE	1	GO:0071407	cellular response to organic cyclic compound	BP	310	5	3.09	1.6245	0.7	0.196588	0.202732	P2rx4, Sfrp1, Hmga2, Ramp3, Egfr
cluster 1	protein homooligomerization	FALSE	2	GO:0005635	nuclear envelope	CC	310	5	3.09	1.6245	0.7	0.196588	#N/A	P2rx4, Nell1, Syne3, Gch1, Nup62cl
cluster 1	protein localization to membrane	TRUE	1	GO:0072657	protein localization to membrane	BP	327	5	3.26	1.53688	0.62	0.226863	0.226863	Glrb, Tram1l1, Ramp3, Syne3, Emp2
cluster 1	reproductive structure development	FALSE	2	GO:0001701	in utero embryonic development	BP	380	5	3.79	1.31951	0.4	0.328241	#N/A	Hey2, Egfr, Gata4, Krt8, Esx1
cluster 2	signal transduction by p53 class mediator	TRUE	1	GO:0072331	signal transduction by p53 class mediator	BP	106	11	1.94	5.6962	2.51	3.52816e-06	0.000511583	Phlda3, Zmat3, Trp73, Bbc3, Bax, Aen, Pidd1, Perp, Foxo3, Mdm2, Eda2r
cluster 2	intrinsic apoptotic signaling pathway by p53 class mediator	TRUE	3	GO:0072332	intrinsic apoptotic signaling pathway by p53 class mediator	BP	66	8	1.21	6.63456	2.73	2.50657e-05	0.00153943	Phlda3, Zmat3, Trp73, Bbc3, Bax, Aen, Perp, Eda2r
cluster 2	cell cycle arrest	TRUE	1	GO:0007050	cell cycle arrest	BP	110	10	2.01	4.95883	2.31	3.18503e-05	0.00153943	Mdm4, Ak1, Zak, Neurod1, Trp53inp1, Trp73, Ddias, Pidd1, Mdm2, Rb1
cluster 2	regulation of G1/S transition of mitotic cell cycle	TRUE	9	GO:2000045	regulation of G1/S transition of mitotic cell cycle	BP	82	8	1.5	5.35171	2.42	0.000121207	0.00439376	Pid1, Plrg1, Trp73, Ptpn6, Pidd1, Mdm2, Rb1, Fhl1
cluster 2	negative regulation of cell cycle	TRUE	1	GO:0045786	negative regulation of cell cycle	BP	308	16	5.63	2.8481	1.51	0.000166038	0.00481511	Mdm4, Ak1, Zak, Neurod1, Trp53inp1, Trp73, Ddias, Pidd1, Mdm2, Lif, Ccng1, Plk2, Lats2, Rb1, Pla2g16, Fhl1
cluster 2	regulation of G1/S transition of mitotic cell cycle	FALSE	9	GO:0000082	G1/S transition of mitotic cell cycle	BP	139	10	2.54	3.94493	1.98	0.000228838	#N/A	Pid1, Plrg1, Trp73, Ptpn6, Pidd1, Mdm2, Plk2, Lats2, Rb1, Fhl1
cluster 2	regulation of G1/S transition of mitotic cell cycle	FALSE	9	GO:1902806	regulation of cell cycle G1/S phase transition	BP	90	8	1.64	4.85678	2.28	0.000232758	#N/A	Pid1, Plrg1, Trp73, Ptpn6, Pidd1, Mdm2, Rb1, Fhl1
cluster 2	regulation of G1/S transition of mitotic cell cycle	FALSE	9	GO:0044843	cell cycle G1/S phase transition	BP	146	10	2.67	3.75809	1.91	0.000340442	#N/A	Pid1, Plrg1, Trp73, Ptpn6, Pidd1, Mdm2, Plk2, Lats2, Rb1, Fhl1
cluster 2	proximal promoter DNA-binding transcription activator activity, RNA polymerase II-specific	FALSE	5	GO:0001228	DNA-binding transcription activator activity, RNA polymerase II-specific	MF	248	13	4.53	2.86791	1.52	0.000627557	#N/A	Mybl1, Nucks1, Neurod1, Nfatc2, Nfkb1, Nfib, Trp73, Pou4f2, Foxo3, Foxj1, Zfp750, Nkx2-9, Foxd1
cluster 2	proximal promoter DNA-binding transcription activator activity, RNA polymerase II-specific	TRUE	5	GO:0001077	proximal promoter DNA-binding transcription activator activity, RNA polymerase II-specific	MF	189	11	3.45	3.18215	1.67	0.000696292	0.0157184	Mybl1, Nucks1, Neurod1, Nfatc2, Nfib, Trp73, Pou4f2, Foxj1, Zfp750, Nkx2-9, Foxd1
cluster 2	negative regulation of G1/S transition of mitotic cell cycle	TRUE	6	GO:2000134	negative regulation of G1/S transition of mitotic cell cycle	BP	40	5	0.73	6.82108	2.77	0.000758819	0.0157184	Trp73, Pidd1, Mdm2, Rb1, Fhl1
cluster 2	regulation of cell cycle arrest	TRUE	5	GO:0071156	regulation of cell cycle arrest	BP	43	5	0.79	6.36429	2.67	0.00106199	0.0192485	Mdm4, Neurod1, Trp73, Pidd1, Mdm2
cluster 2	negative regulation of G1/S transition of mitotic cell cycle	FALSE	6	GO:1902807	negative regulation of cell cycle G1/S phase transition	BP	43	5	0.79	6.36429	2.67	0.00106199	#N/A	Trp73, Pidd1, Mdm2, Rb1, Fhl1
cluster 2	response to ionizing radiation	FALSE	4	GO:0071478	cellular response to radiation	BP	114	8	2.08	3.83706	1.94	0.00113877	#N/A	Nucks1, Trp53inp1, Trp73, Bbc3, Bax, Ddias, H2afx, Hist3h2a
cluster 2	tissue remodeling	TRUE	2	GO:0048771	tissue remodeling	BP	116	8	2.12	3.78423	1.92	0.00127451	0.0205337	P2rx7, Bax, Htr1b, Mdm2, Lif, Ptk2b, Vdr, Adrb2
cluster 2	transcription elongation factor complex	TRUE	1	GO:0008023	transcription elongation factor complex	CC	47	5	0.86	5.81589	2.54	0.00159542	0.0212051	Ccnt2, Tceb3, Leo1, Rb1, Mllt1
cluster 2	proximal promoter DNA-binding transcription activator activity, RNA polymerase II-specific	FALSE	5	GO:0000982	transcription factor activity, RNA polymerase II proximal promoter sequence-specific DNA binding	MF	275	13	5.03	2.58471	1.37	0.00161585	#N/A	Mybl1, Nucks1, Btg2, Neurod1, Nfatc2, Tbx15, Nfib, Trp73, Pou4f2, Foxj1, Zfp750, Nkx2-9, Foxd1
cluster 2	response to temperature stimulus	TRUE	1	GO:0009266	response to temperature stimulus	BP	94	7	1.72	4.08405	2.03	0.00164047	0.0212051	Cd34, Ano3, Lxn, Trp53inp1, Vgf, Htr1b, Adrb2
cluster 2	synaptic transmission, glutamatergic	TRUE	11	GO:0035249	synaptic transmission, glutamatergic	BP	48	5	0.88	5.6962	2.51	0.0017549	0.0212051	Serpine2, Rab3gap1, Htr1b, Ptk2b, Adrb2
cluster 2	regulation of cation transmembrane transport	FALSE	4	GO:0010959	regulation of metal ion transport	BP	213	11	3.89	2.82843	1.5	0.00183672	#N/A	Sgk3, Serpine2, P2rx7, Ptpn6, Scn1b, Bax, Scn3b, Ptk2b, Vdr, Adrb2, Fhl1
cluster 2	damaged DNA binding	TRUE	1	GO:0003684	damaged DNA binding	MF	50	5	0.91	5.46416	2.45	0.00210849	0.0235178	Rev1, Trp73, Mgmt, H2afx, Polk
cluster 2	cellular response to tumor necrosis factor	TRUE	3	GO:0071356	cellular response to tumor necrosis factor	BP	74	6	1.35	4.43828	2.15	0.00228272	0.0236424	Pid1, Npnt, Nfkb1, Adamts7, Foxo3, Ptk2b
cluster 2	regulation of biomineral tissue development	TRUE	4	GO:0070167	regulation of biomineral tissue development	BP	52	5	0.95	5.27803	2.4	0.00251142	0.0242771	Wnt6, Matn1, P2rx7, Ptk2b, Adrb2
cluster 2	positive regulation of hydrolase activity	TRUE	1	GO:0051345	positive regulation of hydrolase activity	BP	327	14	5.98	2.34567	1.23	0.00271656	0.0246188	Rab3gap1, Srgap2, Npnt, Bbc3, Prkd2, Bax, Pidd1, Abhd5, Perp, Apaf1, Foxj1, Ptk2b, Ralbp1, Adrb2
cluster 2	regulation of biomineral tissue development	FALSE	4	GO:0031214	biomineral tissue development	BP	79	6	1.44	4.16986	2.06	0.00317737	#N/A	Wnt6, Matn1, P2rx7, Ptk2b, Fam83h, Adrb2
cluster 2	blood coagulation	TRUE	4	GO:0007596	blood coagulation	BP	111	7	2.03	3.45815	1.79	0.00419993	0.035592	Serpine2, Cd34, Rap2b, Ptpn6, Anxa8, Pros1, Adrb2
cluster 2	regulation of transporter activity	FALSE	2	GO:0043270	positive regulation of ion transport	BP	142	8	2.6	3.07375	1.62	0.00450497	#N/A	Sgk3, Rab3gap1, P2rx7, Scn1b, Bax, Scn3b, Adrb2, Fhl1
cluster 2	blood coagulation	FALSE	4	GO:0007599	hemostasis	BP	113	7	2.07	3.38698	1.76	0.00463263	#N/A	Serpine2, Cd34, Rap2b, Ptpn6, Anxa8, Pros1, Adrb2
cluster 2	blood coagulation	FALSE	4	GO:0050817	coagulation	BP	113	7	2.07	3.38698	1.76	0.00463263	#N/A	Serpine2, Cd34, Rap2b, Ptpn6, Anxa8, Pros1, Adrb2
cluster 2	regulation of sodium ion transport	TRUE	8	GO:0002028	regulation of sodium ion transport	BP	60	5	1.1	4.56305	2.19	0.00469313	0.035592	Sgk3, Serpine2, Scn1b, Scn3b, Adrb2
cluster 2	response to ionizing radiation	TRUE	4	GO:0010212	response to ionizing radiation	BP	114	7	2.08	3.36359	1.75	0.0048612	0.035592	Nucks1, Trp73, Bbc3, Bax, Aen, Ddias, H2afx
cluster 2	limbic system development	TRUE	3	GO:0021761	limbic system development	BP	61	5	1.11	4.50023	2.17	0.00503785	0.035592	Rab3gap1, Btg2, Neurod1, Trp73, Bax
cluster 2	cellular response to UV	FALSE	4	GO:0009411	response to UV	BP	115	7	2.1	3.34035	1.74	0.00509817	#N/A	Rev1, Ercc5, Trp53inp1, Trp73, Bax, Ddias, Hist3h2a
cluster 2	glial cell differentiation	TRUE	2	GO:0010001	glial cell differentiation	BP	146	8	2.67	2.9897	1.58	0.00532	0.035592	Nab1, Serpine2, Slc45a3, Nfib, Trp73, Exoc4, Nab2, Lif
cluster 2	regulation of peptide hormone secretion	FALSE	11	GO:0015833	peptide transport	BP	178	9	3.25	2.77022	1.47	0.00538685	#N/A	Pfkfb2, Neurod1, Pclo, Vgf, Lif, Oxct1, Nov, Tap1, Efna5
cluster 2	cellular response to UV	TRUE	4	GO:0034644	cellular response to UV	BP	62	5	1.13	4.40762	2.14	0.00540016	0.035592	Trp53inp1, Trp73, Bax, Ddias, Hist3h2a
cluster 2	cellular response to tumor necrosis factor	FALSE	3	GO:0034612	response to tumor necrosis factor	BP	88	6	1.61	3.73213	1.9	0.00541333	#N/A	Pid1, Npnt, Nfkb1, Adamts7, Foxo3, Ptk2b
cluster 2	regulation of G1/S transition of mitotic cell cycle	FALSE	9	GO:1901990	regulation of mitotic cell cycle phase transition	BP	181	9	3.31	2.71321	1.44	0.00599729	#N/A	Pid1, Plrg1, Trp73, Ptpn6, Pidd1, Mdm2, Ccng1, Rb1, Fhl1
cluster 2	negative regulation of inflammatory response	TRUE	4	GO:0050728	negative regulation of inflammatory response	BP	65	5	1.19	4.19887	2.07	0.0065972	0.0407998	Nfkb1, Lgals9, Aoah, Nov, Adrb2
cluster 2	wound healing	TRUE	2	GO:0042060	wound healing	BP	219	10	4	2.49666	1.32	0.00694914	0.0407998	Serpine2, Cd34, Col5a1, Sdc4, Rap2b, Ptpn6, Anxa8, Nov, Pros1, Adrb2
cluster 2	release of sequestered calcium ion into cytosol	TRUE	15	GO:0051209	release of sequestered calcium ion into cytosol	BP	66	5	1.21	4.14106	2.05	0.00703444	0.0407998	P2rx7, Ptpn6, Bax, Htr1b, Ptk2b
cluster 2	release of sequestered calcium ion into cytosol	FALSE	15	GO:0051283	negative regulation of sequestering of calcium ion	BP	66	5	1.21	4.14106	2.05	0.00703444	#N/A	P2rx7, Ptpn6, Bax, Htr1b, Ptk2b
cluster 2	regulation of peptide hormone secretion	FALSE	11	GO:0042886	amide transport	BP	187	9	3.42	2.63902	1.4	0.00737725	#N/A	Pfkfb2, Neurod1, Pclo, Vgf, Lif, Oxct1, Nov, Tap1, Efna5
cluster 2	sensory perception of pain	TRUE	1	GO:0019233	sensory perception of pain	BP	67	5	1.22	4.08405	2.03	0.00749155	0.0417798	Lxn, P2rx7, Alox5, Nov, Adrb2
cluster 2	release of sequestered calcium ion into cytosol	FALSE	15	GO:0051282	regulation of sequestering of calcium ion	BP	67	5	1.22	4.08405	2.03	0.00749155	#N/A	P2rx7, Ptpn6, Bax, Htr1b, Ptk2b
cluster 2	cellular response to UV	FALSE	4	GO:0071482	cellular response to light stimulus	BP	67	5	1.22	4.08405	2.03	0.00749155	#N/A	Trp53inp1, Trp73, Bax, Ddias, Hist3h2a
cluster 2	release of sequestered calcium ion into cytosol	FALSE	15	GO:0097553	calcium ion transmembrane import into cytosol	BP	67	5	1.22	4.08405	2.03	0.00749155	#N/A	P2rx7, Ptpn6, Bax, Htr1b, Ptk2b
cluster 2	release of sequestered calcium ion into cytosol	FALSE	15	GO:1902656	calcium ion import into cytosol	BP	67	5	1.22	4.08405	2.03	0.00749155	#N/A	P2rx7, Ptpn6, Bax, Htr1b, Ptk2b
cluster 2	negative regulation of cell growth	FALSE	2	GO:0045926	negative regulation of growth	BP	188	9	3.44	2.62079	1.39	0.00762908	#N/A	Serpine2, Zmat3, Psrc1, Draxin, Trp73, Bbc3, Nov, Adrb2, Fhl1
cluster 2	response to ionizing radiation	FALSE	4	GO:0009314	response to radiation	BP	294	12	5.37	2.23457	1.16	0.00777208	#N/A	Rev1, Ercc5, Nucks1, Zak, Trp53inp1, Trp73, Bbc3, Bax, Aen, Ddias, H2afx, Hist3h2a
cluster 2	negative regulation of inflammatory response	FALSE	4	GO:0031348	negative regulation of defense response	BP	95	6	1.74	3.45815	1.79	0.00781939	#N/A	Nfkb1, Lgals9, Aoah, Nov, Tap1, Adrb2
cluster 2	release of sequestered calcium ion into cytosol	FALSE	15	GO:0051208	sequestering of calcium ion	BP	68	5	1.24	4.02782	2.01	0.00796897	#N/A	P2rx7, Ptpn6, Bax, Htr1b, Ptk2b
cluster 2	carbohydrate binding	TRUE	1	GO:0030246	carbohydrate binding	MF	125	7	2.28	3.07375	1.62	0.00797168	0.0428109	Cd34, Eng, Galnt12, Klrg2, Lgals9, Galnt6, C4b
cluster 2	negative regulation of G1/S transition of mitotic cell cycle	FALSE	6	GO:1901991	negative regulation of mitotic cell cycle phase transition	BP	96	6	1.75	3.41054	1.77	0.00821717	#N/A	Trp73, Pidd1, Mdm2, Ccng1, Rb1, Fhl1
cluster 2	blood coagulation	FALSE	4	GO:0050878	regulation of body fluid levels	BP	192	9	3.51	2.56685	1.36	0.00870269	#N/A	Serpine2, Cd34, Rap2b, Trp73, Ptpn6, Anxa8, Vdr, Pros1, Adrb2
cluster 2	forebrain development	TRUE	1	GO:0030900	forebrain development	BP	262	11	4.79	2.2974	1.2	0.00871141	0.0451126	Rab3gap1, Srgap2, Btg2, Neurod1, Nfib, Draxin, Trp73, Bax, Apaf1, Mdga1, Hprt
cluster 2	response to ionizing radiation	FALSE	4	GO:0071214	cellular response to abiotic stimulus	BP	160	8	2.92	2.73208	1.45	0.00908299	#N/A	Nucks1, Trp53inp1, Trp73, Bbc3, Bax, Ddias, H2afx, Hist3h2a
cluster 2	negative regulation of G1/S transition of mitotic cell cycle	FALSE	6	GO:0010948	negative regulation of cell cycle process	BP	161	8	2.94	2.71321	1.44	0.00941253	#N/A	Mdm4, Trp73, Pidd1, Mdm2, Lif, Ccng1, Rb1, Fhl1
cluster 2	negative regulation of inflammatory response	FALSE	4	GO:0032102	negative regulation of response to external stimulus	BP	162	8	2.96	2.69447	1.43	0.00975092	#N/A	Serpine2, Cd34, Nfkb1, Lgals9, Aoah, Nov, Pros1, Adrb2
cluster 2	actin cytoskeleton reorganization	TRUE	5	GO:0031532	actin cytoskeleton reorganization	BP	72	5	1.32	3.81055	1.93	0.0100903	0.0488084	Micall2, Baiap2, Ptk2b, Rhod, Cdc42bpg
cluster 2	positive regulation of cellular catabolic process	TRUE	3	GO:0031331	positive regulation of cellular catabolic process	BP	163	8	2.98	2.69447	1.43	0.0100983	0.0488084	Btg2, P2rx7, Bax, Abhd5, Mdm2, Plk2, Ptk2b, Adrb2
cluster 2	regulation of G1/S transition of mitotic cell cycle	FALSE	9	GO:0044772	mitotic cell cycle phase transition	BP	268	11	4.9	2.25012	1.17	0.0102214	#N/A	Pid1, Plrg1, Trp73, Ptpn6, Pidd1, Mdm2, Ccng1, Plk2, Lats2, Rb1, Fhl1
cluster 2	limbic system development	FALSE	3	GO:0021537	telencephalon development	BP	164	8	3	2.67586	1.42	0.0104548	#N/A	Srgap2, Btg2, Neurod1, Nfib, Trp73, Bax, Mdga1, Hprt
cluster 2	glial cell differentiation	FALSE	2	GO:0042063	gliogenesis	BP	198	9	3.62	2.47942	1.31	0.0105237	#N/A	Nab1, Serpine2, Srgap2, Slc45a3, Nfib, Trp73, Exoc4, Nab2, Lif
cluster 2	regulation of peptide hormone secretion	FALSE	11	GO:0030072	peptide hormone secretion	BP	165	8	3.02	2.65737	1.41	0.0108205	#N/A	Pfkfb2, Neurod1, Pclo, Vgf, Lif, Oxct1, Nov, Efna5
cluster 2	T cell proliferation	FALSE	7	GO:0046651	lymphocyte proliferation	BP	165	8	3.02	2.65737	1.41	0.0108205	#N/A	Nfatc2, P2rx7, Ptpn6, Bax, Lgals9, Foxj1, Cd80, Hprt
cluster 2	regulation of G1/S transition of mitotic cell cycle	FALSE	9	GO:1901987	regulation of cell cycle phase transition	BP	199	9	3.64	2.47942	1.31	0.0108531	#N/A	Pid1, Plrg1, Trp73, Ptpn6, Pidd1, Mdm2, Ccng1, Rb1, Fhl1
cluster 2	T cell proliferation	FALSE	7	GO:0032943	mononuclear cell proliferation	BP	166	8	3.03	2.63902	1.4	0.0111957	#N/A	Nfatc2, P2rx7, Ptpn6, Bax, Lgals9, Foxj1, Cd80, Hprt
cluster 2	basement membrane	TRUE	2	GO:0005604	basement membrane	CC	74	5	1.35	3.70635	1.89	0.0112839	0.0518827	Col5a1, Hmcn2, Npnt, Mmrn2, Efna5
cluster 2	tissue homeostasis	TRUE	3	GO:0001894	tissue homeostasis	BP	134	7	2.45	2.86791	1.52	0.01145	0.0518827	Cd34, Neurod1, P2rx7, Bax, Ptk2b, Rb1, Adrb2
cluster 2	regulation of peptide hormone secretion	FALSE	11	GO:0002790	peptide secretion	BP	167	8	3.05	2.62079	1.39	0.0115804	#N/A	Pfkfb2, Neurod1, Pclo, Vgf, Lif, Oxct1, Nov, Efna5
cluster 2	regulation of lymphocyte mediated immunity	TRUE	6	GO:0002706	regulation of lymphocyte mediated immunity	BP	75	5	1.37	3.65533	1.87	0.0119153	0.052355	P2rx7, Ptpn6, Lgals9, Foxj1, Tap1
cluster 2	dendritic spine	FALSE	5	GO:0014069	postsynaptic density	CC	168	8	3.07	2.60268	1.38	0.0119747	#N/A	Dst, Srgap2, Pclo, Exoc4, Cald1, Baiap2, Ptk2b, Gria3
cluster 2	dendritic spine	FALSE	5	GO:0099572	postsynaptic specialization	CC	168	8	3.07	2.60268	1.38	0.0119747	#N/A	Dst, Srgap2, Pclo, Exoc4, Cald1, Baiap2, Ptk2b, Gria3
cluster 2	regulation of cell-substrate adhesion	FALSE	3	GO:0007160	cell-matrix adhesion	BP	137	7	2.5	2.78949	1.48	0.0128222	#N/A	Cd34, Sirpa, Sdc4, Npnt, Ptk2b, Efna5, Rhod
cluster 2	regulation of peptide hormone secretion	FALSE	11	GO:0030073	insulin secretion	BP	137	7	2.5	2.78949	1.48	0.0128222	#N/A	Pfkfb2, Neurod1, Pclo, Vgf, Oxct1, Nov, Efna5
cluster 2	neuron apoptotic process	FALSE	2	GO:0070997	neuron death	BP	277	11	5.06	2.17347	1.12	0.012855	#N/A	Pm20d1, Btg2, Cd34, Draxin, Trp73, Bbc3, Bax, Foxo3, Apaf1, Ptk2b, Rb1
cluster 2	positive regulation of cysteine-type endopeptidase activity	FALSE	8	GO:0052547	regulation of peptidase activity	BP	205	9	3.75	2.39496	1.26	0.0129951	#N/A	Serpine2, Lxn, Bbc3, Bax, Mgmt, Pidd1, Perp, Apaf1, Mdm2
cluster 2	protein-DNA complex	TRUE	1	GO:0032993	protein-DNA complex	CC	106	6	1.94	3.09513	1.63	0.013029	0.0555646	Terf1, Ercc5, Plrg1, H2afx, Hist3h2a, Hist1h2bc
cluster 2	wound healing	FALSE	2	GO:0009611	response to wounding	BP	278	11	5.08	2.15846	1.11	0.0131768	#N/A	Serpine2, Cd34, Col5a1, Sdc4, Rap2b, Ptpn6, Bax, Anxa8, Nov, Pros1, Adrb2
cluster 2	regulation of peptide hormone secretion	FALSE	11	GO:0046879	hormone secretion	BP	206	9	3.76	2.39496	1.26	0.0133806	#N/A	Pfkfb2, Neurod1, Pclo, Vgf, Lif, Foxd1, Oxct1, Nov, Efna5
cluster 2	actin cytoskeleton reorganization	FALSE	5	GO:0051017	actin filament bundle assembly	BP	107	6	1.96	3.07375	1.62	0.0135994	#N/A	Sdc4, Cald1, Gas7, Baiap2, Ptk2b, Rhod
cluster 2	negative regulation of G1/S transition of mitotic cell cycle	FALSE	6	GO:1901988	negative regulation of cell cycle phase transition	BP	107	6	1.96	3.07375	1.62	0.0135994	#N/A	Trp73, Pidd1, Mdm2, Ccng1, Rb1, Fhl1
cluster 2	T cell proliferation	FALSE	7	GO:0070661	leukocyte proliferation	BP	173	8	3.16	2.53151	1.34	0.0140965	#N/A	Nfatc2, P2rx7, Ptpn6, Bax, Lgals9, Foxj1, Cd80, Hprt
cluster 2	negative regulation of cell growth	TRUE	2	GO:0030308	negative regulation of cell growth	BP	140	7	2.56	2.73208	1.45	0.0143091	0.057634	Serpine2, Zmat3, Psrc1, Draxin, Bbc3, Nov, Fhl1
cluster 2	DNA-binding transcription repressor activity, RNA polymerase II-specific	TRUE	1	GO:0001227	DNA-binding transcription repressor activity, RNA polymerase II-specific	MF	140	7	2.56	2.73208	1.45	0.0143091	0.057634	Btg2, Nfatc2, Etv3, Tbx15, Nfkb1, Pou4f2, Foxo3
cluster 2	actin cytoskeleton reorganization	FALSE	5	GO:0061572	actin filament bundle organization	BP	109	6	1.99	3.01049	1.59	0.0147922	#N/A	Sdc4, Cald1, Gas7, Baiap2, Ptk2b, Rhod
cluster 2	regulation of animal organ morphogenesis	TRUE	1	GO:2000027	regulation of animal organ morphogenesis	BP	141	7	2.58	2.71321	1.44	0.0148311	0.0581219	Wnt6, Cd34, Eng, Nfib, Bax, Lif, Vdr
cluster 2	release of sequestered calcium ion into cytosol	FALSE	15	GO:0060402	calcium ion transport into cytosol	BP	80	5	1.46	3.41054	1.77	0.0154338	#N/A	P2rx7, Ptpn6, Bax, Htr1b, Ptk2b
cluster 2	regulation of peptide hormone secretion	FALSE	11	GO:0009914	hormone transport	BP	211	9	3.86	2.32947	1.22	0.0154371	#N/A	Pfkfb2, Neurod1, Pclo, Vgf, Lif, Foxd1, Oxct1, Nov, Efna5
cluster 2	limbic system development	FALSE	3	GO:0021543	pallium development	BP	111	6	2.03	2.94854	1.56	0.0160559	#N/A	Srgap2, Btg2, Neurod1, Trp73, Bax, Mdga1
cluster 2	release of sequestered calcium ion into cytosol	FALSE	15	GO:0051238	sequestering of metal ion	BP	81	5	1.48	3.38698	1.76	0.0162123	#N/A	P2rx7, Ptpn6, Bax, Htr1b, Ptk2b
cluster 2	neuron apoptotic process	TRUE	2	GO:0051402	neuron apoptotic process	BP	213	9	3.89	2.31338	1.21	0.0163218	0.0622804	Btg2, Draxin, Trp73, Bbc3, Bax, Foxo3, Apaf1, Ptk2b, Rb1
cluster 2	release of sequestered calcium ion into cytosol	FALSE	15	GO:0060401	cytosolic calcium ion transport	BP	82	5	1.5	3.34035	1.74	0.0170166	#N/A	P2rx7, Ptpn6, Bax, Htr1b, Ptk2b
cluster 2	regulation of G1/S transition of mitotic cell cycle	FALSE	9	GO:0044770	cell cycle phase transition	BP	289	11	5.28	2.08493	1.06	0.0171342	#N/A	Pid1, Plrg1, Trp73, Ptpn6, Pidd1, Mdm2, Ccng1, Plk2, Lats2, Rb1, Fhl1
cluster 2	epithelial tube morphogenesis	FALSE	2	GO:0035239	tube morphogenesis	BP	328	12	5.99	2	1	0.0173344	#N/A	Rab23, Wnt6, Eng, Sdc4, Npnt, Nfib, Trp73, Bax, St14, Apaf1, Foxd1, Vdr
cluster 2	dendritic spine	FALSE	5	GO:0060076	excitatory synapse	CC	181	8	3.31	2.41162	1.27	0.0180438	#N/A	Dst, Srgap2, Pclo, Exoc4, Cald1, Baiap2, Ptk2b, Gria3
cluster 2	regulation of peptidyl-tyrosine phosphorylation	TRUE	3	GO:0050730	regulation of peptidyl-tyrosine phosphorylation	BP	149	7	2.72	2.56685	1.36	0.0195058	0.0708251	Fam72a, Rap2b, Ptpn6, Lif, Ptk2b, Cd80, Efna5
cluster 2	regulation of synaptic plasticity	TRUE	2	GO:0048167	regulation of synaptic plasticity	BP	116	6	2.12	2.82843	1.5	0.019538	0.0708251	Serpine2, Rab3gap1, Vgf, Baiap2, Plk2, Ptk2b
cluster 2	regulation of angiogenesis	TRUE	2	GO:0045765	regulation of angiogenesis	BP	151	7	2.76	2.53151	1.34	0.0208191	0.0722809	Cd34, Eng, Prkd2, Lif, Mmrn2, Ptk2b, Adrb2
cluster 2	DNA biosynthetic process	TRUE	2	GO:0071897	DNA biosynthetic process	BP	118	6	2.16	2.78949	1.48	0.0210645	0.0722809	Terf1, Rev1, Parm1, Prkd2, Polk, Ptk2b
cluster 2	synaptic transmission, glutamatergic	FALSE	11	GO:0007270	neuron-neuron synaptic transmission	BP	87	5	1.59	3.13834	1.65	0.021435	#N/A	Serpine2, Rab3gap1, Htr1b, Ptk2b, Adrb2
cluster 2	positive regulation of cysteine-type endopeptidase activity	TRUE	8	GO:2001056	positive regulation of cysteine-type endopeptidase activity	BP	87	5	1.59	3.13834	1.65	0.021435	0.0722809	Bbc3, Bax, Pidd1, Perp, Apaf1
cluster 2	proximal promoter DNA-binding transcription activator activity, RNA polymerase II-specific	FALSE	5	GO:0000978	RNA polymerase II proximal promoter sequence-specific DNA binding	MF	261	10	4.77	2.09943	1.07	0.0216242	#N/A	Mybl1, Neurod1, Nfatc2, Tbx15, Nfib, Trp73, Pou4f2, Foxj1, Nkx2-9, Foxd1
cluster 2	T cell proliferation	TRUE	7	GO:0042098	T cell proliferation	BP	120	6	2.19	2.73208	1.45	0.02267	0.074708	P2rx7, Ptpn6, Bax, Lgals9, Foxj1, Cd80
cluster 2	positive regulation of cysteine-type endopeptidase activity	FALSE	8	GO:2000116	regulation of cysteine-type endopeptidase activity	BP	154	7	2.81	2.47942	1.31	0.0229029	#N/A	Bbc3, Bax, Mgmt, Pidd1, Perp, Apaf1, Mdm2
cluster 2	regulation of G1/S transition of mitotic cell cycle	FALSE	9	GO:0007346	regulation of mitotic cell cycle	BP	342	12	6.25	1.91853	0.94	0.0231754	#N/A	Pid1, Plrg1, Psrc1, Trp73, Ptpn6, Pidd1, Mdm2, Ccng1, Plk2, Rb1, Afap1l2, Fhl1
cluster 2	regulation of cell-substrate adhesion	FALSE	3	GO:0031589	cell-substrate adhesion	BP	227	9	4.15	2.17347	1.12	0.0235868	#N/A	Srgap2, Cd34, Sirpa, Sdc4, Npnt, Micall2, Ptk2b, Efna5, Rhod
cluster 2	regulation of DNA metabolic process	TRUE	1	GO:0051052	regulation of DNA metabolic process	BP	304	11	5.56	1.98618	0.99	0.0238852	0.0769634	Terf1, Pid1, Nucks1, Parm1, Prkd2, Bax, Rnf169, Mgmt, Zfp809, Apaf1, Ptk2b
cluster 2	negative regulation of G1/S transition of mitotic cell cycle	FALSE	6	GO:0045930	negative regulation of mitotic cell cycle	BP	157	7	2.87	2.44528	1.29	0.0251268	#N/A	Trp73, Pidd1, Mdm2, Ccng1, Plk2, Rb1, Fhl1
cluster 2	negative regulation of secretion by cell	TRUE	4	GO:1903531	negative regulation of secretion by cell	BP	123	6	2.25	2.67586	1.42	0.0252297	0.0795285	Cd34, Ssc5d, Htr1b, Lif, Lgals9, Nov
cluster 2	regulation of cell growth	TRUE	1	GO:0001558	regulation of cell growth	BP	309	11	5.65	1.94531	0.96	0.0265177	0.08181	Sgk3, Serpine2, Zmat3, Psrc1, Draxin, Bbc3, Ptk2b, Rb1, Nov, Efna5, Fhl1
cluster 2	positive regulation of cysteine-type endopeptidase activity	FALSE	8	GO:0010950	positive regulation of endopeptidase activity	BP	92	5	1.68	2.96905	1.57	0.0265413	#N/A	Bbc3, Bax, Pidd1, Perp, Apaf1
cluster 2	negative regulation of neuron apoptotic process	FALSE	4	GO:1901215	negative regulation of neuron death	BP	160	7	2.92	2.39496	1.26	0.0274947	#N/A	Pm20d1, Btg2, Cd34, Draxin, Trp73, Bax, Ptk2b
cluster 2	positive regulation of secretion by cell	TRUE	2	GO:1903532	positive regulation of secretion by cell	BP	234	9	4.28	2.09943	1.07	0.0279782	0.0845174	Rab3gap1, Pfkfb2, Cd34, Sdc4, Golph3l, P2rx7, Lif, Lgals9, Oxct1
cluster 2	negative regulation of cell-cell adhesion	FALSE	4	GO:0007162	negative regulation of cell adhesion	BP	161	7	2.94	2.37841	1.25	0.0283166	#N/A	Serpine2, Ptpn6, Dscaml1, Lgals9, Foxj1, Efna5, Adrb2
cluster 2	basement membrane	FALSE	2	GO:0044420	extracellular matrix component	CC	94	5	1.72	2.90795	1.54	0.0287834	#N/A	Col5a1, Hmcn2, Npnt, Mmrn2, Efna5
cluster 2	regulation of peptidyl-tyrosine phosphorylation	FALSE	3	GO:0018108	peptidyl-tyrosine phosphorylation	BP	199	8	3.64	2.20381	1.14	0.0297184	#N/A	Dyrk3, Fam72a, Rap2b, Ptpn6, Lif, Ptk2b, Cd80, Efna5
cluster 2	regulation of cell cycle arrest	FALSE	5	GO:0000077	DNA damage checkpoint	BP	95	5	1.74	2.88786	1.53	0.029948	#N/A	Zak, Trp73, Pidd1, Mdm2, Ccng1
cluster 2	intrinsic apoptotic signaling pathway by p53 class mediator	FALSE	3	GO:0008630	intrinsic apoptotic signaling pathway in response to DNA damage	BP	95	5	1.74	2.88786	1.53	0.029948	#N/A	Phlda3, Trp73, Bbc3, Bax, Aen
cluster 2	proximal promoter DNA-binding transcription activator activity, RNA polymerase II-specific	FALSE	5	GO:0000987	proximal promoter sequence-specific DNA binding	MF	276	10	5.04	1.98618	0.99	0.030268	#N/A	Mybl1, Neurod1, Nfatc2, Tbx15, Nfib, Trp73, Pou4f2, Foxj1, Nkx2-9, Foxd1
cluster 2	negative regulation of protein phosphorylation	TRUE	1	GO:0001933	negative regulation of protein phosphorylation	BP	316	11	5.78	1.90528	0.93	0.0305485	0.0891212	Pid1, Fam72a, Eng, Trp73, P2rx7, Ptpn6, Bax, Lif, Lats2, Rb1, Mllt1
cluster 2	regulation of membrane potential	TRUE	1	GO:0042391	regulation of membrane potential	BP	238	9	4.35	2.07053	1.05	0.0307315	0.0891212	Cnga3, Pid1, Rab3gap1, P2rx7, Scn1b, Scn3b, Ptk2b, Adrb2, Fhl1
cluster 2	positive regulation of cysteine-type endopeptidase activity	FALSE	8	GO:0010952	positive regulation of peptidase activity	BP	96	5	1.75	2.8481	1.51	0.031142	#N/A	Bbc3, Bax, Pidd1, Perp, Apaf1
cluster 2	regulation of peptidyl-tyrosine phosphorylation	FALSE	3	GO:0018212	peptidyl-tyrosine modification	BP	201	8	3.67	2.17347	1.12	0.0312761	#N/A	Dyrk3, Fam72a, Rap2b, Ptpn6, Lif, Ptk2b, Cd80, Efna5
cluster 2	intrinsic apoptotic signaling pathway by p53 class mediator	FALSE	3	GO:0097193	intrinsic apoptotic signaling pathway	BP	239	9	4.37	2.05623	1.04	0.0314484	#N/A	Phlda3, Zmat3, Trp73, Bbc3, Bax, Aen, Perp, Apaf1, Eda2r
cluster 2	branching morphogenesis of an epithelial tube	FALSE	6	GO:0061138	morphogenesis of a branching epithelium	BP	166	7	3.03	2.31338	1.21	0.0326767	#N/A	Wnt6, Eng, Npnt, Bax, St14, Foxd1, Vdr
cluster 2	regulation of angiogenesis	FALSE	2	GO:1901342	regulation of vasculature development	BP	166	7	3.03	2.31338	1.21	0.0326767	#N/A	Cd34, Eng, Prkd2, Lif, Mmrn2, Ptk2b, Adrb2
cluster 2	negative regulation of cell-cell adhesion	TRUE	4	GO:0022408	negative regulation of cell-cell adhesion	BP	98	5	1.79	2.78949	1.48	0.0336187	0.095486	Serpine2, Ptpn6, Lgals9, Foxj1, Adrb2
cluster 2	regulation of lymphocyte mediated immunity	FALSE	6	GO:0002449	lymphocyte mediated immunity	BP	132	6	2.41	2.47942	1.31	0.034044	#N/A	P2rx7, Ptpn6, Lgals9, Foxj1, Tap1, C4b
cluster 2	response to topologically incorrect protein	TRUE	2	GO:0035966	response to topologically incorrect protein	BP	99	5	1.81	2.77022	1.47	0.0349018	0.095486	Ube2w, Ubxn4, Yod1, Bax, Crebrf
cluster 2	dendritic spine	TRUE	5	GO:0043197	dendritic spine	CC	99	5	1.81	2.77022	1.47	0.0349018	0.095486	Srgap2, Cald1, Baiap2, Adrb2, Gria3
cluster 2	plasma membrane receptor complex	FALSE	2	GO:0043235	receptor complex	CC	206	8	3.76	2.12874	1.09	0.0354135	#N/A	Eng, Npnt, Ptpn6, Cpt1c, Ptk2b, Vdr, Adrb2, Gria3
cluster 2	regulation of lymphocyte mediated immunity	FALSE	6	GO:0002703	regulation of leukocyte mediated immunity	BP	100	5	1.83	2.73208	1.45	0.0362148	#N/A	P2rx7, Ptpn6, Lgals9, Foxj1, Tap1
cluster 2	phosphatidylinositol phosphate binding	TRUE	3	GO:1901981	phosphatidylinositol phosphate binding	MF	100	5	1.83	2.73208	1.45	0.0362148	0.0956564	Phlda3, Golph3l, Arap2, Snx20, Anxa8
cluster 2	peptidyl-serine phosphorylation	TRUE	2	GO:0018105	peptidyl-serine phosphorylation	BP	207	8	3.78	2.11404	1.08	0.0362835	0.0956564	Sgk3, Cab39, Prkd2, Bax, Mapkapk3, Lif, Plk2, Lats2
cluster 2	negative regulation of protein transport	FALSE	2	GO:1904950	negative regulation of establishment of protein localization	BP	170	7	3.11	2.25012	1.17	0.0364725	#N/A	Terf1, Rab23, Pid1, Cd34, Ssc5d, Lgals9, Nov
cluster 2	negative regulation of secretion by cell	FALSE	4	GO:0051048	negative regulation of secretion	BP	135	6	2.47	2.42839	1.28	0.0373744	#N/A	Cd34, Ssc5d, Htr1b, Lif, Lgals9, Nov
cluster 2	retina development in camera-type eye	TRUE	3	GO:0060041	retina development in camera-type eye	BP	101	5	1.85	2.71321	1.44	0.0375579	0.0963233	Cnga3, Neurod1, Bax, Pou4f2, Lif
cluster 2	bone development	FALSE	2	GO:0048705	skeletal system morphogenesis	BP	172	7	3.14	2.21914	1.15	0.0384753	#N/A	Rab23, Nab1, Tbx15, Matn1, P2rx7, Dscaml1, Nab2
cluster 2	synaptic transmission, glutamatergic	FALSE	11	GO:0009152	purine ribonucleotide biosynthetic process	BP	136	6	2.49	2.41162	1.27	0.0385293	#N/A	Pid1, Ak1, Htr1b, Ptk2b, Adrb2, Hprt
cluster 2	branching morphogenesis of an epithelial tube	TRUE	6	GO:0048754	branching morphogenesis of an epithelial tube	BP	136	6	2.49	2.41162	1.27	0.0385293	0.0963233	Wnt6, Eng, Npnt, Bax, Foxd1, Vdr
cluster 2	positive regulation of protein secretion	TRUE	2	GO:0050714	positive regulation of protein secretion	BP	136	6	2.49	2.41162	1.27	0.0385293	0.0963233	Pfkfb2, Cd34, Golph3l, P2rx7, Lgals9, Oxct1
cluster 2	tissue remodeling	FALSE	2	GO:0051924	regulation of calcium ion transport	BP	136	6	2.49	2.41162	1.27	0.0385293	#N/A	P2rx7, Ptpn6, Bax, Ptk2b, Vdr, Adrb2
cluster 2	regulation of cell cycle arrest	FALSE	5	GO:0031570	DNA integrity checkpoint	BP	102	5	1.86	2.67586	1.42	0.0389313	#N/A	Zak, Trp73, Pidd1, Mdm2, Ccng1
cluster 2	positive regulation of secretion by cell	FALSE	2	GO:0051047	positive regulation of secretion	BP	249	9	4.55	1.97247	0.98	0.0392676	#N/A	Rab3gap1, Pfkfb2, Cd34, Sdc4, Golph3l, P2rx7, Lif, Lgals9, Oxct1
cluster 2	immune response-activating signal transduction	FALSE	3	GO:0002253	activation of immune response	BP	173	7	3.16	2.21914	1.15	0.0395034	#N/A	Nfatc2, Ptpn6, Prkd2, Bax, Mapkapk3, Lgals9, C4b
cluster 2	positive regulation of cellular catabolic process	FALSE	3	GO:0009896	positive regulation of catabolic process	BP	211	8	3.86	2.07053	1.05	0.0399074	#N/A	Btg2, P2rx7, Bax, Abhd5, Mdm2, Plk2, Ptk2b, Adrb2
cluster 2	regulation of cell cycle arrest	FALSE	5	GO:0007093	mitotic cell cycle checkpoint	BP	103	5	1.88	2.65737	1.41	0.040335	#N/A	Trp73, Pidd1, Mdm2, Ccng1, Plk2
cluster 2	regulation of sodium ion transport	FALSE	8	GO:0008016	regulation of heart contraction	BP	103	5	1.88	2.65737	1.41	0.040335	#N/A	Mdm4, Scn1b, Scn3b, Mdm2, Adrb2
cluster 2	release of sequestered calcium ion into cytosol	FALSE	15	GO:0070509	calcium ion import	BP	103	5	1.88	2.65737	1.41	0.040335	#N/A	P2rx7, Ptpn6, Bax, Htr1b, Ptk2b
cluster 2	dendritic spine	FALSE	5	GO:0044309	neuron spine	CC	103	5	1.88	2.65737	1.41	0.040335	#N/A	Srgap2, Cald1, Baiap2, Adrb2, Gria3
cluster 2	release of sequestered calcium ion into cytosol	FALSE	15	GO:0070588	calcium ion transmembrane transport	BP	138	6	2.52	2.37841	1.25	0.0409068	#N/A	P2rx7, Ptpn6, Bax, Htr1b, Atp2a3, Ptk2b
cluster 2	regulation of cation transmembrane transport	TRUE	4	GO:1904062	regulation of cation transmembrane transport	BP	138	6	2.52	2.37841	1.25	0.0409068	0.100534	Ptpn6, Scn1b, Bax, Scn3b, Ptk2b, Fhl1
cluster 2	negative regulation of neuron apoptotic process	FALSE	4	GO:1901214	regulation of neuron death	BP	251	9	4.59	1.95884	0.97	0.0409771	#N/A	Pm20d1, Btg2, Cd34, Draxin, Trp73, Bbc3, Bax, Foxo3, Ptk2b
cluster 2	positive regulation of protein secretion	FALSE	2	GO:0050708	regulation of protein secretion	BP	252	9	4.61	1.95884	0.97	0.0418505	#N/A	Pfkfb2, Cd34, Golph3l, P2rx7, Ssc5d, Lgals9, Oxct1, Nov, Efna5
cluster 2	phosphatidylinositol phosphate binding	FALSE	3	GO:0035091	phosphatidylinositol binding	MF	176	7	3.22	2.17347	1.12	0.0426949	#N/A	Sgk3, Phlda3, Golph3l, Arap2, Snx20, Wdr35, Anxa8
cluster 2	glycosaminoglycan binding	TRUE	2	GO:0005539	glycosaminoglycan binding	MF	105	5	1.92	2.60268	1.38	0.0432338	0.104179	Serpine2, Col5a1, Eng, Lxn, Nov
cluster 2	positive regulation of cysteine-type endopeptidase activity	FALSE	8	GO:0045862	positive regulation of proteolysis	BP	215	8	3.93	2.04202	1.03	0.0437659	#N/A	Bbc3, Bax, Pidd1, Perp, Apaf1, Mdm2, Plk2, Ptk2b
cluster 2	positive regulation of cysteine-type endopeptidase activity	FALSE	8	GO:0052548	regulation of endopeptidase activity	BP	177	7	3.23	2.15846	1.11	0.0437948	#N/A	Bbc3, Bax, Mgmt, Pidd1, Perp, Apaf1, Mdm2
cluster 2	regulation of microtubule cytoskeleton organization	FALSE	3	GO:0032886	regulation of microtubule-based process	BP	141	6	2.58	2.32947	1.22	0.044644	#N/A	Dst, Psrc1, Klhl42, Ckap2, Plk2, Efna5
cluster 2	positive regulation of apoptotic signaling pathway	TRUE	2	GO:2001235	positive regulation of apoptotic signaling pathway	BP	141	6	2.58	2.32947	1.22	0.044644	0.104179	Trp53inp1, Trp73, Bbc3, Bax, Pidd1, Apaf1
cluster 2	negative regulation of cell-cell adhesion	FALSE	4	GO:0050866	negative regulation of cell activation	BP	106	5	1.94	2.58471	1.37	0.0447291	#N/A	Serpine2, Ptpn6, Lgals9, Foxj1, Adrb2
cluster 2	plasma membrane receptor complex	TRUE	2	GO:0098802	plasma membrane receptor complex	CC	106	5	1.94	2.58471	1.37	0.0447291	0.104179	Npnt, Ptpn6, Cpt1c, Ptk2b, Gria3
cluster 2	peptidyl-serine phosphorylation	FALSE	2	GO:0018209	peptidyl-serine modification	BP	216	8	3.95	2.02792	1.02	0.0447677	#N/A	Sgk3, Cab39, Prkd2, Bax, Mapkapk3, Lif, Plk2, Lats2
cluster 2	epithelial tube morphogenesis	TRUE	2	GO:0060562	epithelial tube morphogenesis	BP	296	10	5.41	1.85318	0.89	0.0452641	0.104179	Rab23, Wnt6, Eng, Sdc4, Npnt, Bax, St14, Apaf1, Foxd1, Vdr
cluster 2	synaptic transmission, glutamatergic	FALSE	11	GO:0009260	ribonucleotide biosynthetic process	BP	142	6	2.6	2.31338	1.21	0.0459356	#N/A	Pid1, Ak1, Htr1b, Ptk2b, Adrb2, Hprt
cluster 2	branching morphogenesis of an epithelial tube	FALSE	6	GO:0001763	morphogenesis of a branching structure	BP	179	7	3.27	2.14355	1.1	0.0460493	#N/A	Wnt6, Eng, Npnt, Bax, St14, Foxd1, Vdr
cluster 2	regulation of cellular response to growth factor stimulus	TRUE	1	GO:0090287	regulation of cellular response to growth factor stimulus	BP	180	7	3.29	2.12874	1.09	0.047204	0.106947	Fam72a, Eng, Npnt, Prkd2, Foxd1, Mmrn2, Ptp4a3
cluster 2	synaptic transmission, glutamatergic	FALSE	11	GO:0006164	purine nucleotide biosynthetic process	BP	143	6	2.61	2.2974	1.2	0.0472504	#N/A	Pid1, Ak1, Htr1b, Ptk2b, Adrb2, Hprt
cluster 2	embryonic epithelial tube formation	FALSE	4	GO:0035148	tube formation	BP	143	6	2.61	2.2974	1.2	0.0472504	#N/A	Rab23, Wnt6, Sdc4, Nfib, St14, Apaf1
cluster 2	positive regulation of cysteine-type endopeptidase activity	FALSE	8	GO:0043281	regulation of cysteine-type endopeptidase activity involved in apoptotic process	BP	143	6	2.61	2.2974	1.2	0.0472504	#N/A	Bbc3, Bax, Mgmt, Pidd1, Apaf1, Mdm2
cluster 2	phosphatidylinositol phosphate binding	FALSE	3	GO:0005543	phospholipid binding	MF	259	9	4.73	1.90528	0.93	0.0483184	#N/A	Sgk3, Phlda3, Golph3l, Sytl1, Pclo, Arap2, Snx20, Wdr35, Anxa8
cluster 2	synaptic transmission, glutamatergic	FALSE	11	GO:0046390	ribose phosphate biosynthetic process	BP	145	6	2.65	2.26577	1.18	0.0499494	#N/A	Pid1, Ak1, Htr1b, Ptk2b, Adrb2, Hprt
cluster 2	external side of plasma membrane	TRUE	2	GO:0009897	external side of plasma membrane	CC	145	6	2.65	2.26577	1.18	0.0499494	0.111426	Serpine2, Cd34, Eng, P2rx7, Cd80, Efna5
cluster 2	regulation of sodium ion transport	FALSE	8	GO:1903522	regulation of blood circulation	BP	146	6	2.67	2.25012	1.17	0.0513339	#N/A	Mdm4, Alox5, Scn1b, Scn3b, Mdm2, Adrb2
cluster 2	positive regulation of cellular catabolic process	FALSE	3	GO:0031329	regulation of cellular catabolic process	BP	263	9	4.81	1.86607	0.9	0.0522973	#N/A	Btg2, P2rx7, Bax, Abhd5, Apaf1, Mdm2, Plk2, Ptk2b, Adrb2
cluster 2	positive regulation of protein serine/threonine kinase activity	TRUE	3	GO:0071902	positive regulation of protein serine/threonine kinase activity	BP	185	7	3.38	2.07053	1.05	0.0532548	0.115515	Cab39, Ccnt2, Zak, Psrc1, Trp73, P2rx7, Ptk2b
cluster 2	immune response-activating signal transduction	TRUE	3	GO:0002757	immune response-activating signal transduction	BP	148	6	2.7	2.21914	1.15	0.0541728	0.115515	Nfatc2, Ptpn6, Prkd2, Bax, Mapkapk3, Lgals9
cluster 2	synaptic transmission, glutamatergic	FALSE	11	GO:0072522	purine-containing compound biosynthetic process	BP	148	6	2.7	2.21914	1.15	0.0541728	#N/A	Pid1, Ak1, Htr1b, Ptk2b, Adrb2, Hprt
cluster 2	phosphoprotein phosphatase activity	TRUE	3	GO:0004721	phosphoprotein phosphatase activity	MF	148	6	2.7	2.21914	1.15	0.0541728	0.115515	Dusp28, Ptpn14, Ppm1l, Ptpn6, Ptp4a3, Cpped1
cluster 2	negative regulation of cell migration	TRUE	4	GO:0030336	negative regulation of cell migration	BP	149	6	2.72	2.20381	1.14	0.0556273	0.116898	Srgap2, Eng, Rap2b, Trp53inp1, Mmrn2, Nov
cluster 2	ion channel complex	FALSE	3	GO:1902495	transmembrane transporter complex	CC	149	6	2.72	2.20381	1.14	0.0556273	#N/A	Cnga3, Scn1b, Cpt1c, Scn3b, Ptk2b, Gria3
cluster 2	regulation of lymphocyte mediated immunity	FALSE	6	GO:0002250	adaptive immune response	BP	187	7	3.42	2.04202	1.03	0.0558055	#N/A	P2rx7, Ptpn6, Prkd2, Foxj1, Ptk2b, Tap1, C4b
cluster 2	regulation of protein binding	FALSE	2	GO:0051098	regulation of binding	BP	267	9	4.88	1.84038	0.88	0.0564859	#N/A	Neurod1, Ckmt1, Cald1, Bax, Lif, Lgals9, Plk2, Rb1, Adrb2
cluster 2	response to carbohydrate	TRUE	3	GO:0009743	response to carbohydrate	BP	114	5	2.08	2.39496	1.26	0.0577992	0.117674	Pfkfb2, Neurod1, Nfkb1, Oxct1, Efna5
cluster 2	extrinsic component of plasma membrane	TRUE	2	GO:0019897	extrinsic component of plasma membrane	CC	114	5	2.08	2.39496	1.26	0.0577992	0.117674	Serpine2, Sytl1, Gng12, St14, Ptk2b
cluster 2	anion binding	TRUE	1	GO:0043168	anion binding	MF	189	7	3.45	2.02792	1.02	0.0584313	0.117674	Phlda3, Cd34, Gng12, Crabp1, Leo1, Plod2, Anxa8
cluster 2	synaptic transmission, glutamatergic	FALSE	11	GO:1900542	regulation of purine nucleotide metabolic process	BP	115	5	2.1	2.37841	1.25	0.0595717	#N/A	Pid1, P2rx7, Htr1b, Ptk2b, Adrb2
cluster 2	regulation of myeloid cell differentiation	FALSE	3	GO:1903706	regulation of hemopoiesis	BP	230	8	4.2	1.90528	0.93	0.0603971	#N/A	Ptpn6, Leo1, Foxo3, Lif, Lgals9, Foxj1, Ptk2b, Rb1
cluster 2	regulation of microtubule cytoskeleton organization	TRUE	3	GO:0070507	regulation of microtubule cytoskeleton organization	BP	116	5	2.12	2.36199	1.24	0.061375	0.121909	Dst, Psrc1, Ckap2, Plk2, Efna5
cluster 2	regulation of cation transmembrane transport	FALSE	4	GO:0034762	regulation of transmembrane transport	BP	231	8	4.22	1.89212	0.92	0.0616299	#N/A	Azin2, P2rx7, Ptpn6, Scn1b, Bax, Scn3b, Ptk2b, Fhl1
cluster 2	embryonic epithelial tube formation	FALSE	4	GO:0016331	morphogenesis of embryonic epithelium	BP	153	6	2.8	2.14355	1.1	0.0616804	#N/A	Rab23, Wnt6, Sdc4, St14, Apaf1, Pcdh8
cluster 2	ion channel complex	FALSE	3	GO:1990351	transporter complex	CC	153	6	2.8	2.14355	1.1	0.0616804	#N/A	Cnga3, Scn1b, Cpt1c, Scn3b, Ptk2b, Gria3
cluster 2	regulation of sodium ion transport	FALSE	8	GO:0006814	sodium ion transport	BP	117	5	2.14	2.34567	1.23	0.0632091	#N/A	Sgk3, Serpine2, Scn1b, Scn3b, Adrb2
cluster 2	endothelial cell migration	TRUE	5	GO:0043542	endothelial cell migration	BP	117	5	2.14	2.34567	1.23	0.0632091	0.122288	Prkd2, Mmrn2, Ptk2b, Nov, Ptp4a3
cluster 2	B cell activation	TRUE	2	GO:0042113	B cell activation	BP	154	6	2.81	2.12874	1.09	0.0632524	0.122288	Nfatc2, Ptpn6, Bax, Foxj1, Ptk2b, Itm2a
cluster 2	negative regulation of neuron apoptotic process	FALSE	4	GO:0043523	regulation of neuron apoptotic process	BP	193	7	3.53	1.98618	0.99	0.0639092	#N/A	Btg2, Draxin, Trp73, Bbc3, Bax, Foxo3, Ptk2b
cluster 2	immune response-activating signal transduction	FALSE	3	GO:0002764	immune response-regulating signaling pathway	BP	155	6	2.83	2.11404	1.08	0.064848	#N/A	Nfatc2, Ptpn6, Prkd2, Bax, Mapkapk3, Lgals9
cluster 2	response to carbohydrate	FALSE	3	GO:0033500	carbohydrate homeostasis	BP	155	6	2.83	2.11404	1.08	0.064848	#N/A	Nucks1, Neurod1, Vgf, Foxo3, Oxct1, Efna5
cluster 2	response to carbohydrate	FALSE	3	GO:0042593	glucose homeostasis	BP	155	6	2.83	2.11404	1.08	0.064848	#N/A	Nucks1, Neurod1, Vgf, Foxo3, Oxct1, Efna5
cluster 2	negative regulation of neuron differentiation	FALSE	4	GO:0010721	negative regulation of cell development	BP	234	8	4.28	1.86607	0.9	0.0654231	#N/A	Srgap2, Draxin, Trp73, Foxo3, Mdm2, Trim11, Plk2, Efna5
cluster 2	protein processing	TRUE	2	GO:0016485	protein processing	BP	156	6	2.85	2.09943	1.07	0.0664671	0.124494	Serpine2, Cpz, P2rx7, Asprv1, Perp, Mdm2
cluster 2	negative regulation of cell migration	FALSE	4	GO:2000146	negative regulation of cell motility	BP	156	6	2.85	2.09943	1.07	0.0664671	#N/A	Srgap2, Eng, Rap2b, Trp53inp1, Mmrn2, Nov
cluster 2	regulation of carbohydrate metabolic process	TRUE	1	GO:0006109	regulation of carbohydrate metabolic process	BP	119	5	2.17	2.2974	1.2	0.0669694	0.124494	Pfkfb2, Slc45a3, Nfkb1, P2rx7, Ptk2b
cluster 2	synaptic transmission, glutamatergic	FALSE	11	GO:0006140	regulation of nucleotide metabolic process	BP	119	5	2.17	2.2974	1.2	0.0669694	#N/A	Pid1, P2rx7, Htr1b, Ptk2b, Adrb2
cluster 2	nuclear transcription factor complex	TRUE	2	GO:0044798	nuclear transcription factor complex	CC	119	5	2.17	2.2974	1.2	0.0669694	0.124494	Ercc5, Neurod1, Nfatc2, Rb1, Vdr
cluster 2	negative regulation of neuron differentiation	FALSE	4	GO:0051961	negative regulation of nervous system development	BP	236	8	4.31	1.85318	0.89	0.0680309	#N/A	Srgap2, Draxin, Trp73, Foxo3, Mdm2, Trim11, Plk2, Mdga1
cluster 2	central nervous system neuron differentiation	FALSE	3	GO:0007411	axon guidance	BP	157	6	2.87	2.08493	1.06	0.0681098	#N/A	Nfib, Draxin, Scn1b, Pou4f2, Foxd1, Efna5
cluster 2	cell junction assembly	FALSE	5	GO:0045216	cell-cell junction organization	BP	157	6	2.87	2.08493	1.06	0.0681098	#N/A	Sdc4, Micall2, Perp, Ptk2b, Efna5, Rhod
cluster 2	cellular response to UV	FALSE	4	GO:0009416	response to light stimulus	BP	197	7	3.6	1.94531	0.96	0.0696903	#N/A	Rev1, Ercc5, Trp53inp1, Trp73, Bax, Ddias, Hist3h2a
cluster 2	central nervous system neuron differentiation	FALSE	3	GO:0097485	neuron projection guidance	BP	158	6	2.89	2.08493	1.06	0.069776	#N/A	Nfib, Draxin, Scn1b, Pou4f2, Foxd1, Efna5
cluster 2	regulation of exocytosis	TRUE	4	GO:0017157	regulation of exocytosis	BP	122	5	2.23	2.25012	1.17	0.072839	0.133692	Rab3gap1, Sdc4, Sytl1, Pclo, Lgals9
cluster 2	response to lipopolysaccharide	FALSE	2	GO:0002237	response to molecule of bacterial origin	BP	161	6	2.94	2.04202	1.03	0.0749154	#N/A	Nfkb1, P2rx7, Ssc5d, Mapkapk3, Lgals9, Cd80
cluster 2	tissue homeostasis	FALSE	3	GO:0048871	multicellular organismal homeostasis	BP	201	7	3.67	1.90528	0.93	0.0757752	#N/A	Cd34, Neurod1, P2rx7, Bax, Ptk2b, Rb1, Adrb2
cluster 2	T cell proliferation	FALSE	7	GO:0050670	regulation of lymphocyte proliferation	BP	124	5	2.27	2.20381	1.14	0.076904	#N/A	Nfatc2, Ptpn6, Lgals9, Foxj1, Cd80
cluster 2	positive regulation of cell cycle process	FALSE	2	GO:0045787	positive regulation of cell cycle	BP	243	8	4.44	1.8025	0.85	0.0776583	#N/A	Ccnt2, Mdm4, Plrg1, Psrc1, Trp73, Pidd1, Mdm2, Rb1
cluster 2	tissue homeostasis	FALSE	3	GO:0060249	anatomical structure homeostasis	BP	243	8	4.44	1.8025	0.85	0.0776583	#N/A	Terf1, Cd34, Neurod1, P2rx7, Bax, Ptk2b, Rb1, Adrb2
cluster 2	regulation of cell cycle arrest	FALSE	5	GO:0000075	cell cycle checkpoint	BP	163	6	2.98	2.01391	1.01	0.0784588	#N/A	Zak, Trp73, Pidd1, Mdm2, Ccng1, Plk2
cluster 2	T cell proliferation	FALSE	7	GO:0032944	regulation of mononuclear cell proliferation	BP	125	5	2.28	2.18859	1.13	0.0789816	#N/A	Nfatc2, Ptpn6, Lgals9, Foxj1, Cd80
cluster 2	regulation of exocytosis	FALSE	4	GO:0045055	regulated exocytosis	BP	125	5	2.28	2.18859	1.13	0.0789816	#N/A	Rab3gap1, Sytl1, Pclo, P2rx7, Lgals9
cluster 2	release of sequestered calcium ion into cytosol	FALSE	15	GO:0051235	maintenance of location	BP	204	7	3.73	1.87905	0.91	0.0805382	#N/A	P2rx7, Ptpn6, Bax, Htr1b, Abhd5, Lgals9, Ptk2b
cluster 2	negative regulation of neuron apoptotic process	TRUE	4	GO:0043524	negative regulation of neuron apoptotic process	BP	127	5	2.32	2.15846	1.11	0.0832269	0.150849	Btg2, Draxin, Trp73, Bax, Ptk2b
cluster 2	T cell proliferation	FALSE	7	GO:0070663	regulation of leukocyte proliferation	BP	127	5	2.32	2.15846	1.11	0.0832269	#N/A	Nfatc2, Ptpn6, Lgals9, Foxj1, Cd80
cluster 2	regulation of ERK1 and ERK2 cascade	FALSE	3	GO:0045785	positive regulation of cell adhesion	BP	247	8	4.51	1.77769	0.83	0.0835098	#N/A	Sdc4, Npnt, Ptpn6, Prkd2, Lgals9, Ptk2b, Cd80, Rhod
cluster 2	positive regulation of binding	TRUE	1	GO:0051099	positive regulation of binding	BP	128	5	2.34	2.14355	1.1	0.0853942	0.151436	Neurod1, Cald1, Lgals9, Plk2, Rb1
cluster 2	connective tissue development	TRUE	1	GO:0061448	connective tissue development	BP	168	6	3.07	1.95884	0.97	0.0877245	0.151436	Col5a1, Nfib, Matn1, Adamts7, Foxd1, Nov
cluster 2	regulation of lipid metabolic process	TRUE	1	GO:0019216	regulation of lipid metabolic process	BP	209	7	3.82	1.82766	0.87	0.0888549	0.151436	Slc45a3, Nfkb1, Abhd5, Ptk2b, Rb1, Vdr, Adrb2
cluster 2	negative regulation of protein kinase activity	TRUE	3	GO:0006469	negative regulation of protein kinase activity	BP	169	6	3.09	1.94531	0.96	0.089647	0.151436	Fam72a, Trp73, Ptpn6, Lats2, Rb1, Mllt1
cluster 2	embryonic epithelial tube formation	TRUE	4	GO:0001838	embryonic epithelial tube formation	BP	130	5	2.38	2.09943	1.07	0.0898173	0.151436	Rab23, Wnt6, Sdc4, St14, Apaf1
cluster 2	regulation of transporter activity	TRUE	2	GO:0032409	regulation of transporter activity	BP	130	5	2.38	2.09943	1.07	0.0898173	0.151436	Sgk3, Scn1b, Scn3b, Ptk2b, Fhl1
cluster 2	embryonic epithelial tube formation	FALSE	4	GO:0072175	epithelial tube formation	BP	130	5	2.38	2.09943	1.07	0.0898173	#N/A	Rab23, Wnt6, Sdc4, St14, Apaf1
cluster 2	regulation of sodium ion transport	FALSE	8	GO:0060047	heart contraction	BP	131	5	2.39	2.08493	1.06	0.0920728	#N/A	Mdm4, Scn1b, Scn3b, Mdm2, Adrb2
cluster 2	negative regulation of secretion by cell	FALSE	4	GO:0001818	negative regulation of cytokine production	BP	132	5	2.41	2.07053	1.05	0.0943574	#N/A	Cd34, Nfkb1, Ssc5d, Lgals9, Foxj1
cluster 2	central nervous system neuron differentiation	TRUE	3	GO:0021953	central nervous system neuron differentiation	BP	132	5	2.41	2.07053	1.05	0.0943574	0.155475	Btg2, Nfib, Draxin, Scn1b, Hprt
cluster 2	regulation of myeloid cell differentiation	TRUE	3	GO:0045637	regulation of myeloid cell differentiation	BP	132	5	2.41	2.07053	1.05	0.0943574	0.155475	Leo1, Foxo3, Lif, Ptk2b, Rb1
cluster 2	regulation of lymphocyte mediated immunity	FALSE	6	GO:0002443	leukocyte mediated immunity	BP	172	6	3.14	1.90528	0.93	0.0955517	#N/A	P2rx7, Ptpn6, Lgals9, Foxj1, Tap1, C4b
cluster 2	cell junction assembly	FALSE	5	GO:0034330	cell junction organization	BP	172	6	3.14	1.90528	0.93	0.0955517	#N/A	Sdc4, Micall2, Perp, Ptk2b, Efna5, Rhod
cluster 2	negative regulation of protein kinase activity	FALSE	3	GO:0051348	negative regulation of transferase activity	BP	213	7	3.89	1.8025	0.85	0.0958466	#N/A	Terf1, Fam72a, Trp73, Ptpn6, Lats2, Rb1, Mllt1
cluster 2	regulation of cell-substrate adhesion	TRUE	3	GO:0010810	regulation of cell-substrate adhesion	BP	133	5	2.43	2.05623	1.04	0.0966709	0.155748	Sdc4, Npnt, Ptk2b, Efna5, Rhod
cluster 2	ion channel complex	TRUE	3	GO:0034702	ion channel complex	CC	133	5	2.43	2.05623	1.04	0.0966709	0.155748	Scn1b, Cpt1c, Scn3b, Ptk2b, Gria3
cluster 2	regulation of synaptic plasticity	FALSE	2	GO:0050804	modulation of chemical synaptic transmission	BP	214	7	3.91	1.79005	0.84	0.0976412	#N/A	Serpine2, Rab3gap1, Vgf, Htr1b, Baiap2, Plk2, Ptk2b
cluster 2	regulation of sodium ion transport	FALSE	8	GO:0003015	heart process	BP	134	5	2.45	2.04202	1.03	0.0990131	#N/A	Mdm4, Scn1b, Scn3b, Mdm2, Adrb2
cluster 2	regulation of peptide hormone secretion	TRUE	11	GO:0090276	regulation of peptide hormone secretion	BP	134	5	2.45	2.04202	1.03	0.0990131	0.157768	Pfkfb2, Lif, Oxct1, Nov, Efna5
cluster 2	release of sequestered calcium ion into cytosol	FALSE	15	GO:0006874	cellular calcium ion homeostasis	BP	215	7	3.93	1.77769	0.83	0.0994543	#N/A	P2rx7, Ptpn6, Bax, Htr1b, Atp2a3, Ptk2b, Vdr
cluster 2	regulation of peptide hormone secretion	FALSE	11	GO:0002791	regulation of peptide secretion	BP	135	5	2.47	2.02792	1.02	0.101384	#N/A	Pfkfb2, Lif, Oxct1, Nov, Efna5
cluster 2	endothelial cell migration	FALSE	5	GO:0010631	epithelial cell migration	BP	175	6	3.2	1.87905	0.91	0.101661	#N/A	Prkd2, Mmrn2, Ltb4r2, Ptk2b, Nov, Ptp4a3
cluster 2	negative regulation of neuron differentiation	FALSE	4	GO:0050768	negative regulation of neurogenesis	BP	217	7	3.97	1.76541	0.82	0.103136	#N/A	Srgap2, Draxin, Trp73, Foxo3, Mdm2, Trim11, Plk2
cluster 2	second-messenger-mediated signaling	TRUE	3	GO:0019932	second-messenger-mediated signaling	BP	136	5	2.49	2.01391	1.01	0.103783	0.161812	Neurod1, Nfatc2, Pclo, Exoc4, Ptk2b
cluster 2	cell junction assembly	TRUE	5	GO:0034329	cell junction assembly	BP	136	5	2.49	2.01391	1.01	0.103783	0.161812	Sdc4, Micall2, Ptk2b, Efna5, Rhod
cluster 2	reactive oxygen species metabolic process	TRUE	2	GO:0072593	reactive oxygen species metabolic process	BP	177	6	3.23	1.85318	0.89	0.105845	0.163272	Pid1, Cd34, P2rx7, Foxo3, Ptk2b, Nrros
cluster 2	endothelial cell migration	FALSE	5	GO:0090132	epithelium migration	BP	177	6	3.23	1.85318	0.89	0.105845	#N/A	Prkd2, Mmrn2, Ltb4r2, Ptk2b, Nov, Ptp4a3
cluster 2	regulation of peptide hormone secretion	FALSE	11	GO:0090087	regulation of peptide transport	BP	137	5	2.5	2	1	0.10621	#N/A	Pfkfb2, Lif, Oxct1, Nov, Efna5
cluster 2	regulation of cation transmembrane transport	FALSE	4	GO:0034765	regulation of ion transmembrane transport	BP	219	7	4	1.75321	0.81	0.106891	#N/A	P2rx7, Ptpn6, Scn1b, Bax, Scn3b, Ptk2b, Fhl1
cluster 2	protein processing	FALSE	2	GO:0051604	protein maturation	BP	178	6	3.25	1.84038	0.88	0.107971	#N/A	Serpine2, Cpz, P2rx7, Asprv1, Perp, Mdm2
cluster 2	endothelial cell migration	FALSE	5	GO:0090130	tissue migration	BP	178	6	3.25	1.84038	0.88	0.107971	#N/A	Prkd2, Mmrn2, Ltb4r2, Ptk2b, Nov, Ptp4a3
cluster 2	release of sequestered calcium ion into cytosol	FALSE	15	GO:0007204	positive regulation of cytosolic calcium ion concentration	BP	138	5	2.52	1.98618	0.99	0.108665	#N/A	P2rx7, Ptpn6, Bax, Htr1b, Ptk2b
cluster 2	actin cytoskeleton reorganization	FALSE	5	GO:0007015	actin filament organization	BP	263	8	4.81	1.65864	0.73	0.109446	#N/A	Sirpa, Sdc4, Micall2, Cald1, Gas7, Baiap2, Ptk2b, Rhod
cluster 2	muscle organ development	TRUE	2	GO:0007517	muscle organ development	BP	263	8	4.81	1.65864	0.73	0.109446	0.167049	Ccnt2, Btg2, Eng, Trp73, Lif, Unc45b, Rb1, Adrb2
cluster 2	activation of protein kinase activity	FALSE	3	GO:0071900	regulation of protein serine/threonine kinase activity	BP	309	9	5.65	1.59107	0.67	0.113533	#N/A	Cab39, Ccnt2, Zak, Psrc1, Trp73, P2rx7, Ptpn6, Lats2, Ptk2b
cluster 2	bone development	TRUE	2	GO:0060348	bone development	BP	140	5	2.56	1.95884	0.97	0.113658	0.17167	Rab23, Nab1, Matn1, Ptpn6, Nab2
cluster 2	synaptic transmission, glutamatergic	FALSE	11	GO:0009165	nucleotide biosynthetic process	BP	181	6	3.31	1.81504	0.86	0.114479	#N/A	Pid1, Ak1, Htr1b, Ptk2b, Adrb2, Hprt
cluster 2	negative regulation of cell migration	FALSE	4	GO:0040013	negative regulation of locomotion	BP	181	6	3.31	1.81504	0.86	0.114479	#N/A	Srgap2, Eng, Rap2b, Trp53inp1, Mmrn2, Nov
cluster 2	regulation of exocytosis	FALSE	4	GO:0006887	exocytosis	BP	223	7	4.08	1.71713	0.78	0.11462	#N/A	Rab3gap1, Sdc4, Sytl1, Pclo, P2rx7, Exoc4, Lgals9
cluster 2	endothelial cell migration	FALSE	5	GO:0001667	ameboidal-type cell migration	BP	268	8	4.9	1.6358	0.71	0.118368	#N/A	Srgap2, Sdc4, Prkd2, Mmrn2, Ltb4r2, Ptk2b, Nov, Ptp4a3
cluster 2	positive regulation of protein serine/threonine kinase activity	FALSE	3	GO:0033674	positive regulation of kinase activity	BP	312	9	5.7	1.58008	0.66	0.118523	#N/A	Cab39, Ccnt2, Pfkfb2, Zak, Sdc4, Psrc1, Trp73, P2rx7, Ptk2b
cluster 2	negative regulation of cell migration	FALSE	4	GO:0051271	negative regulation of cellular component movement	BP	183	6	3.34	1.79005	0.84	0.118926	#N/A	Srgap2, Eng, Rap2b, Trp53inp1, Mmrn2, Nov
cluster 2	glycosaminoglycan binding	FALSE	2	GO:1901681	sulfur compound binding	MF	144	5	2.63	1.90528	0.93	0.123967	#N/A	Serpine2, Cd34, Col5a1, Lxn, Nov
cluster 2	negative regulation of protein kinase activity	FALSE	3	GO:0033673	negative regulation of kinase activity	BP	186	6	3.4	1.76541	0.82	0.125756	#N/A	Fam72a, Trp73, Ptpn6, Lats2, Rb1, Mllt1
cluster 2	synaptic transmission, glutamatergic	FALSE	11	GO:1901293	nucleoside phosphate biosynthetic process	BP	187	6	3.42	1.75321	0.81	0.128075	#N/A	Pid1, Ak1, Htr1b, Ptk2b, Adrb2, Hprt
cluster 2	activation of protein kinase activity	TRUE	3	GO:0032147	activation of protein kinase activity	BP	146	5	2.67	1.87905	0.91	0.12928	0.193254	Cab39, Zak, Trp73, P2rx7, Ptk2b
cluster 2	skin development	FALSE	2	GO:0008544	epidermis development	BP	188	6	3.44	1.7411	0.8	0.130415	#N/A	Nab1, St14, Nab2, Zfp750, Lats2, Vdr
cluster 2	response to topologically incorrect protein	FALSE	2	GO:0034976	response to endoplasmic reticulum stress	BP	188	6	3.44	1.7411	0.8	0.130415	#N/A	Ubxn4, Yod1, Bbc3, Bax, Apaf1, Nrros
cluster 2	lipid catabolic process	TRUE	1	GO:0016042	lipid catabolic process	BP	189	6	3.45	1.7411	0.8	0.132775	0.194868	Abcd3, Pafah2, Crabp1, Abhd5, Adrb2, Pla2g16
cluster 2	negative regulation of immune system process	TRUE	1	GO:0002683	negative regulation of immune system process	BP	232	7	4.24	1.64718	0.72	0.133048	0.194868	Ptpn6, Leo1, Lgals9, Foxj1, Ptk2b, Nov, Tap1
cluster 2	regulation of epithelial cell proliferation	FALSE	2	GO:0050673	epithelial cell proliferation	BP	276	8	5.04	1.59107	0.67	0.133428	#N/A	Cd34, Nfib, Prkd2, Bax, Nkx2-9, Rb1, Nov, Vdr
cluster 2	regulation of biomineral tissue development	FALSE	4	GO:0030278	regulation of ossification	BP	148	5	2.7	1.85318	0.89	0.134696	#N/A	Npnt, Matn1, P2rx7, Ptk2b, Adrb2
cluster 2	response to lipopolysaccharide	TRUE	2	GO:0032496	response to lipopolysaccharide	BP	149	5	2.72	1.84038	0.88	0.137441	0.197316	Nfkb1, P2rx7, Mapkapk3, Lgals9, Cd80
cluster 2	positive regulation of GTPase activity	TRUE	2	GO:0043547	positive regulation of GTPase activity	BP	149	5	2.72	1.84038	0.88	0.137441	0.197316	Rab3gap1, Srgap2, Foxj1, Ptk2b, Ralbp1
cluster 2	regulation of protein complex assembly	FALSE	2	GO:0044089	positive regulation of cellular component biogenesis	BP	324	9	5.92	1.51572	0.6	0.139656	#N/A	Terf1, Rab3gap1, Sdc4, Psrc1, P2rx7, Bax, Baiap2, Ptk2b, Efna5
cluster 2	release of sequestered calcium ion into cytosol	FALSE	15	GO:0051480	regulation of cytosolic calcium ion concentration	BP	151	5	2.76	1.81504	0.86	0.143006	#N/A	P2rx7, Ptpn6, Bax, Htr1b, Ptk2b
cluster 2	negative regulation of secretion by cell	FALSE	4	GO:0050900	leukocyte migration	BP	152	5	2.78	1.8025	0.85	0.145825	#N/A	Cd34, Lgals9, Foxj1, Ptk2b, Nov
cluster 2	regulation of transmembrane receptor protein serine/threonine kinase signaling pathway	TRUE	2	GO:0090092	regulation of transmembrane receptor protein serine/threonine kinase signaling pathway	BP	153	5	2.8	1.79005	0.84	0.148668	0.211341	Eng, Npnt, Lgals9, Foxd1, Nov
cluster 2	positive regulation of protein serine/threonine kinase activity	FALSE	3	GO:0045860	positive regulation of protein kinase activity	BP	284	8	5.19	1.53688	0.62	0.149423	#N/A	Cab39, Ccnt2, Zak, Sdc4, Psrc1, Trp73, P2rx7, Ptk2b
cluster 2	negative regulation of cell-cell adhesion	FALSE	4	GO:0022407	regulation of cell-cell adhesion	BP	240	7	4.39	1.59107	0.67	0.150589	#N/A	Serpine2, Ptpn6, Lgals9, Foxj1, Cd80, Efna5, Adrb2
cluster 2	negative regulation of inflammatory response	FALSE	4	GO:0050727	regulation of inflammatory response	BP	155	5	2.83	1.76541	0.82	0.154423	#N/A	Nfkb1, Lgals9, Aoah, Nov, Adrb2
cluster 2	membrane raft	TRUE	3	GO:0045121	membrane raft	CC	242	7	4.42	1.58008	0.66	0.155138	0.218398	Sdc4, Rap2b, Ltb4r1, Ptk2b, Vdr, Mdga1, Adrb2
cluster 2	membrane raft	FALSE	3	GO:0098857	membrane microdomain	CC	242	7	4.42	1.58008	0.66	0.155138	#N/A	Sdc4, Rap2b, Ltb4r1, Ptk2b, Vdr, Mdga1, Adrb2
cluster 2	GTPase regulator activity	FALSE	5	GO:0017016	Ras GTPase binding	MF	243	7	4.44	1.58008	0.66	0.157436	#N/A	Rab3gap1, Srgap2, Sytl1, Micall2, Exoc4, Rtkn, Ralbp1
cluster 2	regulation of protein binding	TRUE	2	GO:0043393	regulation of protein binding	BP	157	5	2.87	1.7411	0.8	0.160271	0.223455	Ckmt1, Cald1, Bax, Plk2, Adrb2
cluster 2	organelle disassembly	FALSE	2	GO:0022411	cellular component disassembly	BP	335	9	6.12	1.47427	0.56	0.160622	#N/A	Eif2d, Prkd2, Bax, Ckap2, Adamts7, Plod2, Apaf1, Hist3h2a, Adrb2
cluster 2	regulation of sodium ion transport	FALSE	8	GO:0006936	muscle contraction	BP	159	5	2.91	1.71713	0.78	0.166208	#N/A	Npnt, Cald1, Scn1b, Scn3b, Adrb2
cluster 2	negative regulation of protein transport	TRUE	2	GO:0051224	negative regulation of protein transport	BP	159	5	2.91	1.71713	0.78	0.166208	0.229525	Rab23, Cd34, Ssc5d, Lgals9, Nov
cluster 2	positive regulation of cell cycle process	TRUE	2	GO:0090068	positive regulation of cell cycle process	BP	160	5	2.92	1.70527	0.77	0.169208	0.231464	Plrg1, Trp73, Pidd1, Mdm2, Rb1
cluster 2	regulation of mitochondrion organization	TRUE	3	GO:0010821	regulation of mitochondrion organization	BP	161	5	2.94	1.69349	0.76	0.172231	0.233397	Pid1, Micall2, Bbc3, Bax, Adrb2
cluster 2	regulation of ERK1 and ERK2 cascade	TRUE	3	GO:0070372	regulation of ERK1 and ERK2 cascade	BP	163	5	2.98	1.68179	0.75	0.178338	0.239435	Npnt, Ptpn6, Prkd2, Lif, Ptk2b
cluster 2	retina development in camera-type eye	FALSE	3	GO:0001654	eye development	BP	252	7	4.61	1.51572	0.6	0.178808	#N/A	Cnga3, Rab3gap1, Col5a1, Neurod1, Bax, Pou4f2, Lif
cluster 2	regulation of leukocyte differentiation	TRUE	1	GO:1902105	regulation of leukocyte differentiation	BP	165	5	3.02	1.65864	0.73	0.184526	0.24547	Ptpn6, Lif, Lgals9, Foxj1, Rb1
cluster 2	regulation of peptide hormone secretion	FALSE	11	GO:0046883	regulation of hormone secretion	BP	166	5	3.03	1.64718	0.72	0.187649	#N/A	Pfkfb2, Lif, Oxct1, Nov, Efna5
cluster 2	regulation of myeloid cell differentiation	FALSE	3	GO:0030099	myeloid cell differentiation	BP	256	7	4.68	1.49485	0.58	0.188686	#N/A	Dyrk3, Ptpn6, Leo1, Foxo3, Lif, Ptk2b, Rb1
cluster 2	GTPase regulator activity	FALSE	5	GO:0031267	small GTPase binding	MF	256	7	4.68	1.49485	0.58	0.188686	#N/A	Rab3gap1, Srgap2, Sytl1, Micall2, Exoc4, Rtkn, Ralbp1
cluster 2	skin development	TRUE	2	GO:0043588	skin development	BP	167	5	3.05	1.6358	0.71	0.190792	0.251498	Col5a1, Asprv1, St14, Lats2, Vdr
cluster 2	vacuole organization	FALSE	2	GO:0016236	macroautophagy	BP	257	7	4.7	1.49485	0.58	0.19119	#N/A	Rab23, Rab3gap1, Trp53inp1, Prkd2, Adamts7, Plod2, Adrb2
cluster 2	extrinsic apoptotic signaling pathway	TRUE	2	GO:0097191	extrinsic apoptotic signaling pathway	BP	168	5	3.07	1.6245	0.7	0.193953	0.253362	Sgk3, P2rx7, Bax, Pidd1, Foxo3
cluster 2	positive regulation of GTPase activity	FALSE	2	GO:0043087	regulation of GTPase activity	BP	213	6	3.89	1.53688	0.62	0.195102	#N/A	Rab3gap1, Srgap2, Foxj1, Ptk2b, Efna5, Ralbp1
cluster 2	extrinsic apoptotic signaling pathway	FALSE	2	GO:0048872	homeostasis of number of cells	BP	213	6	3.89	1.53688	0.62	0.195102	#N/A	Dyrk3, P2rx7, Bax, Foxo3, Rb1, Nov
cluster 2	negative regulation of neuron differentiation	TRUE	4	GO:0045665	negative regulation of neuron differentiation	BP	169	5	3.09	1.61328	0.69	0.197133	0.255217	Draxin, Trp73, Foxo3, Mdm2, Plk2
cluster 2	regulation of microtubule cytoskeleton organization	FALSE	3	GO:0051493	regulation of cytoskeleton organization	BP	353	9	6.45	1.39474	0.48	0.197966	#N/A	Dst, Sdc4, Psrc1, Ckap2, Baiap2, Plk2, Ptk2b, Efna5, Rhod
cluster 2	DNA biosynthetic process	FALSE	2	GO:0051054	positive regulation of DNA metabolic process	BP	170	5	3.11	1.61328	0.69	0.200332	#N/A	Parm1, Prkd2, Bax, Mgmt, Ptk2b
cluster 2	nuclear chromatin	TRUE	1	GO:0000790	nuclear chromatin	CC	261	7	4.77	1.46409	0.55	0.201341	0.258358	Nucks1, Nfatc2, Etv3, H2afx, Hist3h2a, Hist1h2bc, Vdr
cluster 2	retina development in camera-type eye	FALSE	3	GO:0043010	camera-type eye development	BP	217	6	3.97	1.51572	0.6	0.206438	#N/A	Cnga3, Rab3gap1, Neurod1, Bax, Pou4f2, Lif
cluster 2	viral life cycle	TRUE	4	GO:0019058	viral life cycle	BP	172	5	3.14	1.59107	0.67	0.206781	0.263011	Ccnt2, Nucks1, Zfp809, Trim11, Tap1
cluster 2	regulation of ERK1 and ERK2 cascade	FALSE	3	GO:0070371	ERK1 and ERK2 cascade	BP	173	5	3.16	1.58008	0.66	0.210032	#N/A	Npnt, Ptpn6, Prkd2, Lif, Ptk2b
cluster 2	B cell activation	FALSE	2	GO:0030098	lymphocyte differentiation	BP	219	6	4	1.49485	0.58	0.212194	#N/A	Ptpn6, Bax, Lgals9, Foxj1, Ptk2b, Itm2a
cluster 2	vacuole organization	TRUE	2	GO:0007033	vacuole organization	BP	176	5	3.22	1.55833	0.64	0.219882	0.277242	Rab23, Rab3gap1, Trp53inp1, P2rx7, Adrb2
cluster 2	ATPase activity, coupled	TRUE	1	GO:0042623	ATPase activity, coupled	MF	270	7	4.93	1.41421	0.5	0.224917	0.278359	Mcm6, D1Pas1, Abcd3, Abcb1b, Atp2a3, Tap1, Dhx16
cluster 2	organelle disassembly	TRUE	2	GO:1903008	organelle disassembly	BP	178	5	3.25	1.53688	0.62	0.226527	0.278359	Eif2d, Prkd2, Adamts7, Plod2, Adrb2
cluster 2	nuclear membrane	TRUE	2	GO:0031965	nuclear membrane	CC	178	5	3.25	1.53688	0.62	0.226527	0.278359	Plrg1, P2rx7, Tmem43, Alox5, Aen
cluster 2	second-messenger-mediated signaling	FALSE	3	GO:0005938	cell cortex	CC	181	5	3.31	1.51572	0.6	0.236605	#N/A	Hmcn2, Pclo, Exoc4, Cald1, Ptk2b
cluster 2	DNA replication	TRUE	1	GO:0006260	DNA replication	BP	229	6	4.19	1.43396	0.52	0.241773	0.2941	Terf1, Pid1, Mcm6, Nucks1, Nfib, Polk
cluster 2	purine nucleoside monophosphate metabolic process	TRUE	9	GO:0009126	purine nucleoside monophosphate metabolic process	BP	183	5	3.34	1.49485	0.58	0.243393	0.2941	Pid1, Pfkfb2, Ak1, P2rx7, Hprt
cluster 2	purine nucleoside monophosphate metabolic process	FALSE	9	GO:0009167	purine ribonucleoside monophosphate metabolic process	BP	183	5	3.34	1.49485	0.58	0.243393	#N/A	Pid1, Pfkfb2, Ak1, P2rx7, Hprt
cluster 2	regulation of epithelial cell proliferation	TRUE	2	GO:0050678	regulation of epithelial cell proliferation	BP	231	6	4.22	1.42405	0.51	0.247834	0.296992	Nfib, Prkd2, Bax, Nkx2-9, Rb1, Vdr
cluster 2	regulation of biomineral tissue development	FALSE	4	GO:0001503	ossification	BP	280	7	5.12	1.36604	0.45	0.252179	#N/A	Nab1, Npnt, Matn1, P2rx7, Nab2, Ptk2b, Adrb2
cluster 2	purine nucleoside monophosphate metabolic process	FALSE	9	GO:0009161	ribonucleoside monophosphate metabolic process	BP	186	5	3.4	1.47427	0.56	0.253672	#N/A	Pid1, Pfkfb2, Ak1, P2rx7, Hprt
cluster 2	mesenchyme development	TRUE	1	GO:0060485	mesenchyme development	BP	186	5	3.4	1.47427	0.56	0.253672	0.29936	Mdm4, Eng, Exoc4, Mdm2, Foxd1
cluster 2	plasma membrane organization	TRUE	1	GO:0007009	plasma membrane organization	BP	233	6	4.26	1.40444	0.49	0.25394	0.29936	Pid1, Col5a1, Ano3, P2rx7, Scn3b, Baiap2
cluster 2	regulation of transmembrane receptor protein serine/threonine kinase signaling pathway	FALSE	2	GO:0007178	transmembrane receptor protein serine/threonine kinase signaling pathway	BP	233	6	4.26	1.40444	0.49	0.25394	#N/A	Eng, Ppm1l, Npnt, Lgals9, Foxd1, Nov
cluster 2	GTPase regulator activity	FALSE	5	GO:0051020	GTPase binding	MF	284	7	5.19	1.34723	0.43	0.263358	#N/A	Rab3gap1, Srgap2, Sytl1, Micall2, Exoc4, Rtkn, Ralbp1
cluster 2	phosphoprotein phosphatase activity	FALSE	3	GO:0006470	protein dephosphorylation	BP	190	5	3.47	1.44393	0.53	0.267541	#N/A	Dusp28, Ptpn14, Ppm1l, Ptpn6, Ptp4a3
cluster 2	purine nucleoside monophosphate metabolic process	FALSE	9	GO:0009123	nucleoside monophosphate metabolic process	BP	191	5	3.49	1.43396	0.52	0.271035	#N/A	Pid1, Pfkfb2, Ak1, P2rx7, Hprt
cluster 2	positive regulation of neuron projection development	TRUE	3	GO:0010976	positive regulation of neuron projection development	BP	241	6	4.4	1.36604	0.45	0.27876	0.325969	Serpine2, Scn1b, Lif, Baiap2, Ptk2b, Efna5
cluster 2	actin cytoskeleton reorganization	FALSE	5	GO:0051258	protein polymerization	BP	195	5	3.56	1.40444	0.49	0.285109	#N/A	Psrc1, Micall2, Gas7, Baiap2, Ptk2b
cluster 2	branching morphogenesis of an epithelial tube	FALSE	6	GO:0001822	kidney development	BP	196	5	3.58	1.39474	0.48	0.288649	#N/A	Wnt6, Npnt, Bax, Lif, Foxd1
cluster 2	response to peptide hormone	TRUE	2	GO:0043434	response to peptide hormone	BP	197	5	3.6	1.38511	0.47	0.292198	0.33626	Pid1, Nucks1, Nfkb1, Vgf, Baiap2
cluster 2	protein autophosphorylation	TRUE	1	GO:0046777	protein autophosphorylation	BP	197	5	3.6	1.38511	0.47	0.292198	0.33626	Eng, Rap2b, Prkd2, Mapkapk3, Ptk2b
cluster 2	positive regulation of neuron projection development	FALSE	3	GO:0045666	positive regulation of neuron differentiation	BP	299	7	5.46	1.28343	0.36	0.306413	#N/A	Serpine2, Neurod1, Scn1b, Lif, Baiap2, Ptk2b, Efna5
cluster 2	membrane raft	FALSE	3	GO:0098589	membrane region	CC	300	7	5.48	1.27456	0.35	0.309337	#N/A	Sdc4, Rap2b, Ltb4r1, Ptk2b, Vdr, Mdga1, Adrb2
cluster 2	positive regulation of neuron projection development	FALSE	3	GO:0031346	positive regulation of cell projection organization	BP	301	7	5.5	1.27456	0.35	0.312266	#N/A	Serpine2, P2rx7, Scn1b, Lif, Baiap2, Ptk2b, Efna5
cluster 2	proteasome-mediated ubiquitin-dependent protein catabolic process	TRUE	2	GO:0043161	proteasome-mediated ubiquitin-dependent protein catabolic process	BP	301	7	5.5	1.27456	0.35	0.312266	0.356524	Ube2w, Ubxn4, Yod1, Klhl42, Mdm2, Plk2, Nrros
cluster 2	extrinsic component of plasma membrane	FALSE	2	GO:0019898	extrinsic component of membrane	CC	207	5	3.78	1.31951	0.4	0.328057	#N/A	Serpine2, Sytl1, Gng12, St14, Ptk2b
cluster 2	second-messenger-mediated signaling	FALSE	3	GO:0099568	cytoplasmic region	CC	208	5	3.8	1.31951	0.4	0.331672	#N/A	Hmcn2, Pclo, Exoc4, Cald1, Ptk2b
cluster 2	regulation of lymphocyte mediated immunity	FALSE	6	GO:0002697	regulation of immune effector process	BP	258	6	4.72	1.27456	0.35	0.333119	#N/A	Pm20d1, P2rx7, Ptpn6, Lgals9, Foxj1, Tap1
cluster 2	response to peptide hormone	FALSE	2	GO:1901652	response to peptide	BP	210	5	3.84	1.30134	0.38	0.338914	#N/A	Pid1, Nucks1, Nfkb1, Vgf, Baiap2
cluster 2	positive regulation of apoptotic signaling pathway	FALSE	2	GO:2001233	regulation of apoptotic signaling pathway	BP	311	7	5.68	1.23114	0.3	0.341823	#N/A	Sgk3, Trp53inp1, Trp73, Bbc3, Bax, Pidd1, Apaf1
cluster 2	activation of protein kinase activity	FALSE	3	GO:0043405	regulation of MAP kinase activity	BP	211	5	3.86	1.29235	0.37	0.34254	#N/A	Zak, Trp73, P2rx7, Ptpn6, Ptk2b
cluster 2	positive regulation of cytokine production	TRUE	1	GO:0001819	positive regulation of cytokine production	BP	212	5	3.87	1.29235	0.37	0.346169	0.392144	Cd34, P2rx7, Prkd2, Lgals9, Afap1l2
cluster 2	branching morphogenesis of an epithelial tube	FALSE	6	GO:0072001	renal system development	BP	212	5	3.87	1.29235	0.37	0.346169	#N/A	Wnt6, Npnt, Bax, Lif, Foxd1
cluster 2	regulation of sodium ion transport	FALSE	8	GO:0003012	muscle system process	BP	216	5	3.95	1.26576	0.34	0.360706	#N/A	Npnt, Cald1, Scn1b, Scn3b, Adrb2
cluster 2	aromatic compound catabolic process	TRUE	1	GO:0019439	aromatic compound catabolic process	BP	216	5	3.95	1.26576	0.34	0.360706	0.405445	Btg2, Ephx1, Bax, Apaf1, Hprt
cluster 2	cell projection assembly	TRUE	1	GO:0030031	cell projection assembly	BP	319	7	5.83	1.19748	0.26	0.365726	0.407925	Rab23, Srgap2, Dnaic1, P2rx7, Foxj1, Wdr35, Rhod
cluster 2	regulation of mitochondrion organization	FALSE	3	GO:0090150	establishment of protein localization to membrane	BP	218	5	3.98	1.25701	0.33	0.367984	#N/A	Pid1, Rab3gap1, Exoc4, Bbc3, Bax
cluster 2	regulation of protein catabolic process	TRUE	1	GO:0042176	regulation of protein catabolic process	BP	269	6	4.92	1.22264	0.29	0.368995	0.408223	Serpine2, Mdm4, Azin2, Mdm2, Plk2, Ptk2b
cluster 2	GTPase regulator activity	TRUE	5	GO:0030695	GTPase regulator activity	MF	219	5	4	1.24833	0.32	0.371624	0.408223	Rab3gap1, Srgap2, Arap2, Rtkn, Ralbp1
cluster 2	external side of plasma membrane	FALSE	2	GO:0016050	vesicle organization	BP	220	5	4.02	1.23971	0.31	0.375264	#N/A	Serpine2, Cd34, Sdc4, Sytl1, P2rx7
cluster 2	purine nucleoside monophosphate metabolic process	FALSE	9	GO:0046128	purine ribonucleoside metabolic process	BP	226	5	4.13	1.21419	0.28	0.397095	#N/A	Pid1, Pfkfb2, Ak1, P2rx7, Hprt
cluster 2	muscle organ development	FALSE	2	GO:0014706	striated muscle tissue development	BP	278	6	5.08	1.18099	0.24	0.398488	#N/A	Ccnt2, Btg2, Eng, Trp73, Rb1, Adrb2
cluster 2	regionalization	TRUE	1	GO:0003002	regionalization	BP	279	6	5.1	1.17283	0.23	0.401764	0.438014	Rab23, Btg2, Neurod1, Foxj1, Foxd1, Pcdh8
cluster 2	proteasome-mediated ubiquitin-dependent protein catabolic process	FALSE	2	GO:0010498	proteasomal protein catabolic process	BP	334	7	6.1	1.1487	0.2	0.410811	#N/A	Ube2w, Ubxn4, Yod1, Klhl42, Mdm2, Plk2, Nrros
cluster 2	phosphoprotein phosphatase activity	FALSE	3	GO:0016311	dephosphorylation	BP	282	6	5.15	1.16473	0.22	0.411587	#N/A	Dusp28, Ptpn14, Ppm1l, Npnt, Ptpn6, Ptp4a3
cluster 2	purine nucleoside monophosphate metabolic process	FALSE	9	GO:0042278	purine nucleoside metabolic process	BP	230	5	4.2	1.18921	0.25	0.411616	#N/A	Pid1, Pfkfb2, Ak1, P2rx7, Hprt
cluster 2	viral life cycle	FALSE	4	GO:0050792	regulation of viral process	BP	231	5	4.22	1.18099	0.24	0.415239	#N/A	Pm20d1, Nucks1, Zfp809, Trim11, Tap1
cluster 2	cell junction assembly	FALSE	5	GO:0032956	regulation of actin cytoskeleton organization	BP	236	5	4.31	1.15669	0.21	0.433302	#N/A	Sdc4, Baiap2, Ptk2b, Efna5, Rhod
cluster 2	regulation of developmental growth	FALSE	2	GO:0032535	regulation of cellular component size	BP	291	6	5.32	1.12506	0.17	0.44095	#N/A	Draxin, Trp73, P2rx7, Baiap2, Ptk2b, Efna5
cluster 2	regulation of exocytosis	FALSE	4	GO:0051656	establishment of organelle localization	BP	291	6	5.32	1.12506	0.17	0.44095	#N/A	Terf1, Rab3gap1, Psrc1, Sytl1, Pclo, P2rx7
cluster 2	purine nucleoside monophosphate metabolic process	FALSE	9	GO:0009119	ribonucleoside metabolic process	BP	240	5	4.39	1.14076	0.19	0.447671	#N/A	Pid1, Pfkfb2, Ak1, P2rx7, Hprt
cluster 2	GTPase regulator activity	FALSE	5	GO:0060589	nucleoside-triphosphatase regulator activity	MF	240	5	4.39	1.14076	0.19	0.447671	#N/A	Rab3gap1, Srgap2, Arap2, Rtkn, Ralbp1
cluster 2	organic hydroxy compound metabolic process	TRUE	1	GO:1901615	organic hydroxy compound metabolic process	BP	241	5	4.4	1.13288	0.18	0.451249	0.488292	Ephx1, Nfkb1, Ptk2b, Vdr, Hprt
cluster 2	nuclear transcription factor complex	FALSE	2	GO:0005667	transcription factor complex	CC	297	6	5.43	1.10191	0.14	0.460382	#N/A	Ercc5, Neurod1, Nfatc2, Trp73, Rb1, Vdr
cluster 2	viral life cycle	FALSE	4	GO:0043900	regulation of multi-organism process	BP	299	6	5.46	1.09429	0.13	0.466824	#N/A	Pm20d1, Nucks1, Zfp809, Trim11, Lgals9, Tap1
cluster 2	branching morphogenesis of an epithelial tube	FALSE	6	GO:0001655	urogenital system development	BP	246	5	4.5	1.10957	0.15	0.469049	#N/A	Wnt6, Npnt, Bax, Lif, Foxd1
cluster 2	viral life cycle	FALSE	4	GO:0043903	regulation of symbiosis, encompassing mutualism through parasitism	BP	246	5	4.5	1.10957	0.15	0.469049	#N/A	Pm20d1, Nucks1, Zfp809, Trim11, Tap1
cluster 2	purine nucleoside monophosphate metabolic process	FALSE	9	GO:0009116	nucleoside metabolic process	BP	251	5	4.59	1.08673	0.12	0.486671	#N/A	Pid1, Pfkfb2, Ak1, P2rx7, Hprt
cluster 2	reactive oxygen species metabolic process	FALSE	2	GO:0010035	response to inorganic substance	BP	255	5	4.66	1.07177	0.1	0.500623	#N/A	Cnga3, P2rx7, Cpne2, Foxo3, Ptk2b
cluster 2	positive regulation of cell migration	TRUE	1	GO:0030335	positive regulation of cell migration	BP	310	6	5.67	1.05702	0.08	0.501869	0.535081	Prkd2, Mdm2, Lgals9, Ptk2b, Fam83h, Rhod
cluster 2	cellular response to organic cyclic compound	TRUE	1	GO:0071407	cellular response to organic cyclic compound	BP	310	6	5.67	1.05702	0.08	0.501869	0.535081	Nfkb1, P2rx7, Pou4f2, Vdr, Crebrf, Efna5
cluster 2	nuclear membrane	FALSE	2	GO:0005635	nuclear envelope	CC	310	6	5.67	1.05702	0.08	0.501869	#N/A	Plrg1, P2rx7, Tmem43, Alox5, Bax, Aen
cluster 2	regulation of developmental growth	TRUE	2	GO:0048638	regulation of developmental growth	BP	257	5	4.7	1.06437	0.09	0.507545	0.537183	Draxin, Trp73, Lats2, Efna5, Adrb2
cluster 2	cell junction assembly	FALSE	5	GO:0032970	regulation of actin filament-based process	BP	262	5	4.79	1.04247	0.06	0.524683	#N/A	Sdc4, Baiap2, Ptk2b, Efna5, Rhod
cluster 2	purine nucleoside monophosphate metabolic process	FALSE	9	GO:1901657	glycosyl compound metabolic process	BP	265	5	4.84	1.03526	0.05	0.534843	#N/A	Pid1, Pfkfb2, Ak1, P2rx7, Hprt
cluster 2	regulation of mitochondrion organization	FALSE	3	GO:0072657	protein localization to membrane	BP	327	6	5.98	1.00696	0.01	0.554349	#N/A	Pid1, Rab3gap1, Exoc4, Bbc3, Bax, Scn3b
cluster 2	microtubule	TRUE	1	GO:0005874	microtubule	CC	330	6	6.03	0.993092	-0.01	0.563354	0.59193	Dst, Psrc1, Dnaic1, Ckap2, Dcxr, Gtse1
cluster 2	cellular response to tumor necrosis factor	FALSE	3	GO:0006979	response to oxidative stress	BP	276	5	5.04	0.993092	-0.01	0.571228	#N/A	Nfkb1, Trp53inp1, Ddias, Foxo3, Ptk2b
cluster 2	reproductive structure development	TRUE	1	GO:0048608	reproductive structure development	BP	338	6	6.18	0.972655	-0.04	0.586941	0.612276	Serpine2, Vgf, Bax, St14, Foxo3, Lif
cluster 2	regulation of intracellular protein transport	TRUE	4	GO:0033157	regulation of intracellular protein transport	BP	288	5	5.26	0.952638	-0.07	0.609197	0.629643	Rab23, Ptpn14, Micall2, Mdm2, Nov
cluster 2	regulation of intracellular protein transport	FALSE	4	GO:0034504	protein localization to nucleus	BP	288	5	5.26	0.952638	-0.07	0.609197	#N/A	Rab23, Plrg1, Mdm2, Lif, Nov
cluster 2	regulation of protein complex assembly	TRUE	2	GO:0043254	regulation of protein complex assembly	BP	289	5	5.28	0.946058	-0.08	0.612274	0.629643	Rab3gap1, Psrc1, Bax, Baiap2, Ptk2b
cluster 2	actin binding	TRUE	1	GO:0003779	actin binding	MF	301	5	5.5	0.907519	-0.14	0.648084	0.661776	Dst, Micall2, Cald1, Gas7, Anxa8
cluster 2	guanyl ribonucleotide binding	TRUE	2	GO:0032561	guanyl ribonucleotide binding	MF	304	5	5.56	0.90125	-0.15	0.656708	0.665892	Rab23, Cnga3, Rap2b, Rtkn, Rhod
cluster 2	guanyl ribonucleotide binding	FALSE	2	GO:0019001	guanyl nucleotide binding	MF	305	5	5.57	0.895025	-0.16	0.659552	#N/A	Rab23, Cnga3, Rap2b, Rtkn, Rhod
cluster 2	regulation of intracellular protein transport	FALSE	4	GO:0006913	nucleocytoplasmic transport	BP	332	5	6.07	0.823591	-0.28	0.730565	#N/A	Rab23, Ptpn14, Neurod1, Mdm2, Nov
cluster 2	cell-substrate junction	TRUE	1	GO:0030055	cell-substrate junction	CC	341	5	6.23	0.80107	-0.32	0.751723	0.756944	Dst, Eng, Sdc4, Ptk2b, Fhl1
cluster 2	regulation of intracellular protein transport	FALSE	4	GO:0032386	regulation of intracellular transport	BP	366	5	6.69	0.747425	-0.42	0.804008	#N/A	Rab23, Ptpn14, Micall2, Mdm2, Nov
cluster 2	cell adhesion molecule binding	TRUE	1	GO:0050839	cell adhesion molecule binding	MF	380	5	6.95	0.721965	-0.47	0.829284	0.829284	Npnt, Ptpn6, Baiap2, Nov, Tenm1
cluster 3	tRNA methyltransferase activity	TRUE	4	GO:0008175	tRNA methyltransferase activity	MF	87	15	3.2	4.69134	2.23	5.4028e-07	0.000141013	Ndufaf5, Trmt13, Trmt44, Setd6, Trmt11, Mettl25, Mrm1, Mettl2, Mettl23, Vcpkmt, Comtd1, Mettl17, Mettl22, Wdr4, Thumpd2
cluster 3	tRNA methyltransferase activity	FALSE	4	GO:0008173	RNA methyltransferase activity	MF	93	15	3.42	4.37717	2.13	1.31076e-06	#N/A	Ndufaf5, Trmt13, Trmt44, Setd6, Trmt11, Mettl25, Mrm1, Mettl2, Mettl23, Vcpkmt, Comtd1, Mettl17, Mettl22, Wdr4, Thumpd2
cluster 3	rRNA (adenine-N6,N6-)-dimethyltransferase activity	FALSE	65	GO:0016423	tRNA (guanine) methyltransferase activity	MF	79	13	2.9	4.46915	2.16	5.31802e-06	#N/A	Ndufaf5, Setd6, Trmt11, Mettl25, Mrm1, Mettl2, Mettl23, Vcpkmt, Comtd1, Mettl17, Mettl22, Wdr4, Thumpd2
cluster 3	rRNA (adenine-N6,N6-)-dimethyltransferase activity	FALSE	65	GO:0016300	tRNA (uracil) methyltransferase activity	MF	74	12	2.72	4.40762	2.14	1.42944e-05	#N/A	Ndufaf5, Trmt44, Setd6, Trmt11, Mettl25, Mrm1, Mettl2, Mettl23, Vcpkmt, Comtd1, Mettl17, Mettl22
cluster 3	tRNA modification	TRUE	2	GO:0006400	tRNA modification	BP	55	10	2.02	4.95883	2.31	2.66273e-05	0.00347487	Tyw5, Urm1, Trmt13, Trit1, Trmt44, Qtrt1, Mto1, Trmu, Wdr4, Thumpd2
cluster 3	tRNA modification	FALSE	2	GO:0009451	RNA modification	BP	105	14	3.86	3.63008	1.86	2.82959e-05	#N/A	Tyw5, Trub2, Urm1, Alkbh3, Nop56, Trmt13, Trit1, Trmt44, Qtrt1, Mto1, Mrm1, Trmu, Wdr4, Thumpd2
cluster 3	rRNA (adenine-N6,N6-)-dimethyltransferase activity	TRUE	65	GO:0000179	rRNA (adenine-N6,N6-)-dimethyltransferase activity	MF	72	11	2.64	4.16986	2.06	5.75724e-05	0.0050088	Ndufaf5, Setd6, Trmt11, Mettl25, Mrm1, Mettl2, Mettl23, Vcpkmt, Comtd1, Mettl17, Mettl22
cluster 3	rRNA (adenine-N6,N6-)-dimethyltransferase activity	FALSE	65	GO:0008650	rRNA (uridine-2'-O-)-methyltransferase activity	MF	72	11	2.64	4.16986	2.06	5.75724e-05	#N/A	Ndufaf5, Setd6, Trmt11, Mettl25, Mrm1, Mettl2, Mettl23, Vcpkmt, Comtd1, Mettl17, Mettl22
cluster 3	rRNA (adenine-N6,N6-)-dimethyltransferase activity	FALSE	65	GO:0008988	rRNA (adenine-N6-)-methyltransferase activity	MF	72	11	2.64	4.16986	2.06	5.75724e-05	#N/A	Ndufaf5, Setd6, Trmt11, Mettl25, Mrm1, Mettl2, Mettl23, Vcpkmt, Comtd1, Mettl17, Mettl22
cluster 3	rRNA (adenine-N6,N6-)-dimethyltransferase activity	FALSE	65	GO:0009383	rRNA (cytosine-C5-)-methyltransferase activity	MF	72	11	2.64	4.16986	2.06	5.75724e-05	#N/A	Ndufaf5, Setd6, Trmt11, Mettl25, Mrm1, Mettl2, Mettl23, Vcpkmt, Comtd1, Mettl17, Mettl22
cluster 3	rRNA (adenine-N6,N6-)-dimethyltransferase activity	FALSE	65	GO:0016205	selenocysteine methyltransferase activity	MF	72	11	2.64	4.16986	2.06	5.75724e-05	#N/A	Ndufaf5, Setd6, Trmt11, Mettl25, Mrm1, Mettl2, Mettl23, Vcpkmt, Comtd1, Mettl17, Mettl22
cluster 3	rRNA (adenine-N6,N6-)-dimethyltransferase activity	FALSE	65	GO:0016433	rRNA (adenine) methyltransferase activity	MF	72	11	2.64	4.16986	2.06	5.75724e-05	#N/A	Ndufaf5, Setd6, Trmt11, Mettl25, Mrm1, Mettl2, Mettl23, Vcpkmt, Comtd1, Mettl17, Mettl22
cluster 3	rRNA (adenine-N6,N6-)-dimethyltransferase activity	FALSE	65	GO:0016434	rRNA (cytosine) methyltransferase activity	MF	72	11	2.64	4.16986	2.06	5.75724e-05	#N/A	Ndufaf5, Setd6, Trmt11, Mettl25, Mrm1, Mettl2, Mettl23, Vcpkmt, Comtd1, Mettl17, Mettl22
cluster 3	rRNA (adenine-N6,N6-)-dimethyltransferase activity	FALSE	65	GO:0016435	rRNA (guanine) methyltransferase activity	MF	72	11	2.64	4.16986	2.06	5.75724e-05	#N/A	Ndufaf5, Setd6, Trmt11, Mettl25, Mrm1, Mettl2, Mettl23, Vcpkmt, Comtd1, Mettl17, Mettl22
cluster 3	rRNA (adenine-N6,N6-)-dimethyltransferase activity	FALSE	65	GO:0018707	1-phenanthrol methyltransferase activity	MF	72	11	2.64	4.16986	2.06	5.75724e-05	#N/A	Ndufaf5, Setd6, Trmt11, Mettl25, Mrm1, Mettl2, Mettl23, Vcpkmt, Comtd1, Mettl17, Mettl22
cluster 3	rRNA (adenine-N6,N6-)-dimethyltransferase activity	FALSE	65	GO:0019702	protein-arginine N5-methyltransferase activity	MF	72	11	2.64	4.16986	2.06	5.75724e-05	#N/A	Ndufaf5, Setd6, Trmt11, Mettl25, Mrm1, Mettl2, Mettl23, Vcpkmt, Comtd1, Mettl17, Mettl22
cluster 3	rRNA (adenine-N6,N6-)-dimethyltransferase activity	FALSE	65	GO:0034541	dimethylarsinite methyltransferase activity	MF	72	11	2.64	4.16986	2.06	5.75724e-05	#N/A	Ndufaf5, Setd6, Trmt11, Mettl25, Mrm1, Mettl2, Mettl23, Vcpkmt, Comtd1, Mettl17, Mettl22
cluster 3	rRNA (adenine-N6,N6-)-dimethyltransferase activity	FALSE	65	GO:0034807	4,5-dihydroxybenzo(a)pyrene methyltransferase activity	MF	72	11	2.64	4.16986	2.06	5.75724e-05	#N/A	Ndufaf5, Setd6, Trmt11, Mettl25, Mrm1, Mettl2, Mettl23, Vcpkmt, Comtd1, Mettl17, Mettl22
cluster 3	rRNA (adenine-N6,N6-)-dimethyltransferase activity	FALSE	65	GO:0034931	1-hydroxypyrene methyltransferase activity	MF	72	11	2.64	4.16986	2.06	5.75724e-05	#N/A	Ndufaf5, Setd6, Trmt11, Mettl25, Mrm1, Mettl2, Mettl23, Vcpkmt, Comtd1, Mettl17, Mettl22
cluster 3	rRNA (adenine-N6,N6-)-dimethyltransferase activity	FALSE	65	GO:0034933	1-hydroxy-6-methoxypyrene methyltransferase activity	MF	72	11	2.64	4.16986	2.06	5.75724e-05	#N/A	Ndufaf5, Setd6, Trmt11, Mettl25, Mrm1, Mettl2, Mettl23, Vcpkmt, Comtd1, Mettl17, Mettl22
cluster 3	rRNA (adenine-N6,N6-)-dimethyltransferase activity	FALSE	65	GO:0043770	demethylmenaquinone methyltransferase activity	MF	72	11	2.64	4.16986	2.06	5.75724e-05	#N/A	Ndufaf5, Setd6, Trmt11, Mettl25, Mrm1, Mettl2, Mettl23, Vcpkmt, Comtd1, Mettl17, Mettl22
cluster 3	rRNA (adenine-N6,N6-)-dimethyltransferase activity	FALSE	65	GO:0043776	cobalt-precorrin-6B C5-methyltransferase activity	MF	72	11	2.64	4.16986	2.06	5.75724e-05	#N/A	Ndufaf5, Setd6, Trmt11, Mettl25, Mrm1, Mettl2, Mettl23, Vcpkmt, Comtd1, Mettl17, Mettl22
cluster 3	rRNA (adenine-N6,N6-)-dimethyltransferase activity	FALSE	65	GO:0043777	cobalt-precorrin-7 C15-methyltransferase activity	MF	72	11	2.64	4.16986	2.06	5.75724e-05	#N/A	Ndufaf5, Setd6, Trmt11, Mettl25, Mrm1, Mettl2, Mettl23, Vcpkmt, Comtd1, Mettl17, Mettl22
cluster 3	rRNA (adenine-N6,N6-)-dimethyltransferase activity	FALSE	65	GO:0043780	cobalt-precorrin-5B C1-methyltransferase activity	MF	72	11	2.64	4.16986	2.06	5.75724e-05	#N/A	Ndufaf5, Setd6, Trmt11, Mettl25, Mrm1, Mettl2, Mettl23, Vcpkmt, Comtd1, Mettl17, Mettl22
cluster 3	rRNA (adenine-N6,N6-)-dimethyltransferase activity	FALSE	65	GO:0043782	cobalt-precorrin-3 C17-methyltransferase activity	MF	72	11	2.64	4.16986	2.06	5.75724e-05	#N/A	Ndufaf5, Setd6, Trmt11, Mettl25, Mrm1, Mettl2, Mettl23, Vcpkmt, Comtd1, Mettl17, Mettl22
cluster 3	rRNA (adenine-N6,N6-)-dimethyltransferase activity	FALSE	65	GO:0043791	dimethylamine methyltransferase activity	MF	72	11	2.64	4.16986	2.06	5.75724e-05	#N/A	Ndufaf5, Setd6, Trmt11, Mettl25, Mrm1, Mettl2, Mettl23, Vcpkmt, Comtd1, Mettl17, Mettl22
cluster 3	rRNA (adenine-N6,N6-)-dimethyltransferase activity	FALSE	65	GO:0043803	hydroxyneurosporene-O-methyltransferase activity	MF	72	11	2.64	4.16986	2.06	5.75724e-05	#N/A	Ndufaf5, Setd6, Trmt11, Mettl25, Mrm1, Mettl2, Mettl23, Vcpkmt, Comtd1, Mettl17, Mettl22
cluster 3	rRNA (adenine-N6,N6-)-dimethyltransferase activity	FALSE	65	GO:0043827	tRNA (adenine-57, 58-N(1)-) methyltransferase activity	MF	72	11	2.64	4.16986	2.06	5.75724e-05	#N/A	Ndufaf5, Setd6, Trmt11, Mettl25, Mrm1, Mettl2, Mettl23, Vcpkmt, Comtd1, Mettl17, Mettl22
cluster 3	rRNA (adenine-N6,N6-)-dimethyltransferase activity	FALSE	65	GO:0043833	methylamine-specific methylcobalamin:coenzyme M methyltransferase activity	MF	72	11	2.64	4.16986	2.06	5.75724e-05	#N/A	Ndufaf5, Setd6, Trmt11, Mettl25, Mrm1, Mettl2, Mettl23, Vcpkmt, Comtd1, Mettl17, Mettl22
cluster 3	rRNA (adenine-N6,N6-)-dimethyltransferase activity	FALSE	65	GO:0043834	trimethylamine methyltransferase activity	MF	72	11	2.64	4.16986	2.06	5.75724e-05	#N/A	Ndufaf5, Setd6, Trmt11, Mettl25, Mrm1, Mettl2, Mettl23, Vcpkmt, Comtd1, Mettl17, Mettl22
cluster 3	rRNA (adenine-N6,N6-)-dimethyltransferase activity	FALSE	65	GO:0043851	methanol-specific methylcobalamin:coenzyme M methyltransferase activity	MF	72	11	2.64	4.16986	2.06	5.75724e-05	#N/A	Ndufaf5, Setd6, Trmt11, Mettl25, Mrm1, Mettl2, Mettl23, Vcpkmt, Comtd1, Mettl17, Mettl22
cluster 3	rRNA (adenine-N6,N6-)-dimethyltransferase activity	FALSE	65	GO:0043852	monomethylamine methyltransferase activity	MF	72	11	2.64	4.16986	2.06	5.75724e-05	#N/A	Ndufaf5, Setd6, Trmt11, Mettl25, Mrm1, Mettl2, Mettl23, Vcpkmt, Comtd1, Mettl17, Mettl22
cluster 3	rRNA (adenine-N6,N6-)-dimethyltransferase activity	FALSE	65	GO:0051994	P-methyltransferase activity	MF	72	11	2.64	4.16986	2.06	5.75724e-05	#N/A	Ndufaf5, Setd6, Trmt11, Mettl25, Mrm1, Mettl2, Mettl23, Vcpkmt, Comtd1, Mettl17, Mettl22
cluster 3	rRNA (adenine-N6,N6-)-dimethyltransferase activity	FALSE	65	GO:0051995	Se-methyltransferase activity	MF	72	11	2.64	4.16986	2.06	5.75724e-05	#N/A	Ndufaf5, Setd6, Trmt11, Mettl25, Mrm1, Mettl2, Mettl23, Vcpkmt, Comtd1, Mettl17, Mettl22
cluster 3	rRNA (adenine-N6,N6-)-dimethyltransferase activity	FALSE	65	GO:0052624	2-phytyl-1,4-naphthoquinone methyltransferase activity	MF	72	11	2.64	4.16986	2.06	5.75724e-05	#N/A	Ndufaf5, Setd6, Trmt11, Mettl25, Mrm1, Mettl2, Mettl23, Vcpkmt, Comtd1, Mettl17, Mettl22
cluster 3	rRNA (adenine-N6,N6-)-dimethyltransferase activity	FALSE	65	GO:0052665	tRNA (uracil-2'-O-)-methyltransferase activity	MF	72	11	2.64	4.16986	2.06	5.75724e-05	#N/A	Ndufaf5, Setd6, Trmt11, Mettl25, Mrm1, Mettl2, Mettl23, Vcpkmt, Comtd1, Mettl17, Mettl22
cluster 3	rRNA (adenine-N6,N6-)-dimethyltransferase activity	FALSE	65	GO:0052666	tRNA (cytosine-2'-O-)-methyltransferase activity	MF	72	11	2.64	4.16986	2.06	5.75724e-05	#N/A	Ndufaf5, Setd6, Trmt11, Mettl25, Mrm1, Mettl2, Mettl23, Vcpkmt, Comtd1, Mettl17, Mettl22
cluster 3	rRNA (adenine-N6,N6-)-dimethyltransferase activity	FALSE	65	GO:0052667	phosphomethylethanolamine N-methyltransferase activity	MF	72	11	2.64	4.16986	2.06	5.75724e-05	#N/A	Ndufaf5, Setd6, Trmt11, Mettl25, Mrm1, Mettl2, Mettl23, Vcpkmt, Comtd1, Mettl17, Mettl22
cluster 3	rRNA (adenine-N6,N6-)-dimethyltransferase activity	FALSE	65	GO:0052735	tRNA (cytosine-3-)-methyltransferase activity	MF	72	11	2.64	4.16986	2.06	5.75724e-05	#N/A	Ndufaf5, Setd6, Trmt11, Mettl25, Mrm1, Mettl2, Mettl23, Vcpkmt, Comtd1, Mettl17, Mettl22
cluster 3	rRNA (adenine-N6,N6-)-dimethyltransferase activity	FALSE	65	GO:0070677	rRNA (cytosine-2'-O-)-methyltransferase activity	MF	72	11	2.64	4.16986	2.06	5.75724e-05	#N/A	Ndufaf5, Setd6, Trmt11, Mettl25, Mrm1, Mettl2, Mettl23, Vcpkmt, Comtd1, Mettl17, Mettl22
cluster 3	rRNA (adenine-N6,N6-)-dimethyltransferase activity	FALSE	65	GO:0071424	rRNA (cytosine-N4-)-methyltransferase activity	MF	72	11	2.64	4.16986	2.06	5.75724e-05	#N/A	Ndufaf5, Setd6, Trmt11, Mettl25, Mrm1, Mettl2, Mettl23, Vcpkmt, Comtd1, Mettl17, Mettl22
cluster 3	rRNA (adenine-N6,N6-)-dimethyltransferase activity	FALSE	65	GO:0080012	trihydroxyferuloyl spermidine O-methyltransferase activity	MF	72	11	2.64	4.16986	2.06	5.75724e-05	#N/A	Ndufaf5, Setd6, Trmt11, Mettl25, Mrm1, Mettl2, Mettl23, Vcpkmt, Comtd1, Mettl17, Mettl22
cluster 3	rRNA (adenine-N6,N6-)-dimethyltransferase activity	FALSE	65	GO:0004809	tRNA (guanine-N2-)-methyltransferase activity	MF	73	11	2.68	4.11246	2.04	6.55903e-05	#N/A	Ndufaf5, Setd6, Trmt11, Mettl25, Mrm1, Mettl2, Mettl23, Vcpkmt, Comtd1, Mettl17, Mettl22
cluster 3	rRNA (adenine-N6,N6-)-dimethyltransferase activity	FALSE	65	GO:0008169	C-methyltransferase activity	MF	73	11	2.68	4.11246	2.04	6.55903e-05	#N/A	Ndufaf5, Setd6, Trmt11, Mettl25, Mrm1, Mettl2, Mettl23, Vcpkmt, Comtd1, Mettl17, Mettl22
cluster 3	rRNA (adenine-N6,N6-)-dimethyltransferase activity	FALSE	65	GO:0008425	2-polyprenyl-6-methoxy-1,4-benzoquinone methyltransferase activity	MF	73	11	2.68	4.11246	2.04	6.55903e-05	#N/A	Ndufaf5, Setd6, Trmt11, Mettl25, Mrm1, Mettl2, Mettl23, Vcpkmt, Comtd1, Mettl17, Mettl22
cluster 3	rRNA (adenine-N6,N6-)-dimethyltransferase activity	FALSE	65	GO:0008649	rRNA methyltransferase activity	MF	73	11	2.68	4.11246	2.04	6.55903e-05	#N/A	Ndufaf5, Setd6, Trmt11, Mettl25, Mrm1, Mettl2, Mettl23, Vcpkmt, Comtd1, Mettl17, Mettl22
cluster 3	rRNA (adenine-N6,N6-)-dimethyltransferase activity	FALSE	65	GO:0009019	tRNA (guanine-N1-)-methyltransferase activity	MF	73	11	2.68	4.11246	2.04	6.55903e-05	#N/A	Ndufaf5, Setd6, Trmt11, Mettl25, Mrm1, Mettl2, Mettl23, Vcpkmt, Comtd1, Mettl17, Mettl22
cluster 3	rRNA (adenine-N6,N6-)-dimethyltransferase activity	FALSE	65	GO:0016426	tRNA (adenine) methyltransferase activity	MF	73	11	2.68	4.11246	2.04	6.55903e-05	#N/A	Ndufaf5, Setd6, Trmt11, Mettl25, Mrm1, Mettl2, Mettl23, Vcpkmt, Comtd1, Mettl17, Mettl22
cluster 3	rRNA (adenine-N6,N6-)-dimethyltransferase activity	FALSE	65	GO:0016429	tRNA (adenine-N1-)-methyltransferase activity	MF	73	11	2.68	4.11246	2.04	6.55903e-05	#N/A	Ndufaf5, Setd6, Trmt11, Mettl25, Mrm1, Mettl2, Mettl23, Vcpkmt, Comtd1, Mettl17, Mettl22
cluster 3	rRNA (adenine-N6,N6-)-dimethyltransferase activity	FALSE	65	GO:0016436	rRNA (uridine) methyltransferase activity	MF	73	11	2.68	4.11246	2.04	6.55903e-05	#N/A	Ndufaf5, Setd6, Trmt11, Mettl25, Mrm1, Mettl2, Mettl23, Vcpkmt, Comtd1, Mettl17, Mettl22
cluster 3	rRNA (adenine-N6,N6-)-dimethyltransferase activity	FALSE	65	GO:0018423	protein C-terminal leucine carboxyl O-methyltransferase activity	MF	73	11	2.68	4.11246	2.04	6.55903e-05	#N/A	Ndufaf5, Setd6, Trmt11, Mettl25, Mrm1, Mettl2, Mettl23, Vcpkmt, Comtd1, Mettl17, Mettl22
cluster 3	rRNA (adenine-N6,N6-)-dimethyltransferase activity	FALSE	65	GO:0030580	quinone cofactor methyltransferase activity	MF	73	11	2.68	4.11246	2.04	6.55903e-05	#N/A	Ndufaf5, Setd6, Trmt11, Mettl25, Mrm1, Mettl2, Mettl23, Vcpkmt, Comtd1, Mettl17, Mettl22
cluster 3	rRNA (adenine-N6,N6-)-dimethyltransferase activity	FALSE	65	GO:0030792	methylarsonite methyltransferase activity	MF	73	11	2.68	4.11246	2.04	6.55903e-05	#N/A	Ndufaf5, Setd6, Trmt11, Mettl25, Mrm1, Mettl2, Mettl23, Vcpkmt, Comtd1, Mettl17, Mettl22
cluster 3	rRNA (adenine-N6,N6-)-dimethyltransferase activity	FALSE	65	GO:0016427	tRNA (cytosine) methyltransferase activity	MF	74	11	2.72	4.05584	2.02	7.45468e-05	#N/A	Ndufaf5, Setd6, Trmt11, Mettl25, Mrm1, Mettl2, Mettl23, Vcpkmt, Comtd1, Mettl17, Mettl22
cluster 3	rRNA (adenine-N6,N6-)-dimethyltransferase activity	FALSE	65	GO:0016428	tRNA (cytosine-5-)-methyltransferase activity	MF	74	11	2.72	4.05584	2.02	7.45468e-05	#N/A	Ndufaf5, Setd6, Trmt11, Mettl25, Mrm1, Mettl2, Mettl23, Vcpkmt, Comtd1, Mettl17, Mettl22
cluster 3	rRNA (adenine-N6,N6-)-dimethyltransferase activity	FALSE	65	GO:0003880	protein C-terminal carboxyl O-methyltransferase activity	MF	75	11	2.76	4	2	8.45301e-05	#N/A	Ndufaf5, Setd6, Trmt11, Mettl25, Mrm1, Mettl2, Mettl23, Vcpkmt, Comtd1, Mettl17, Mettl22
cluster 3	rRNA (adenine-N6,N6-)-dimethyltransferase activity	FALSE	65	GO:0009008	DNA-methyltransferase activity	MF	75	11	2.76	4	2	8.45301e-05	#N/A	Ndufaf5, Setd6, Trmt11, Mettl25, Mrm1, Mettl2, Mettl23, Vcpkmt, Comtd1, Mettl17, Mettl22
cluster 3	rRNA (adenine-N6,N6-)-dimethyltransferase activity	FALSE	65	GO:0008174	mRNA methyltransferase activity	MF	76	11	2.79	3.94493	1.98	9.56349e-05	#N/A	Ndufaf5, Setd6, Trmt11, Mettl25, Mrm1, Mettl2, Mettl23, Vcpkmt, Comtd1, Mettl17, Mettl22
cluster 3	rRNA (adenine-N6,N6-)-dimethyltransferase activity	FALSE	65	GO:0008172	S-methyltransferase activity	MF	77	11	2.83	3.89062	1.96	0.000107962	#N/A	Ndufaf5, Setd6, Trmt11, Mettl25, Mrm1, Mettl2, Mettl23, Vcpkmt, Comtd1, Mettl17, Mettl22
cluster 3	rRNA (adenine-N6,N6-)-dimethyltransferase activity	FALSE	65	GO:0016273	arginine N-methyltransferase activity	MF	77	11	2.83	3.89062	1.96	0.000107962	#N/A	Ndufaf5, Setd6, Trmt11, Mettl25, Mrm1, Mettl2, Mettl23, Vcpkmt, Comtd1, Mettl17, Mettl22
cluster 3	rRNA (adenine-N6,N6-)-dimethyltransferase activity	FALSE	65	GO:0016274	protein-arginine N-methyltransferase activity	MF	77	11	2.83	3.89062	1.96	0.000107962	#N/A	Ndufaf5, Setd6, Trmt11, Mettl25, Mrm1, Mettl2, Mettl23, Vcpkmt, Comtd1, Mettl17, Mettl22
cluster 3	rRNA (adenine-N6,N6-)-dimethyltransferase activity	FALSE	65	GO:0010340	carboxyl-O-methyltransferase activity	MF	78	11	2.87	3.83706	1.94	0.000121619	#N/A	Ndufaf5, Setd6, Trmt11, Mettl25, Mrm1, Mettl2, Mettl23, Vcpkmt, Comtd1, Mettl17, Mettl22
cluster 3	rRNA (adenine-N6,N6-)-dimethyltransferase activity	FALSE	65	GO:0051998	protein carboxyl O-methyltransferase activity	MF	78	11	2.87	3.83706	1.94	0.000121619	#N/A	Ndufaf5, Setd6, Trmt11, Mettl25, Mrm1, Mettl2, Mettl23, Vcpkmt, Comtd1, Mettl17, Mettl22
cluster 3	tRNA processing	TRUE	3	GO:0008033	tRNA processing	BP	106	13	3.89	3.34035	1.74	0.000130591	0.00852105	Tyw5, Trub2, Urm1, Trmt13, Trit1, Trmt44, Tsen34, Qtrt1, Mto1, Trmt11, Trmu, Wdr4, Thumpd2
cluster 3	tRNA methyltransferase activity	FALSE	4	GO:0008168	methyltransferase activity	MF	170	17	6.25	2.71321	1.44	0.000169375	#N/A	Rbbp5, Ndufaf5, Trmt13, Trmt44, Setd6, Trmt11, Mettl25, Suz12, Mrm1, Mettl2, Mettl23, Vcpkmt, Comtd1, Mettl17, Mettl22, Wdr4, Thumpd2
cluster 3	rRNA (adenine-N6,N6-)-dimethyltransferase activity	FALSE	65	GO:0008171	O-methyltransferase activity	MF	82	11	3.01	3.65533	1.87	0.00019195	#N/A	Ndufaf5, Setd6, Trmt11, Mettl25, Mrm1, Mettl2, Mettl23, Vcpkmt, Comtd1, Mettl17, Mettl22
cluster 3	antiporter activity	TRUE	6	GO:0015297	antiporter activity	MF	47	8	1.73	4.62675	2.21	0.000276352	0.0144256	Slc4a3, Slc9a8, Slc9b1, Clcn6, Slc4a2, Slc37a4, Slc26a6, Clcn7
cluster 3	tRNA methyltransferase activity	FALSE	4	GO:0016741	transferase activity, transferring one-carbon groups	MF	179	17	6.58	2.58471	1.37	0.00031429	#N/A	Rbbp5, Ndufaf5, Trmt13, Trmt44, Setd6, Trmt11, Mettl25, Suz12, Mrm1, Mettl2, Mettl23, Vcpkmt, Comtd1, Mettl17, Mettl22, Wdr4, Thumpd2
cluster 3	translation repressor activity	TRUE	4	GO:0030371	translation repressor activity	MF	18	5	0.66	7.56846	2.92	0.000376151	0.0163626	Paip2b, Cpeb1, Trim71, Cirbp, Patl1
cluster 3	rRNA (adenine-N6,N6-)-dimethyltransferase activity	FALSE	65	GO:0016278	lysine N-methyltransferase activity	MF	108	12	3.97	3.03143	1.6	0.000590313	#N/A	Rbbp5, Ndufaf5, Setd6, Trmt11, Mettl25, Mrm1, Mettl2, Mettl23, Vcpkmt, Comtd1, Mettl17, Mettl22
cluster 3	rRNA (adenine-N6,N6-)-dimethyltransferase activity	FALSE	65	GO:0016279	protein-lysine N-methyltransferase activity	MF	108	12	3.97	3.03143	1.6	0.000590313	#N/A	Rbbp5, Ndufaf5, Setd6, Trmt11, Mettl25, Mrm1, Mettl2, Mettl23, Vcpkmt, Comtd1, Mettl17, Mettl22
cluster 3	rRNA (adenine-N6,N6-)-dimethyltransferase activity	FALSE	65	GO:0008276	protein methyltransferase activity	MF	124	13	4.56	2.8481	1.51	0.000620129	#N/A	Rbbp5, Ndufaf5, Setd6, Trmt11, Mettl25, Suz12, Mrm1, Mettl2, Mettl23, Vcpkmt, Comtd1, Mettl17, Mettl22
cluster 3	tRNA processing	FALSE	3	GO:0006399	tRNA metabolic process	BP	157	15	5.77	2.60268	1.38	0.000656716	#N/A	Tyw5, Trub2, Urm1, Trmt13, Trit1, Trmt44, Tsen34, Nars2, Qtrt1, Mto1, Trmt11, Polg2, Trmu, Wdr4, Thumpd2
cluster 3	protein lipidation	FALSE	3	GO:0042158	lipoprotein biosynthetic process	BP	80	10	2.94	3.41054	1.77	0.000662287	#N/A	Pign, Pigg, Apoe, Pigb, Zdhhc17, Nmt1, Pigh, Atg12, Zdhhc16, Zdhhc15
cluster 3	translation repressor activity	FALSE	4	GO:0045182	translation regulator activity	MF	31	6	1.14	5.27803	2.4	0.000798348	#N/A	Paip2b, Cpeb1, Trim71, Cirbp, Igf2bp1, Patl1
cluster 3	protein lipidation	FALSE	3	GO:0042157	lipoprotein metabolic process	BP	97	11	3.56	3.09513	1.63	0.000833717	#N/A	Pign, Lyplal1, Pigg, Apoe, Pigb, Zdhhc17, Nmt1, Pigh, Atg12, Zdhhc16, Zdhhc15
cluster 3	protein-cysteine S-palmitoyltransferase activity	TRUE	5	GO:0019706	protein-cysteine S-palmitoyltransferase activity	MF	22	5	0.81	6.19026	2.63	0.00102404	0.038182	Zdhhc4, Zdhhc17, Zdhhc24, Zdhhc16, Zdhhc15
cluster 3	rRNA (adenine-N6,N6-)-dimethyltransferase activity	FALSE	65	GO:0008170	N-methyltransferase activity	MF	118	12	4.33	2.77022	1.47	0.00129979	#N/A	Rbbp5, Ndufaf5, Setd6, Trmt11, Mettl25, Mrm1, Mettl2, Mettl23, Vcpkmt, Comtd1, Mettl17, Mettl22
cluster 3	rRNA (adenine-N6,N6-)-dimethyltransferase activity	FALSE	65	GO:0008757	S-adenosylmethionine-dependent methyltransferase activity	MF	154	14	5.66	2.47942	1.31	0.0015919	#N/A	Rbbp5, Ndufaf5, Setd6, Trmt11, Mettl25, Mrm1, Mettl2, Mettl23, Vcpkmt, Comtd1, Mettl17, Mettl22, Wdr4, Thumpd2
cluster 3	protein lipidation	TRUE	3	GO:0006497	protein lipidation	BP	76	9	2.79	3.22657	1.69	0.00179686	0.0571383	Pign, Pigg, Pigb, Zdhhc17, Nmt1, Pigh, Atg12, Zdhhc16, Zdhhc15
cluster 3	telomere capping	FALSE	7	GO:0032204	regulation of telomere maintenance	BP	62	8	2.28	3.50642	1.81	0.00183979	#N/A	Rtel1, Smg5, Slx1b, Mre11a, Rad50, Ercc4, Mapk1, Pot1b
cluster 3	centriole	TRUE	2	GO:0005814	centriole	CC	77	9	2.83	3.18215	1.67	0.00197029	0.0571383	Stard9, Cep152, Mphosph9, C2cd3, Bbs4, Cntrob, Mks1, Fbf1, Dzip1
cluster 3	ion antiporter activity	TRUE	3	GO:0099516	ion antiporter activity	MF	26	5	0.96	5.24157	2.39	0.00226677	0.0591627	Slc4a3, Slc9a8, Slc4a2, Slc37a4, Slc26a6
cluster 3	telomere capping	FALSE	7	GO:0000723	telomere maintenance	BP	95	10	3.49	2.86791	1.52	0.00249772	#N/A	Smg7, Rtel1, Smg5, Slx1b, Mre11a, Rad50, Tep1, Ercc4, Mapk1, Pot1b
cluster 3	telomere capping	FALSE	7	GO:0032200	telomere organization	BP	95	10	3.49	2.86791	1.52	0.00249772	#N/A	Smg7, Rtel1, Smg5, Slx1b, Mre11a, Rad50, Tep1, Ercc4, Mapk1, Pot1b
cluster 3	centriole	FALSE	2	GO:0044450	microtubule organizing center part	CC	114	11	4.19	2.62079	1.39	0.00309627	#N/A	Stard9, Cep152, Mphosph9, Tubgcp5, C2cd3, Bbs4, Cntrob, Mks1, Fbf1, Dzip1, Tubgcp6
cluster 3	DNA polymerase activity	TRUE	2	GO:0034061	DNA polymerase activity	MF	40	6	1.47	4.08405	2.03	0.00315087	0.0743484	Uap1l1, Pole, Polm, Polg2, Tep1, Polh
cluster 3	nucleotide-excision repair	TRUE	1	GO:0006289	nucleotide-excision repair	BP	54	7	1.98	3.53081	1.82	0.00341832	0.0743484	Pole, Rad52, Ercc2, Gtf2h1, Oraov1, Ercc8, Ercc4
cluster 3	telomere capping	TRUE	7	GO:0016233	telomere capping	BP	29	5	1.07	4.69134	2.23	0.00373881	0.0750639	Rtel1, Mre11a, Rad50, Mapk1, Pot1b
cluster 3	nuclease activity	TRUE	1	GO:0004518	nuclease activity	MF	175	14	6.43	2.17347	1.12	0.00513479	0.0858783	Smg7, Smg5, Pole, Pan3, Tsen34, Slx1b, Mre11a, Exog, Rad50, Alkbh1, Tatdn1, Dmc1, Ercc4, Rad9a
cluster 3	meiotic chromosome segregation	TRUE	2	GO:0045132	meiotic chromosome segregation	BP	73	8	2.68	2.9897	1.58	0.00515795	0.0858783	Actr3, Hfm1, Cpeb1, Sept1, Mre11a, Sycp3, Dmc1, Ercc4
cluster 3	DNA recombination	TRUE	1	GO:0006310	DNA recombination	BP	194	15	7.13	2.09943	1.07	0.00526457	0.0858783	Ino80, Rtel1, Hfm1, Rad52, Slx1b, Oraov1, Supv3l1, Sycp3, Polm, Rad50, Brca1, Tep1, Dmc1, Ercc4, Pot1b
cluster 3	ATP-dependent helicase activity	FALSE	3	GO:0004386	helicase activity	MF	158	13	5.8	2.23457	1.16	0.00545314	#N/A	Uap1l1, Ino80, Chd6, Rtel1, Hfm1, Ercc2, Chd2, Mre11a, Supv3l1, Ddx50, Rad50, Eif4a2, Dhx57
cluster 3	RNA methylation	TRUE	1	GO:0001510	RNA methylation	BP	46	6	1.69	3.55537	1.83	0.00639377	0.0981631	Trmt13, Trmt44, Mto1, Mrm1, Wdr4, Thumpd2
cluster 3	dolichyl pyrophosphate Man9GlcNAc2 alpha-1,3-glucosyltransferase activity	FALSE	8	GO:0000033	alpha-1,3-mannosyltransferase activity	MF	47	6	1.73	3.4822	1.8	0.00710812	#N/A	Alg8, Pigb, Mgat5b, B3gntl1, Alg12, Alg3
cluster 3	meiotic cell cycle process	TRUE	2	GO:1903046	meiotic cell cycle process	BP	166	13	6.1	2.12874	1.09	0.0081761	0.118553	Actr3, Hfm1, Tubgcp5, Cpeb1, Sept1, Oraov1, Mre11a, Sycp3, Rad50, Piwil2, Dmc1, Tubgcp6, Ercc4
cluster 3	DNA helicase activity	TRUE	2	GO:0003678	DNA helicase activity	MF	50	6	1.84	3.27161	1.71	0.00959642	0.131824	Ino80, Rtel1, Ercc2, Mre11a, Supv3l1, Rad50
cluster 3	RNA-dependent DNA biosynthetic process	FALSE	4	GO:0010833	telomere maintenance via telomere lengthening	BP	52	6	1.91	3.13834	1.65	0.0115659	#N/A	Smg7, Rtel1, Smg5, Rad50, Mapk1, Pot1b
cluster 3	hydrolase activity, hydrolyzing O-glycosyl compounds	TRUE	2	GO:0004553	hydrolase activity, hydrolyzing O-glycosyl compounds	MF	119	10	4.37	2.28153	1.19	0.0121346	0.156615	Pnpla7, Man1b1, Nceh1, Idua, Hexa, Pigb, Mgat5b, Gaa, B3gntl1, Alg12
cluster 3	double-strand break repair via homologous recombination	TRUE	3	GO:0000724	double-strand break repair via homologous recombination	BP	85	8	3.12	2.56685	1.36	0.0126446	0.156615	Ino80, Rtel1, Rad52, Oraov1, Rad50, Brca1, Dmc1, Ercc4
cluster 3	double-strand break repair via homologous recombination	FALSE	3	GO:0000725	recombinational repair	BP	85	8	3.12	2.56685	1.36	0.0126446	#N/A	Ino80, Rtel1, Rad52, Oraov1, Rad50, Brca1, Dmc1, Ercc4
cluster 3	isomerase activity	TRUE	1	GO:0016853	isomerase activity	MF	121	10	4.45	2.25012	1.17	0.0135342	0.156615	Trub2, Fkbp7, Ptgis, Ppie, Nktr, Pmm2, Txndc11, Pdia5, Gnpda1, Renbp
cluster 3	cofactor biosynthetic process	TRUE	1	GO:0051188	cofactor biosynthetic process	BP	122	10	4.48	2.23457	1.16	0.0142779	0.156615	Pdss1, Pank2, Pank4, Acacb, Hnf1a, Nadsyn1, Rsad1, Sptb, Mms19, Pdk3
cluster 3	reciprocal meiotic recombination	TRUE	4	GO:0007131	reciprocal meiotic recombination	BP	40	5	1.47	3.41054	1.77	0.0149101	0.156615	Hfm1, Sycp3, Rad50, Dmc1, Ercc4
cluster 3	reciprocal meiotic recombination	FALSE	4	GO:0035825	homologous recombination	BP	40	5	1.47	3.41054	1.77	0.0149101	#N/A	Hfm1, Sycp3, Rad50, Dmc1, Ercc4
cluster 3	ATP-dependent helicase activity	TRUE	3	GO:0008026	ATP-dependent helicase activity	MF	105	9	3.86	2.32947	1.22	0.0150015	0.156615	Chd6, Rtel1, Ercc2, Mre11a, Supv3l1, Ddx50, Rad50, Eif4a2, Dhx57
cluster 3	ATP-dependent helicase activity	FALSE	3	GO:0070035	purine NTP-dependent helicase activity	MF	105	9	3.86	2.32947	1.22	0.0150015	#N/A	Chd6, Rtel1, Ercc2, Mre11a, Supv3l1, Ddx50, Rad50, Eif4a2, Dhx57
cluster 3	centrosome duplication	FALSE	3	GO:0007098	centrosome cycle	BP	72	7	2.64	2.63902	1.4	0.0162298	#N/A	Cep152, Atf5, Tubgcp5, C2cd3, Cntrob, Brca1, Tubgcp6
cluster 3	anatomical structure homeostasis	TRUE	1	GO:0060249	anatomical structure homeostasis	BP	243	16	8.93	1.79005	0.84	0.0174408	0.172854	Inpp5d, Smg7, Rtel1, Smg5, Nphp4, Hnf1a, Slx1b, Mre11a, Bbs4, Rad50, Mks1, Gaa, Tep1, Ercc4, Mapk1, Pot1b
cluster 3	dolichyl pyrophosphate Man9GlcNAc2 alpha-1,3-glucosyltransferase activity	FALSE	8	GO:0000030	mannosyltransferase activity	MF	57	6	2.09	2.86791	1.52	0.0177036	#N/A	Alg8, Pigb, Mgat5b, B3gntl1, Alg12, Alg3
cluster 3	telomere capping	FALSE	7	GO:0032206	positive regulation of telomere maintenance	BP	42	5	1.54	3.24901	1.7	0.0181642	#N/A	Rtel1, Slx1b, Mre11a, Rad50, Mapk1
cluster 3	histone binding	TRUE	1	GO:0042393	histone binding	MF	147	11	5.4	2.04202	1.03	0.0195518	0.172854	Hjurp, Rbbp5, Ipo9, Chd2, Suz12, Uimc1, Ctsl, Phf21b, Brd2, Uhrf2, Tbl1x
cluster 3	3'-5' exonuclease activity	TRUE	2	GO:0008408	3'-5' exonuclease activity	MF	43	5	1.58	3.16017	1.66	0.0199538	0.172854	Pole, Pan3, Mre11a, Rad50, Rad9a
cluster 3	centrosome duplication	TRUE	3	GO:0051298	centrosome duplication	BP	59	6	2.17	2.77022	1.47	0.0206865	0.172854	Cep152, Tubgcp5, C2cd3, Cntrob, Brca1, Tubgcp6
cluster 3	oxidoreductase activity, acting on paired donors, with incorporation or reduction of molecular oxygen, 2-oxoglutarate as one donor, and incorporation of one atom each of oxygen into both donors	TRUE	4	GO:0016706	oxidoreductase activity, acting on paired donors, with incorporation or reduction of molecular oxygen, 2-oxoglutarate as one donor, and incorporation of one atom each of oxygen into both donors	MF	59	6	2.17	2.77022	1.47	0.0206865	0.172854	Tyw5, Kdm5b, Phyh, Alkbh3, Alkbh6, Alkbh1
cluster 3	reciprocal meiotic recombination	FALSE	4	GO:0007127	meiosis I	BP	93	8	3.42	2.34567	1.23	0.0208184	#N/A	Hfm1, Cpeb1, Mre11a, Sycp3, Rad50, Piwil2, Dmc1, Ercc4
cluster 3	endodeoxyribonuclease activity	FALSE	3	GO:0004536	deoxyribonuclease activity	MF	93	8	3.42	2.34567	1.23	0.0208184	#N/A	Slx1b, Mre11a, Rad50, Alkbh1, Tatdn1, Dmc1, Ercc4, Rad9a
cluster 3	ER to Golgi vesicle-mediated transport	TRUE	2	GO:0006888	ER to Golgi vesicle-mediated transport	BP	76	7	2.79	2.51403	1.33	0.0212843	0.172854	Lman2l, Klhl12, Mia3, Rint1, Whamm, Zw10, Cog3
cluster 3	chromosome segregation	TRUE	1	GO:0007059	chromosome segregation	BP	270	17	9.92	1.71713	0.78	0.0215656	0.172854	Hjurp, Actr3, Kif14, Nsl1, Ino80, Hfm1, Ercc2, Cpeb1, Sept1, Mre11a, Zw10, Sycp3, Brca1, Dmc1, Ercc4, Akap8l, Mms19
cluster 3	RNA-dependent DNA biosynthetic process	TRUE	4	GO:0006278	RNA-dependent DNA biosynthetic process	BP	44	5	1.62	3.09513	1.63	0.0218551	0.172854	Smg7, Smg5, Rad50, Mapk1, Pot1b
cluster 3	RNA-dependent DNA biosynthetic process	FALSE	4	GO:0007004	telomere maintenance via telomerase	BP	44	5	1.62	3.09513	1.63	0.0218551	#N/A	Smg7, Smg5, Rad50, Mapk1, Pot1b
cluster 3	ribosome binding	FALSE	2	GO:0043021	ribonucleoprotein complex binding	MF	112	9	4.11	2.18859	1.13	0.0219735	#N/A	Snrpe, Smg7, Sec61a2, Smg5, Gtpbp6, Cpeb1, Mtrf1l, Secisbp2, Naa16
cluster 3	DNA helicase activity	FALSE	2	GO:0008094	DNA-dependent ATPase activity	MF	77	7	2.83	2.47942	1.31	0.0227013	#N/A	Chd6, Rtel1, Ercc2, Gtf2h1, Mre11a, Rad50, Dmc1
cluster 3	protein-cysteine S-palmitoyltransferase activity	FALSE	5	GO:0019707	protein-cysteine S-acyltransferase activity	MF	45	5	1.65	3.03143	1.6	0.0238704	#N/A	Zdhhc4, Zdhhc17, Zdhhc24, Zdhhc16, Zdhhc15
cluster 3	cell-cell junction assembly	TRUE	4	GO:0007043	cell-cell junction assembly	BP	61	6	2.24	2.67586	1.42	0.023993	0.178919	Rhoc, Nphp4, Fscn1, Cd9, Pkp3, Fbf1
cluster 3	flavin adenine dinucleotide binding	TRUE	3	GO:0050660	flavin adenine dinucleotide binding	MF	61	6	2.24	2.67586	1.42	0.023993	0.178919	Cyb5rl, Mthfr, Acox3, Mto1, Mical1, Cyb5r3
cluster 3	spermatid development	TRUE	4	GO:0007286	spermatid development	BP	96	8	3.53	2.26577	1.18	0.0246789	0.178922	Catsper2, Pank2, Bbs4, Slc26a6, Pcsk4, Sycp3, Ttll5, Dmc1
cluster 3	antiporter activity	FALSE	6	GO:0015103	inorganic anion transmembrane transporter activity	MF	62	6	2.28	2.63902	1.4	0.0257716	#N/A	Slc4a3, Clcn6, Slc4a2, Slc37a4, Slc26a6, Clcn7
cluster 3	dolichyl pyrophosphate Man9GlcNAc2 alpha-1,3-glucosyltransferase activity	TRUE	8	GO:0042281	dolichyl pyrophosphate Man9GlcNAc2 alpha-1,3-glucosyltransferase activity	MF	46	5	1.69	2.96905	1.57	0.0260017	0.183417	Alg8, Pigb, Mgat5b, B3gntl1, Alg12
cluster 3	DNA polymerase activity	FALSE	2	GO:0016779	nucleotidyltransferase activity	MF	116	9	4.26	2.11404	1.08	0.0268689	#N/A	Uap1l1, Galt, Pole, Polm, Polg2, Zcchc6, Tep1, Polh, Mtpap
cluster 3	tRNA binding	TRUE	1	GO:0000049	tRNA binding	MF	47	5	1.73	2.88786	1.53	0.0282509	0.194039	Tyw5, Trnau1ap, Trmt11, Trmu, Thumpd2
cluster 3	endodeoxyribonuclease activity	TRUE	3	GO:0004520	endodeoxyribonuclease activity	MF	81	7	2.98	2.34567	1.23	0.0290198	0.194209	Slx1b, Mre11a, Rad50, Alkbh1, Tatdn1, Dmc1, Ercc4
cluster 3	antiporter activity	FALSE	6	GO:0006821	chloride transport	BP	48	5	1.76	2.82843	1.5	0.0306198	#N/A	Slc4a3, Clcn6, Slc4a2, Slc26a6, Clcn7
cluster 3	macromolecule methylation	TRUE	1	GO:0043414	macromolecule methylation	BP	220	14	8.08	1.72907	0.79	0.0323678	0.200969	Rbbp5, Trmt13, Mthfr, Trmt44, Setd6, Mto1, Suz12, Mrm1, Brca1, Vcpkmt, Piwil2, Paxbp1, Wdr4, Thumpd2
cluster 3	protein autoubiquitination	TRUE	1	GO:0051865	protein autoubiquitination	BP	49	5	1.8	2.77022	1.47	0.0331099	0.200969	Rnf13, Trim71, Brca1, Ercc8, Uhrf2
cluster 3	SMAD protein signal transduction	TRUE	2	GO:0060395	SMAD protein signal transduction	BP	49	5	1.8	2.77022	1.47	0.0331099	0.200969	Lefty2, Lefty1, Nceh1, Hnf1a, Hexa
cluster 3	protein-cysteine S-palmitoyltransferase activity	FALSE	5	GO:0016417	S-acyltransferase activity	MF	49	5	1.8	2.77022	1.47	0.0331099	#N/A	Zdhhc4, Zdhhc17, Zdhhc24, Zdhhc16, Zdhhc15
cluster 3	ribosome binding	TRUE	2	GO:0043022	ribosome binding	MF	49	5	1.8	2.77022	1.47	0.0331099	0.200969	Sec61a2, Gtpbp6, Cpeb1, Mtrf1l, Naa16
cluster 3	meiotic cell cycle process	FALSE	2	GO:0051321	meiotic cell cycle	BP	200	13	7.35	1.76541	0.82	0.0331138	#N/A	Actr3, Hfm1, Tubgcp5, Cpeb1, Sept1, Oraov1, Mre11a, Sycp3, Rad50, Piwil2, Dmc1, Tubgcp6, Ercc4
cluster 3	spermatid development	FALSE	4	GO:0048515	spermatid differentiation	BP	102	8	3.75	2.12874	1.09	0.0338495	#N/A	Catsper2, Pank2, Bbs4, Slc26a6, Pcsk4, Sycp3, Ttll5, Dmc1
cluster 3	organophosphate ester transport	TRUE	2	GO:0015748	organophosphate ester transport	BP	50	5	1.84	2.71321	1.44	0.0357225	0.202538	Atp8b2, Apoe, Slc37a4, Abca7, Atp8b3
cluster 3	mRNA 3'-UTR binding	TRUE	3	GO:0003730	mRNA 3'-UTR binding	MF	50	5	1.84	2.71321	1.44	0.0357225	0.202538	Cpeb1, Cirbp, Igf2bp1, Secisbp2, Carhsp1
cluster 3	regulation of RNA stability	TRUE	3	GO:0043487	regulation of RNA stability	BP	67	6	2.46	2.44528	1.29	0.0359755	0.202538	Smg7, Smg5, Trim71, Cirbp, Igf2bp1, Carhsp1
cluster 3	hydrolase activity, hydrolyzing O-glycosyl compounds	FALSE	2	GO:0016798	hydrolase activity, acting on glycosyl bonds	MF	142	10	5.22	1.91853	0.94	0.0363699	#N/A	Pnpla7, Man1b1, Nceh1, Idua, Hexa, Pigb, Mgat5b, Gaa, B3gntl1, Alg12
cluster 3	organic hydroxy compound transport	TRUE	1	GO:0015850	organic hydroxy compound transport	BP	104	8	3.82	2.09943	1.07	0.0373605	0.202538	Kdm5b, Hnf1a, Stx1a, Apoe, Slc26a6, Abca7, Pomc, Gabbr1
cluster 3	cell maturation	FALSE	2	GO:0021700	developmental maturation	BP	183	12	6.72	1.79005	0.84	0.0374554	#N/A	Ptprn, Kif14, Catsper2, Ercc2, Ryr1, Slc26a6, Pcsk4, Cd63, Ctsl, Dmc1, Zdhhc15, Plp1
cluster 3	double-strand break repair via homologous recombination	FALSE	3	GO:0006302	double-strand break repair	BP	163	11	5.99	1.84038	0.88	0.0379012	#N/A	BC029214, Ino80, Rtel1, Rad52, Oraov1, Mre11a, Rad50, Brca1, Uimc1, Dmc1, Ercc4
cluster 3	lysosome organization	TRUE	3	GO:0007040	lysosome organization	BP	51	5	1.87	2.67586	1.42	0.0384588	0.202538	Spg11, Idua, Tpcn2, Hexa, Gaa
cluster 3	aerobic respiration	TRUE	2	GO:0009060	aerobic respiration	BP	51	5	1.87	2.67586	1.42	0.0384588	0.202538	Cox20, Pank2, Sirt3, Cs, Mettl17
cluster 3	lysosome organization	FALSE	3	GO:0080171	lytic vacuole organization	BP	51	5	1.87	2.67586	1.42	0.0384588	#N/A	Spg11, Idua, Tpcn2, Hexa, Gaa
cluster 3	protein acylation	TRUE	1	GO:0043543	protein acylation	BP	184	12	6.76	1.77769	0.83	0.0388005	0.202538	Kansl3, Hnf1a, Naa25, Sirt3, Zdhhc17, Brca1, Nmt1, Ncoa1, Piwil2, Naa16, Zdhhc16, Zdhhc15
cluster 3	ATPase activity, coupled	TRUE	1	GO:0042623	ATPase activity, coupled	MF	270	16	9.92	1.61328	0.69	0.0408171	0.208887	Chd6, Rtel1, Atp8b2, Ercc2, Atp1a3, Gtf2h1, Mre11a, Supv3l1, Ddx50, Abca7, Atp8b3, Rad50, Dmc1, Eif4a2, Abcc10, Dhx57
cluster 3	protein-cysteine S-palmitoyltransferase activity	FALSE	5	GO:0016409	palmitoyltransferase activity	MF	52	5	1.91	2.62079	1.39	0.0413197	#N/A	Zdhhc4, Zdhhc17, Zdhhc24, Zdhhc16, Zdhhc15
cluster 3	endodeoxyribonuclease activity	FALSE	3	GO:0004519	endonuclease activity	MF	126	9	4.63	1.94531	0.96	0.0423672	#N/A	Tsen34, Slx1b, Mre11a, Exog, Rad50, Alkbh1, Tatdn1, Dmc1, Ercc4
cluster 3	DNA packaging	FALSE	2	GO:0071103	DNA conformation change	BP	146	10	5.36	1.86607	0.9	0.0426844	#N/A	Hjurp, Cdan1, Rtel1, Padi4, Mre11a, Supv3l1, Sycp3, Rad50, Akap8l, Brd2
cluster 3	condensed nuclear chromosome	TRUE	2	GO:0000794	condensed nuclear chromosome	CC	88	7	3.23	2.15846	1.11	0.0427441	0.214543	Oraov1, Mre11a, Sycp3, Rad50, Brca1, Dmc1, Rad9a
cluster 3	nuclear-transcribed mRNA catabolic process	FALSE	3	GO:0006402	mRNA catabolic process	BP	107	8	3.93	2.04202	1.03	0.043073	#N/A	Smg7, Smg5, Pan3, Supv3l1, Secisbp2, Gtpbp2, Mtpap, Patl1
cluster 3	antiporter activity	FALSE	6	GO:0015698	inorganic anion transport	BP	70	6	2.57	2.32947	1.22	0.0431883	#N/A	Slc4a3, Clcn6, Slc4a2, Slc37a4, Slc26a6, Clcn7
cluster 3	telomere capping	FALSE	7	GO:0033044	regulation of chromosome organization	BP	127	9	4.67	1.93187	0.95	0.0441905	#N/A	Rtel1, Smg5, Slx1b, Mre11a, Zw10, Rad50, Ercc4, Mapk1, Pot1b
cluster 3	oxidoreductase activity, acting on paired donors, with incorporation or reduction of molecular oxygen, 2-oxoglutarate as one donor, and incorporation of one atom each of oxygen into both donors	FALSE	4	GO:0016705	oxidoreductase activity, acting on paired donors, with incorporation or reduction of molecular oxygen	MF	108	8	3.97	2.01391	1.01	0.0450985	#N/A	Tyw5, Kdm5b, Phyh, Alkbh3, Ptgis, Alkbh6, Mical1, Alkbh1
cluster 3	protein N-linked glycosylation	TRUE	6	GO:0006487	protein N-linked glycosylation	BP	71	6	2.61	2.2974	1.2	0.0457799	0.225444	Man1b1, Alg8, Ube2g2, Mgat5b, Alg12, Pmm2
cluster 3	centrosome duplication	FALSE	3	GO:0031023	microtubule organizing center organization	BP	109	8	4	2	1	0.0471857	#N/A	Cep152, Atf5, Tubgcp5, C2cd3, Bbs4, Cntrob, Brca1, Tubgcp6
cluster 3	exopeptidase activity	TRUE	1	GO:0008238	exopeptidase activity	MF	72	6	2.64	2.26577	1.18	0.0484663	0.2318	Dpp7, Ggh, Acy1, Agtpbp1, Ctsl, Xpnpep3
cluster 3	mRNA binding	TRUE	1	GO:0003729	mRNA binding	MF	170	11	6.25	1.76541	0.82	0.0488467	0.2318	Srsf4, BC005561, Cpeb1, Cirbp, Fxr2, Igf2bp1, Secisbp2, Piwil2, Carhsp1, Tra2b, Luc7l
cluster 3	reciprocal meiotic recombination	FALSE	4	GO:0070192	chromosome organization involved in meiotic cell cycle	BP	55	5	2.02	2.47942	1.31	0.0506573	#N/A	Cpeb1, Mre11a, Sycp3, Rad50, Dmc1
cluster 3	carboxylic ester hydrolase activity	TRUE	1	GO:0052689	carboxylic ester hydrolase activity	MF	111	8	4.08	1.95884	0.97	0.0515468	0.239035	Lyplal1, Dph7, Pnpla7, Apmap, Nceh1, Pon3, Pon2, Sirt3
cluster 3	nuclear-transcribed mRNA catabolic process	TRUE	3	GO:0000956	nuclear-transcribed mRNA catabolic process	BP	92	7	3.38	2.07053	1.05	0.0522031	0.239035	Smg7, Smg5, Pan3, Secisbp2, Gtpbp2, Mtpap, Patl1
cluster 3	regulation of cell cycle G2/M phase transition	TRUE	2	GO:1902749	regulation of cell cycle G2/M phase transition	BP	56	5	2.06	2.42839	1.28	0.0540229	0.243103	Kif14, Rint1, Atf5, Oraov1, Mre11a
cluster 3	dolichyl pyrophosphate Man9GlcNAc2 alpha-1,3-glucosyltransferase activity	FALSE	8	GO:0046527	glucosyltransferase activity	MF	56	5	2.06	2.42839	1.28	0.0540229	#N/A	Alg8, Pigb, Mgat5b, B3gntl1, Alg12
cluster 3	antiporter activity	FALSE	6	GO:0015291	secondary active transmembrane transporter activity	MF	132	9	4.85	1.85318	0.89	0.0540936	#N/A	Slc4a3, Slc9a8, Slc9b1, Clcn6, Slc4a2, Slc15a4, Slc37a4, Slc26a6, Clcn7
cluster 3	dolichyl pyrophosphate Man9GlcNAc2 alpha-1,3-glucosyltransferase activity	FALSE	8	GO:0008375	acetylglucosaminyltransferase activity	MF	74	6	2.72	2.20381	1.14	0.0541254	#N/A	Hexa, Pigb, Mgat5b, B3gntl1, Pigh, Alg12
cluster 3	nucleobase-containing compound catabolic process	FALSE	5	GO:0019439	aromatic compound catabolic process	BP	216	13	7.93	1.6358	0.71	0.0553592	#N/A	Smg7, Smg5, Galt, Pan3, Pon3, Pon2, Supv3l1, Cnp, Secisbp2, Tatdn1, Gtpbp2, Mtpap, Patl1
cluster 3	condensed nuclear chromosome	FALSE	2	GO:0000793	condensed chromosome	CC	133	9	4.89	1.84038	0.88	0.0562345	#N/A	Hjurp, Nsl1, Oraov1, Mre11a, Sycp3, Rad50, Brca1, Dmc1, Rad9a
cluster 3	dolichyl pyrophosphate Man9GlcNAc2 alpha-1,3-glucosyltransferase activity	FALSE	8	GO:0015929	hexosaminidase activity	MF	75	6	2.76	2.17347	1.12	0.0570989	#N/A	Man1b1, Hexa, Pigb, Mgat5b, B3gntl1, Alg12
cluster 3	oxidoreductase activity, acting on paired donors, with incorporation or reduction of molecular oxygen, 2-oxoglutarate as one donor, and incorporation of one atom each of oxygen into both donors	FALSE	4	GO:0051213	dioxygenase activity	MF	75	6	2.76	2.17347	1.12	0.0570989	#N/A	Tyw5, Kdm5b, Phyh, Alkbh3, Alkbh6, Alkbh1
cluster 3	telomere capping	FALSE	7	GO:2001252	positive regulation of chromosome organization	BP	57	5	2.09	2.39496	1.26	0.0575151	#N/A	Rtel1, Slx1b, Mre11a, Rad50, Mapk1
cluster 3	negative regulation of DNA metabolic process	TRUE	1	GO:0051053	negative regulation of DNA metabolic process	BP	95	7	3.49	2	1	0.0600975	0.263695	Ttf1, Cdan1, Rtel1, Mre11a, Rad50, Ercc4, Pot1b
cluster 3	regulation of translation	TRUE	1	GO:0006417	regulation of translation	BP	263	15	9.66	1.54756	0.63	0.0610483	0.263695	Trnau1ap, Paip2b, Aplp1, Cpeb1, Trim71, Cirbp, Fxr2, Igf2bp1, Secisbp2, Piwil2, Mapk1, Eif4a2, Gtpbp2, Rps6kb2, Patl1
cluster 3	lysosomal membrane	TRUE	4	GO:0005765	lysosomal membrane	CC	156	10	5.73	1.7411	0.8	0.0616299	0.263695	Spg11, Rnf13, Clcn6, Scarb2, Tpcn2, Cd63, Anxa6, Gaa, Clcn7, Abcc10
cluster 3	lysosomal membrane	FALSE	4	GO:0098852	lytic vacuole membrane	CC	156	10	5.73	1.7411	0.8	0.0616299	#N/A	Spg11, Rnf13, Clcn6, Scarb2, Tpcn2, Cd63, Anxa6, Gaa, Clcn7, Abcc10
cluster 3	hexose metabolic process	FALSE	2	GO:0005996	monosaccharide metabolic process	BP	177	11	6.5	1.69349	0.76	0.0617618	#N/A	Adipor1, Dusp12, Galt, Rbks, Acacb, Pfkfb4, Pomc, Atf4, Pmm2, Gnpda1, Pdk3
cluster 3	energy derivation by oxidation of organic compounds	FALSE	2	GO:0006091	generation of precursor metabolites and energy	BP	242	14	8.89	1.58008	0.66	0.0626243	#N/A	Cox20, Pank2, Galt, Lexm, Phkg2, Sirt3, Slc37a4, Cs, Tbrg4, Polg2, Gaa, Pomc, Mettl17, Gnpda1
cluster 3	post-embryonic development	TRUE	1	GO:0009791	post-embryonic development	BP	96	7	3.53	1.98618	0.99	0.0628832	0.264204	Kdm5b, Szt2, Ercc2, Atf5, Slc37a4, Tbce, Mapk8ip3
cluster 3	energy derivation by oxidation of organic compounds	TRUE	2	GO:0015980	energy derivation by oxidation of organic compounds	BP	178	11	6.54	1.68179	0.75	0.0637734	0.264204	Cox20, Pank2, Phkg2, Sirt3, Slc37a4, Cs, Tbrg4, Polg2, Gaa, Pomc, Mettl17
cluster 3	RNA-dependent DNA biosynthetic process	FALSE	4	GO:0071897	DNA biosynthetic process	BP	118	8	4.33	1.84038	0.88	0.0688125	#N/A	Smg7, Smg5, Pole, Sycp3, Rad50, Mapk1, Polh, Pot1b
cluster 3	spermatid development	FALSE	4	GO:0022412	cellular process involved in reproduction in multicellular organism	BP	202	12	7.42	1.61328	0.69	0.0690686	#N/A	Catsper2, Pank2, Hfm1, Cd9, Bbs4, Slc26a6, Pcsk4, Sycp3, Ttll5, Piwil2, Dmc1, Etv5
cluster 3	spermatid development	FALSE	4	GO:0007281	germ cell development	BP	181	11	6.65	1.65864	0.73	0.0700629	#N/A	Catsper2, Pank2, Hfm1, Bbs4, Slc26a6, Pcsk4, Sycp3, Ttll5, Piwil2, Dmc1, Etv5
cluster 3	single fertilization	FALSE	2	GO:0009566	fertilization	BP	99	7	3.64	1.91853	0.94	0.0717059	#N/A	Kdm5b, Catsper2, Cd9, Pcsk4, Atp8b3, Ttll5, Gnpda1
cluster 3	nucleobase-containing compound catabolic process	FALSE	5	GO:1901361	organic cyclic compound catabolic process	BP	227	13	8.34	1.55833	0.64	0.0755173	#N/A	Smg7, Smg5, Galt, Pan3, Pon3, Apoe, Supv3l1, Cnp, Secisbp2, Tatdn1, Gtpbp2, Mtpap, Patl1
cluster 3	mRNA transport	TRUE	7	GO:0051028	mRNA transport	BP	101	7	3.71	1.89212	0.92	0.0779761	0.317996	Smg7, Smg5, BC005561, Cpeb1, Ranbp17, Igf2bp1, Akap8l
cluster 3	tRNA processing	FALSE	3	GO:0034470	ncRNA processing	BP	296	16	10.87	1.47427	0.56	0.0792577	#N/A	Tyw5, Trub2, Urm1, Nop56, Trmt13, Trit1, Trmt44, Tsen34, Qtrt1, Mto1, Trmt11, Mrm1, Trmu, Rpl10a, Wdr4, Thumpd2
cluster 3	meiotic chromosome segregation	FALSE	2	GO:0098813	nuclear chromosome segregation	BP	207	12	7.6	1.58008	0.66	0.0796267	#N/A	Actr3, Kif14, Ino80, Hfm1, Cpeb1, Sept1, Mre11a, Zw10, Sycp3, Dmc1, Ercc4, Akap8l
cluster 3	mRNA 3'-UTR binding	FALSE	3	GO:0045727	positive regulation of translation	BP	82	6	3.01	1.98618	0.99	0.0806108	#N/A	Cpeb1, Cirbp, Secisbp2, Piwil2, Mapk1, Rps6kb2
cluster 3	single fertilization	TRUE	2	GO:0007338	single fertilization	BP	63	5	2.31	2.15846	1.11	0.0811108	0.325691	Kdm5b, Cd9, Pcsk4, Atp8b3, Gnpda1
cluster 3	antiporter activity	FALSE	6	GO:0008509	anion transmembrane transporter activity	MF	102	7	3.75	1.86607	0.9	0.0812275	#N/A	Slc4a3, Clcn6, Slc4a2, Slc37a4, Slc26a6, Clcn7, Slc22a7
cluster 3	3'-5' exonuclease activity	FALSE	2	GO:0004527	exonuclease activity	MF	64	5	2.35	2.12874	1.09	0.0854772	#N/A	Pole, Pan3, Mre11a, Rad50, Rad9a
cluster 3	regulation of cell cycle G2/M phase transition	FALSE	2	GO:0044839	cell cycle G2/M phase transition	BP	84	6	3.09	1.94531	0.96	0.08819	#N/A	Kif14, Rint1, Atf5, Oraov1, Mre11a, Akap8l
cluster 3	regulation of synapse organization	TRUE	3	GO:0050807	regulation of synapse organization	BP	84	6	3.09	1.94531	0.96	0.08819	0.343546	Actr3, Lrp4, Adgrb2, Clstn3, Apoe, Etv5
cluster 3	carbohydrate derivative catabolic process	TRUE	1	GO:1901136	carbohydrate derivative catabolic process	BP	84	6	3.09	1.94531	0.96	0.08819	0.343546	Man1b1, Galt, Fbxo6, Idua, Hexa, Gnpda1
cluster 3	coenzyme biosynthetic process	TRUE	2	GO:0009108	coenzyme biosynthetic process	BP	85	6	3.12	1.91853	0.94	0.092121	0.353582	Pdss1, Pank2, Pank4, Acacb, Nadsyn1, Pdk3
cluster 3	protein folding	TRUE	1	GO:0006457	protein folding	BP	148	9	5.44	1.65864	0.73	0.0949594	0.35857	Dnajb2, Fkbp7, Pdrg1, Ppie, Ric3, Nktr, Tbce, Txndc11, Pdia5
cluster 3	nuclear-transcribed mRNA catabolic process	FALSE	3	GO:0006401	RNA catabolic process	BP	127	8	4.67	1.71713	0.78	0.0956667	#N/A	Smg7, Smg5, Pan3, Supv3l1, Secisbp2, Gtpbp2, Mtpap, Patl1
cluster 3	nucleobase-containing compound catabolic process	FALSE	5	GO:0046700	heterocycle catabolic process	BP	214	12	7.86	1.52626	0.61	0.096041	#N/A	Smg7, Smg5, Galt, Pan3, Pon3, Supv3l1, Cnp, Secisbp2, Tatdn1, Gtpbp2, Mtpap, Patl1
cluster 3	hexose metabolic process	TRUE	2	GO:0019318	hexose metabolic process	BP	170	10	6.25	1.60214	0.68	0.0961683	0.35857	Adipor1, Dusp12, Galt, Acacb, Pfkfb4, Pomc, Atf4, Pmm2, Gnpda1, Pdk3
cluster 3	adult locomotory behavior	FALSE	3	GO:0007626	locomotory behavior	BP	149	9	5.47	1.64718	0.72	0.0979857	#N/A	Spg11, Ciart, Atp1a3, Hexa, Cnp, Gaa, Tbce, Agtpbp1, Etv5
cluster 3	ion antiporter activity	FALSE	3	GO:0030004	cellular monovalent inorganic cation homeostasis	BP	67	5	2.46	2.02792	1.02	0.0992976	#N/A	Slc4a3, Slc9a8, Slc4a2, Atp1a3, Slc26a6
cluster 3	nucleobase-containing compound catabolic process	TRUE	5	GO:0034655	nucleobase-containing compound catabolic process	BP	194	11	7.13	1.54756	0.63	0.101801	0.36967	Smg7, Smg5, Galt, Pan3, Supv3l1, Cnp, Secisbp2, Tatdn1, Gtpbp2, Mtpap, Patl1
cluster 3	cell maturation	TRUE	2	GO:0048469	cell maturation	BP	108	7	3.97	1.76541	0.82	0.10235	0.36967	Kif14, Catsper2, Ercc2, Slc26a6, Pcsk4, Dmc1, Plp1
cluster 3	response to toxic substance	TRUE	1	GO:0009636	response to toxic substance	BP	68	5	2.5	2	1	0.10414	0.36967	Szt2, Pon3, Pon2, Cnp, Mapk1
cluster 3	regulation of synapse organization	FALSE	3	GO:0050803	regulation of synapse structure or activity	BP	88	6	3.23	1.85318	0.89	0.104471	#N/A	Actr3, Lrp4, Adgrb2, Clstn3, Apoe, Etv5
cluster 3	Golgi membrane	TRUE	1	GO:0000139	Golgi membrane	CC	173	10	6.36	1.56917	0.65	0.104811	0.36967	Lman2l, Actr3, Klhl12, Cabp1, Rhbdd2, Whamm, Pcsk7, Zdhhc17, Slc35b1, Mapk8ip3
cluster 3	cilium organization	TRUE	3	GO:0044782	cilium organization	BP	196	11	7.2	1.52626	0.61	0.107333	0.373519	Gorab, Nphp4, Tchp, Dnaaf3, C2cd3, Bbs4, Mks1, Fbf1, Ttll5, Dzip1, Rttn
cluster 3	glycerophospholipid biosynthetic process	TRUE	9	GO:0046474	glycerophospholipid biosynthetic process	BP	69	5	2.53	1.97247	0.98	0.109097	0.374661	Pign, Pigg, Pigb, Pigh, Chkb
cluster 3	adult locomotory behavior	TRUE	3	GO:0008344	adult locomotory behavior	BP	70	5	2.57	1.94531	0.96	0.114167	0.38698	Atp1a3, Hexa, Cnp, Tbce, Agtpbp1
cluster 3	translation repressor activity	FALSE	4	GO:0034249	negative regulation of cellular amide metabolic process	BP	133	8	4.89	1.6358	0.71	0.116458	#N/A	Paip2b, Apoe, Cpeb1, Trim71, Abca7, Fxr2, Igf2bp1, Patl1
cluster 3	nucleoside biosynthetic process	FALSE	5	GO:1901659	glycosyl compound biosynthetic process	BP	91	6	3.34	1.79005	0.84	0.117637	#N/A	Tyw5, Uck2, Uck1, Pank2, Pank4, Qtrt1
cluster 3	cilium organization	FALSE	3	GO:0060271	cilium assembly	BP	200	11	7.35	1.49485	0.58	0.118913	#N/A	Actr3, Gorab, Tchp, Tctn1, Dnaaf3, C2cd3, Bbs4, Mks1, Fbf1, Ttll5, Dzip1
cluster 3	mRNA 3'-UTR binding	FALSE	3	GO:0034250	positive regulation of cellular amide metabolic process	BP	92	6	3.38	1.77769	0.83	0.122202	#N/A	Cpeb1, Cirbp, Secisbp2, Piwil2, Mapk1, Rps6kb2
cluster 3	protein-cysteine S-palmitoyltransferase activity	FALSE	5	GO:0016747	transferase activity, transferring acyl groups other than amino-acyl groups	MF	180	10	6.61	1.51572	0.6	0.126656	#N/A	Kansl3, Naa25, Zdhhc4, Zdhhc17, Nmt1, Ncoa1, Naa16, Zdhhc24, Zdhhc16, Zdhhc15
cluster 3	molecular adaptor activity	TRUE	1	GO:0060090	molecular adaptor activity	MF	93	6	3.42	1.75321	0.81	0.126854	0.424472	Sh2b3, Stx1a, Fscn1, Socs2, Rad50, Mapk8ip3
cluster 3	cell-cell junction assembly	FALSE	4	GO:0034329	cell junction assembly	BP	136	8	5	1.60214	0.68	0.127695	#N/A	Rhoc, Nphp4, Fscn1, Cd9, Whamm, Pkp3, Fbf1, Itga5
cluster 3	glycerophospholipid biosynthetic process	FALSE	9	GO:0006664	glycolipid metabolic process	BP	73	5	2.68	1.86607	0.9	0.130033	#N/A	Pign, Pigg, Hexa, Pigb, Pigh
cluster 3	RNA helicase activity	TRUE	1	GO:0003724	RNA helicase activity	MF	73	5	2.68	1.86607	0.9	0.130033	0.425398	Uap1l1, Supv3l1, Ddx50, Eif4a2, Dhx57
cluster 3	response to UV	TRUE	3	GO:0009411	response to UV	BP	115	7	4.22	1.65864	0.73	0.13039	0.425398	Ino80, Sdf4, Ercc2, Cirbp, Ercc8, Ercc4, Polh
cluster 3	aerobic respiration	FALSE	2	GO:0045333	cellular respiration	BP	116	7	4.26	1.64718	0.72	0.134682	#N/A	Cox20, Pank2, Sirt3, Cs, Tbrg4, Polg2, Mettl17
cluster 3	glycerophospholipid biosynthetic process	FALSE	9	GO:1903509	liposaccharide metabolic process	BP	74	5	2.72	1.84038	0.88	0.135534	#N/A	Pign, Pigg, Hexa, Pigb, Pigh
cluster 3	serine/threonine protein kinase complex	TRUE	3	GO:1902554	serine/threonine protein kinase complex	CC	74	5	2.72	1.84038	0.88	0.135534	0.432531	Ccnl1, Prkab2, Ercc2, Gtf2h1, Phkg2
cluster 3	DNA damage checkpoint	TRUE	8	GO:0000077	DNA damage checkpoint	BP	95	6	3.49	1.71713	0.78	0.13641	0.432531	Rint1, Oraov1, Mre11a, Brca1, Uimc1, Rad9a
cluster 3	spindle	TRUE	1	GO:0005819	spindle	CC	206	11	7.57	1.45397	0.54	0.137548	0.432531	Kif14, Ercc2, Tubgcp5, Cpeb1, Sept1, Zw10, Fbf1, Tubgcp6, E4f1, Mms19, Tbl1x
cluster 3	ubiquitin protein ligase activity	TRUE	2	GO:0061630	ubiquitin protein ligase activity	MF	184	10	6.76	1.48452	0.57	0.140171	0.435532	Rnf25, Rnf13, Fbxo6, Arih2, Trim71, Herc4, Ube2g2, Rnf145, Med20, Uhrf2
cluster 3	Golgi organization	TRUE	1	GO:0007030	Golgi organization	BP	97	6	3.56	1.68179	0.75	0.146294	0.449208	Lman2l, Atp8b2, Zw10, Atp8b3, Cog3, Mapk1
cluster 3	mRNA transport	FALSE	7	GO:0015931	nucleobase-containing compound transport	BP	141	8	5.18	1.54756	0.63	0.147618	#N/A	Smg7, Smg5, BC005561, Cpeb1, Ranbp17, Slc35b1, Igf2bp1, Akap8l
cluster 3	endosome membrane	FALSE	3	GO:0005770	late endosome	CC	141	8	5.18	1.54756	0.63	0.147618	#N/A	Rnf13, Sdf4, Apoe, Snx14, Cd63, Anxa6, Snf8, Mapk1
cluster 3	telencephalon development	TRUE	2	GO:0021537	telencephalon development	BP	164	9	6.02	1.49485	0.58	0.149854	0.453875	Kif14, Szt2, Tctn1, Atf5, Bbs4, Igf2bp1, Secisbp2, Agtpbp1, Tra2b
cluster 3	regulation of DNA metabolic process	TRUE	1	GO:0051052	regulation of DNA metabolic process	BP	304	15	11.17	1.34723	0.43	0.151292	0.453875	Ttf1, Ino80, Cdan1, Rtel1, Smg5, Rad52, Slx1b, Mre11a, Rad50, Brca1, Uimc1, Ercc4, Mapk1, Pot1b, Uhrf2
cluster 3	dolichyl pyrophosphate Man9GlcNAc2 alpha-1,3-glucosyltransferase activity	FALSE	8	GO:0016758	transferase activity, transferring hexosyl groups	MF	142	8	5.22	1.53688	0.62	0.151777	#N/A	Alg8, Hexa, Pigb, Mgat5b, B3gntl1, Pigh, Alg12, Alg3
cluster 3	coenzyme metabolic process	FALSE	2	GO:0051186	cofactor metabolic process	BP	281	14	10.32	1.3566	0.44	0.153336	#N/A	Pdss1, Pank2, Ggh, Galt, Mthfr, Pank4, Acacb, Hnf1a, Nadsyn1, Cs, Rsad1, Sptb, Mms19, Pdk3
cluster 3	ubiquitin protein ligase activity	FALSE	2	GO:0061659	ubiquitin-like protein ligase activity	MF	188	10	6.91	1.44393	0.53	0.154409	#N/A	Rnf25, Rnf13, Fbxo6, Arih2, Trim71, Herc4, Ube2g2, Rnf145, Med20, Uhrf2
cluster 3	nucleobase-containing compound catabolic process	FALSE	5	GO:0044270	cellular nitrogen compound catabolic process	BP	213	11	7.82	1.40444	0.49	0.161144	#N/A	Smg7, Smg5, Galt, Pan3, Supv3l1, Cnp, Secisbp2, Tatdn1, Gtpbp2, Mtpap, Patl1
cluster 3	mRNA transport	FALSE	7	GO:0050657	nucleic acid transport	BP	122	7	4.48	1.55833	0.64	0.161847	#N/A	Smg7, Smg5, BC005561, Cpeb1, Ranbp17, Igf2bp1, Akap8l
cluster 3	mRNA transport	FALSE	7	GO:0050658	RNA transport	BP	122	7	4.48	1.55833	0.64	0.161847	#N/A	Smg7, Smg5, BC005561, Cpeb1, Ranbp17, Igf2bp1, Akap8l
cluster 3	spindle assembly	TRUE	3	GO:0051225	spindle assembly	BP	79	5	2.9	1.71713	0.78	0.164515	0.487936	Ino80, Stard9, Tubgcp5, Sept1, Tubgcp6
cluster 3	regulation of reactive oxygen species metabolic process	TRUE	2	GO:2000377	regulation of reactive oxygen species metabolic process	BP	123	7	4.52	1.54756	0.63	0.1666	0.488569	Ptgis, Szt2, Pon3, Sirt3, Brca1, H2-M3, Pdk3
cluster 3	regulation of RNA stability	FALSE	3	GO:0036464	cytoplasmic ribonucleoprotein granule	CC	123	7	4.52	1.54756	0.63	0.1666	#N/A	Pan3, Trim71, Cirbp, Igf2bp1, Piwil2, Carhsp1, Patl1
cluster 3	fatty acid biosynthetic process	TRUE	4	GO:0006633	fatty acid biosynthetic process	BP	102	6	3.75	1.60214	0.68	0.172357	0.499835	Ptgis, Prkab2, Acacb, Hnf1a, Brca1, Plp1
cluster 3	adult locomotory behavior	FALSE	3	GO:0030534	adult behavior	BP	102	6	3.75	1.60214	0.68	0.172357	#N/A	Atp1a3, Bbs4, Hexa, Cnp, Tbce, Agtpbp1
cluster 3	DNA damage checkpoint	FALSE	8	GO:0031570	DNA integrity checkpoint	BP	102	6	3.75	1.60214	0.68	0.172357	#N/A	Rint1, Oraov1, Mre11a, Brca1, Uimc1, Rad9a
cluster 3	mRNA transport	FALSE	7	GO:0051236	establishment of RNA localization	BP	125	7	4.59	1.52626	0.61	0.176289	#N/A	Smg7, Smg5, BC005561, Cpeb1, Ranbp17, Igf2bp1, Akap8l
cluster 3	thiol-dependent ubiquitinyl hydrolase activity	FALSE	6	GO:0016579	protein deubiquitination	BP	103	6	3.78	1.59107	0.67	0.177788	#N/A	Usp13, Usp24, Usp48, Otud3, Usp35, Uimc1
cluster 3	regulation of protein complex assembly	TRUE	1	GO:0043254	regulation of protein complex assembly	BP	289	14	10.62	1.31951	0.4	0.177858	0.510121	Hjurp, Actr3, Kif14, Lefty1, Napb, Fblim1, Hnf1a, Stx1a, Fscn1, Whamm, Bbs4, Sptb, Mlst8, Fchsd1
cluster 3	fatty acid biosynthetic process	FALSE	4	GO:0072330	monocarboxylic acid biosynthetic process	BP	126	7	4.63	1.51572	0.6	0.181222	#N/A	Rdh10, Ptgis, Prkab2, Acacb, Hnf1a, Brca1, Plp1
cluster 3	maintenance of location in cell	TRUE	2	GO:0051651	maintenance of location in cell	BP	82	5	3.01	1.65864	0.73	0.182991	0.519136	Vps13d, Apoe, Bbs4, Gaa, Dzip1
cluster 3	dolichyl pyrophosphate Man9GlcNAc2 alpha-1,3-glucosyltransferase activity	FALSE	8	GO:0008194	UDP-glycosyltransferase activity	MF	105	6	3.86	1.55833	0.64	0.188854	#N/A	Hexa, Pigb, Mgat5b, B3gntl1, Pigh, Alg12
cluster 3	ion antiporter activity	FALSE	3	GO:0055067	monovalent inorganic cation homeostasis	BP	83	5	3.05	1.6358	0.71	0.189313	#N/A	Slc4a3, Slc9a8, Slc4a2, Atp1a3, Slc26a6
cluster 3	serine/threonine protein kinase complex	FALSE	3	GO:1902911	protein kinase complex	CC	83	5	3.05	1.6358	0.71	0.189313	#N/A	Ccnl1, Prkab2, Ercc2, Gtf2h1, Phkg2
cluster 3	regulation of glucose metabolic process	TRUE	5	GO:0010906	regulation of glucose metabolic process	BP	84	5	3.09	1.6245	0.7	0.195714	0.543418	Adipor1, Dusp12, Acacb, Pomc, Pdk3
cluster 3	serine hydrolase activity	TRUE	1	GO:0017171	serine hydrolase activity	MF	84	5	3.09	1.6245	0.7	0.195714	0.543418	Dpp7, Nceh1, Rhbdd2, Pcsk7, Pcsk4
cluster 3	lysosome organization	FALSE	3	GO:0007033	vacuole organization	BP	176	9	6.47	1.39474	0.48	0.199401	#N/A	Spg11, Idua, Tpcn2, Hexa, Snx14, Als2cl, Gaa, Atg12, Epg5
cluster 3	peptidyl-lysine methylation	FALSE	4	GO:0016571	histone methylation	BP	107	6	3.93	1.52626	0.61	0.200178	#N/A	Rbbp5, Mthfr, Setd6, Suz12, Brca1, Paxbp1
cluster 3	single-stranded DNA binding	TRUE	2	GO:0003697	single-stranded DNA binding	MF	85	5	3.12	1.60214	0.68	0.202188	0.554123	Spen, Rad50, Dmc1, Ercc4, Pot1b
cluster 3	secretory granule	TRUE	1	GO:0030141	secretory granule	CC	177	9	6.5	1.38511	0.47	0.203815	0.554123	Ptprn, Stx1a, Hexa, Pcsk4, Atp8b3, Pomc, Ctsl, Stx3, Pcsk1n
cluster 3	regulation of RNA stability	FALSE	3	GO:0035770	ribonucleoprotein granule	CC	131	7	4.81	1.45397	0.54	0.206724	#N/A	Pan3, Trim71, Cirbp, Igf2bp1, Piwil2, Carhsp1, Patl1
cluster 3	leading edge membrane	TRUE	2	GO:0031256	leading edge membrane	CC	86	5	3.16	1.58008	0.66	0.208734	0.561645	Abca7, Atf4, Itga5, Mapk8ip3, Gabbr1
cluster 3	organophosphate ester transport	FALSE	2	GO:0043492	ATPase activity, coupled to movement of substances	MF	87	5	3.2	1.56917	0.65	0.215348	#N/A	Atp8b2, Atp1a3, Abca7, Atp8b3, Abcc10
cluster 3	histone acetylation	FALSE	5	GO:0006473	protein acetylation	BP	157	8	5.77	1.38511	0.47	0.220375	#N/A	Kansl3, Hnf1a, Naa25, Sirt3, Brca1, Ncoa1, Piwil2, Naa16
cluster 3	chromatin remodeling	TRUE	1	GO:0006338	chromatin remodeling	BP	111	6	4.08	1.47427	0.56	0.223542	0.591175	Hjurp, Ttf1, Ino80, Padi4, Hnf1a, Sycp3
cluster 3	nucleoside biosynthetic process	TRUE	5	GO:0009163	nucleoside biosynthetic process	BP	89	5	3.27	1.52626	0.61	0.228769	0.591175	Uck2, Uck1, Pank2, Pank4, Qtrt1
cluster 3	voltage-gated ion channel activity	TRUE	2	GO:0005244	voltage-gated ion channel activity	MF	89	5	3.27	1.52626	0.61	0.228769	0.591175	Catsper2, Clcn6, Ryr1, Tpcn2, Clcn7
cluster 3	oxidoreductase activity, acting on paired donors, with incorporation or reduction of molecular oxygen, 2-oxoglutarate as one donor, and incorporation of one atom each of oxygen into both donors	FALSE	4	GO:0005506	iron ion binding	MF	89	5	3.27	1.52626	0.61	0.228769	#N/A	Tyw5, Alkbh3, Ptgis, Alkbh6, Alkbh1
cluster 3	voltage-gated ion channel activity	FALSE	2	GO:0022832	voltage-gated channel activity	MF	89	5	3.27	1.52626	0.61	0.228769	#N/A	Catsper2, Clcn6, Ryr1, Tpcn2, Clcn7
cluster 3	thiol-dependent ubiquitinyl hydrolase activity	TRUE	6	GO:0036459	thiol-dependent ubiquitinyl hydrolase activity	MF	89	5	3.27	1.52626	0.61	0.228769	0.591175	Usp13, Usp24, Usp48, Otud3, Usp35
cluster 3	thiol-dependent ubiquitinyl hydrolase activity	FALSE	6	GO:0101005	ubiquitinyl hydrolase activity	MF	89	5	3.27	1.52626	0.61	0.228769	#N/A	Usp13, Usp24, Usp48, Otud3, Usp35
cluster 3	fatty acid biosynthetic process	FALSE	4	GO:0016053	organic acid biosynthetic process	BP	183	9	6.72	1.33793	0.42	0.231112	#N/A	Rdh10, Ptgis, Prkab2, Padi4, Mthfr, Acacb, Hnf1a, Brca1, Plp1
cluster 3	peptidyl-lysine methylation	FALSE	4	GO:0006479	protein methylation	BP	136	7	5	1.40444	0.49	0.233489	#N/A	Rbbp5, Mthfr, Setd6, Suz12, Brca1, Vcpkmt, Paxbp1
cluster 3	peptidyl-lysine methylation	FALSE	4	GO:0008213	protein alkylation	BP	136	7	5	1.40444	0.49	0.233489	#N/A	Rbbp5, Mthfr, Setd6, Suz12, Brca1, Vcpkmt, Paxbp1
cluster 3	determination of left/right symmetry	TRUE	4	GO:0007368	determination of left/right symmetry	BP	90	5	3.31	1.51572	0.6	0.23557	0.602781	Lefty1, Dnaaf3, C2cd3, Mks1, Rttn
cluster 3	response to ionizing radiation	TRUE	1	GO:0010212	response to ionizing radiation	BP	114	6	4.19	1.43396	0.52	0.241624	0.608396	Ino80, Brca1, Uimc1, Ercc8, Dmc1, Rad9a
cluster 3	myelination	TRUE	3	GO:0042552	myelination	BP	91	5	3.34	1.49485	0.58	0.242426	0.608396	Kif14, Cd9, Ercc2, Hexa, Plp1
cluster 3	myelination	FALSE	3	GO:0007272	ensheathment of neurons	BP	92	5	3.38	1.48452	0.57	0.249336	#N/A	Kif14, Cd9, Ercc2, Hexa, Plp1
cluster 3	myelination	FALSE	3	GO:0008366	axon ensheathment	BP	92	5	3.38	1.48452	0.57	0.249336	#N/A	Kif14, Cd9, Ercc2, Hexa, Plp1
cluster 3	tubulin binding	TRUE	1	GO:0015631	tubulin binding	MF	236	11	8.67	1.26576	0.34	0.251048	0.624033	Kif14, Ino80, Stard9, Stmn3, Atf5, Tubgcp5, Whamm, Bbs4, Kif15, Agtpbp1, Tubgcp6
cluster 3	synaptic vesicle transport	TRUE	7	GO:0048489	synaptic vesicle transport	BP	93	5	3.42	1.46409	0.55	0.256295	0.631065	Spg11, Napb, Stx1a, Ap3b2, Stx3
cluster 3	synaptic vesicle transport	FALSE	7	GO:0097480	establishment of synaptic vesicle localization	BP	93	5	3.42	1.46409	0.55	0.256295	#N/A	Spg11, Napb, Stx1a, Ap3b2, Stx3
cluster 3	determination of left/right symmetry	FALSE	4	GO:0036064	ciliary basal body	CC	93	5	3.42	1.46409	0.55	0.256295	#N/A	C2cd3, Bbs4, Mks1, Dzip1, Rttn
cluster 3	regulation of response to DNA damage stimulus	TRUE	1	GO:2001020	regulation of response to DNA damage stimulus	BP	141	7	5.18	1.34723	0.43	0.26133	0.637451	Rtel1, Rint1, Rad52, Pttg1ip, Brca1, Uimc1, Rad9a
cluster 3	DNA packaging	TRUE	2	GO:0006323	DNA packaging	BP	118	6	4.33	1.38511	0.47	0.266373	0.643734	Hjurp, Cdan1, Padi4, Sycp3, Akap8l, Brd2
cluster 3	peptidyl-lysine methylation	TRUE	4	GO:0018022	peptidyl-lysine methylation	BP	95	5	3.49	1.43396	0.52	0.27035	0.646947	Rbbp5, Setd6, Suz12, Brca1, Vcpkmt
cluster 3	glycerophospholipid biosynthetic process	FALSE	9	GO:0046488	phosphatidylinositol metabolic process	BP	95	5	3.49	1.43396	0.52	0.27035	#N/A	Inpp5d, Pign, Pigg, Pigb, Pigh
cluster 3	nuclear transcription factor complex	TRUE	1	GO:0044798	nuclear transcription factor complex	CC	119	6	4.37	1.37554	0.46	0.27266	0.646947	Taf1a, Ercc2, Gtf2h1, Taf1d, Atf4, Ercc4
cluster 3	determination of left/right symmetry	FALSE	4	GO:0009855	determination of bilateral symmetry	BP	96	5	3.53	1.41421	0.5	0.27744	#N/A	Lefty1, Dnaaf3, C2cd3, Mks1, Rttn
cluster 3	regulation of RNA splicing	TRUE	5	GO:0043484	regulation of RNA splicing	BP	96	5	3.53	1.41421	0.5	0.27744	0.652359	Srsf4, Tra2a, Hnrnph1, Clk4, Tra2b
cluster 3	glycerophospholipid biosynthetic process	FALSE	9	GO:0045017	glycerolipid biosynthetic process	BP	96	5	3.53	1.41421	0.5	0.27744	#N/A	Pign, Pigg, Pigb, Pigh, Chkb
cluster 3	thiol-dependent ubiquitinyl hydrolase activity	FALSE	6	GO:0070646	protein modification by small protein removal	BP	120	6	4.41	1.3566	0.44	0.278982	#N/A	Usp13, Usp24, Usp48, Otud3, Usp35, Uimc1
cluster 3	cilium organization	FALSE	3	GO:0010927	cellular component assembly involved in morphogenesis	BP	243	11	8.93	1.23114	0.3	0.281472	#N/A	Gorab, Tchp, Cd9, Dnaaf3, Ercc2, C2cd3, Bbs4, Mks1, Fbf1, Ttll5, Dzip1
cluster 3	determination of left/right symmetry	FALSE	4	GO:0009799	specification of symmetry	BP	97	5	3.56	1.40444	0.49	0.284568	#N/A	Lefty1, Dnaaf3, C2cd3, Mks1, Rttn
cluster 3	nuclear periphery	TRUE	1	GO:0034399	nuclear periphery	CC	97	5	3.56	1.40444	0.49	0.284568	0.652367	Lmna, Ercc8, Tep1, Atf4, Akap8l
cluster 3	cell projection assembly	TRUE	1	GO:0030031	cell projection assembly	BP	319	14	11.72	1.19748	0.26	0.2846	0.652367	Arhgef4, Actr3, Gorab, Tchp, Fscn1, Dnaaf3, Whamm, C2cd3, Bbs4, Mks1, Fbf1, Ttll5, Dzip1, Fgd1
cluster 3	regulation of actin filament polymerization	TRUE	11	GO:0030833	regulation of actin filament polymerization	BP	121	6	4.45	1.34723	0.43	0.285338	0.652367	Actr3, Whamm, Bbs4, Sptb, Mlst8, Fchsd1
cluster 3	positive regulation of DNA metabolic process	TRUE	1	GO:0051054	positive regulation of DNA metabolic process	BP	170	8	6.25	1.28343	0.36	0.287441	0.652367	Ino80, Rtel1, Slx1b, Mre11a, Rad50, Brca1, Uimc1, Mapk1
cluster 3	cellular protein complex disassembly	TRUE	2	GO:0043624	cellular protein complex disassembly	BP	98	5	3.6	1.38511	0.47	0.29173	0.656392	Napb, Stmn3, Mtrf1l, Mical1, Sptb
cluster 3	synaptic vesicle transport	FALSE	7	GO:0097479	synaptic vesicle localization	BP	98	5	3.6	1.38511	0.47	0.29173	#N/A	Spg11, Napb, Stx1a, Ap3b2, Stx3
cluster 3	cell-cell junction assembly	FALSE	4	GO:0034330	cell junction organization	BP	172	8	6.32	1.26576	0.34	0.298212	#N/A	Rhoc, Nphp4, Fscn1, Cd9, Whamm, Pkp3, Fbf1, Itga5
cluster 3	regulation of glucose metabolic process	FALSE	5	GO:0010675	regulation of cellular carbohydrate metabolic process	BP	99	5	3.64	1.37554	0.46	0.298923	#N/A	Adipor1, Dusp12, Acacb, Pomc, Pdk3
cluster 3	core promoter sequence-specific DNA binding	TRUE	2	GO:0001046	core promoter sequence-specific DNA binding	MF	99	5	3.64	1.37554	0.46	0.298923	0.666828	Pax8, Ciart, Chd2, Suz12, Atf4
cluster 3	leading edge membrane	FALSE	2	GO:0031253	cell projection membrane	CC	173	8	6.36	1.25701	0.33	0.303633	#N/A	Fscn1, Bbs4, Slc26a6, Abca7, Atf4, Itga5, Mapk8ip3, Gabbr1
cluster 3	translation repressor activity	FALSE	4	GO:0017148	negative regulation of translation	BP	124	6	4.56	1.31951	0.4	0.304586	#N/A	Paip2b, Cpeb1, Trim71, Fxr2, Igf2bp1, Patl1
cluster 3	spindle assembly	FALSE	3	GO:0007051	spindle organization	BP	100	5	3.67	1.3566	0.44	0.306145	#N/A	Ino80, Stard9, Tubgcp5, Sept1, Tubgcp6
cluster 3	N-acyltransferase activity	TRUE	1	GO:0016410	N-acyltransferase activity	MF	100	5	3.67	1.3566	0.44	0.306145	0.675995	Kansl3, Naa25, Nmt1, Ncoa1, Naa16
cluster 3	thiol-dependent ubiquitinyl hydrolase activity	FALSE	6	GO:0019783	ubiquitin-like protein-specific protease activity	MF	100	5	3.67	1.3566	0.44	0.306145	#N/A	Usp13, Usp24, Usp48, Otud3, Usp35
cluster 3	protein-DNA complex assembly	FALSE	2	GO:0071824	protein-DNA complex subunit organization	BP	149	7	5.47	1.27456	0.35	0.307629	#N/A	Hjurp, Padi4, Rad52, Sycp3, Cenpo, Dmc1, Brd2
cluster 3	fatty acid biosynthetic process	FALSE	4	GO:0046394	carboxylic acid biosynthetic process	BP	174	8	6.39	1.24833	0.32	0.309075	#N/A	Rdh10, Ptgis, Prkab2, Mthfr, Acacb, Hnf1a, Brca1, Plp1
cluster 3	regulation of cell cycle phase transition	TRUE	2	GO:1901987	regulation of cell cycle phase transition	BP	199	9	7.31	1.23114	0.3	0.309483	0.675995	Kif14, Ino80, Rint1, Ercc2, Atf5, Oraov1, Mre11a, Zw10, Cirbp
cluster 3	single-stranded DNA binding	FALSE	2	GO:0000781	chromosome, telomeric region	CC	125	6	4.59	1.31039	0.39	0.311055	#N/A	Mre11a, Rad50, Tep1, Dmc1, Ercc4, Pot1b
cluster 3	hematopoietic progenitor cell differentiation	TRUE	1	GO:0002244	hematopoietic progenitor cell differentiation	BP	101	5	3.71	1.34723	0.43	0.313392	0.675995	Wdr78, Srsf4, Ercc2, Chd2, Slc37a4
cluster 3	SH3 domain binding	TRUE	1	GO:0017124	SH3 domain binding	MF	101	5	3.71	1.34723	0.43	0.313392	0.675995	Inpp5d, Afap1, Nckipsd, Mical1, Rad9a
cluster 3	protein-DNA complex assembly	TRUE	2	GO:0065004	protein-DNA complex assembly	BP	126	6	4.63	1.29235	0.37	0.317547	0.678407	Hjurp, Padi4, Rad52, Cenpo, Dmc1, Brd2
cluster 3	glycerolipid metabolic process	TRUE	1	GO:0046486	glycerolipid metabolic process	BP	201	9	7.38	1.22264	0.29	0.319709	0.678407	Inpp5d, Pign, Pank2, Pigg, Apoe, Slc37a4, Pigb, Pigh, Chkb
cluster 3	flavin adenine dinucleotide binding	FALSE	3	GO:0050662	coenzyme binding	MF	152	7	5.58	1.25701	0.33	0.325407	#N/A	Cyb5rl, Mthfr, Acox3, Sirt3, Mto1, Mical1, Cyb5r3
cluster 3	regulation of reactive oxygen species metabolic process	FALSE	2	GO:0072593	reactive oxygen species metabolic process	BP	177	8	6.5	1.23114	0.3	0.325522	#N/A	Ptgis, Szt2, Pon3, Sirt3, Nqo1, Brca1, H2-M3, Pdk3
cluster 3	DNA damage checkpoint	FALSE	8	GO:0007093	mitotic cell cycle checkpoint	BP	103	5	3.78	1.31951	0.4	0.327952	#N/A	Rint1, Oraov1, Mre11a, Zw10, Rad9a
cluster 3	microtubule	TRUE	1	GO:0005874	microtubule	CC	330	14	12.12	1.15669	0.21	0.32818	0.69055	Kif14, Ino80, Ttll9, Apoe, Tubgcp5, Whamm, Zw10, Lrrc49, Rassf1, Kif15, Ttll5, Eml5, Tubgcp6, Tbl1x
cluster 3	mRNA transport	FALSE	7	GO:0006403	RNA localization	BP	153	7	5.62	1.24833	0.32	0.331371	#N/A	Smg7, Smg5, BC005561, Cpeb1, Ranbp17, Igf2bp1, Akap8l
cluster 3	DNA replication	TRUE	1	GO:0006260	DNA replication	BP	229	10	8.41	1.18921	0.25	0.333369	0.69055	Ttf1, Ino80, Cdan1, Rtel1, Pole, Mre11a, Brca1, Polg2, E4f1, Polh
cluster 3	coenzyme metabolic process	TRUE	2	GO:0006732	coenzyme metabolic process	BP	229	10	8.41	1.18921	0.25	0.333369	0.69055	Pdss1, Pank2, Ggh, Galt, Mthfr, Pank4, Acacb, Nadsyn1, Cs, Pdk3
cluster 3	maintenance of location in cell	FALSE	2	GO:0051235	maintenance of location	BP	204	9	7.49	1.19748	0.26	0.335175	#N/A	Vps13d, Acacb, Apoe, Ryr1, Tpcn2, Bbs4, Hexa, Gaa, Dzip1
cluster 3	carboxylic acid catabolic process	TRUE	3	GO:0046395	carboxylic acid catabolic process	BP	129	6	4.74	1.26576	0.34	0.337138	0.692859	Phyh, Acox3, Acacb, Pon3, Gnpda1, Renbp
cluster 3	protein N-terminus binding	TRUE	1	GO:0047485	protein N-terminus binding	MF	105	5	3.86	1.29235	0.37	0.342578	0.69427	Stx1a, Ercc2, Snf8, Ncoa1, Ercc4
cluster 3	ciliary part	TRUE	1	GO:0044441	ciliary part	CC	231	10	8.49	1.18099	0.24	0.343145	0.69427	Nphp4, Tchp, Tctn1, C2cd3, Bbs4, Slc26a6, Mks1, Fbf1, Dzip1, Rttn
cluster 3	embryonic limb morphogenesis	FALSE	6	GO:0035107	appendage morphogenesis	BP	130	6	4.78	1.25701	0.33	0.343701	#N/A	Rdh10, Lrp4, Idua, Hnf1a, C2cd3, Mks1
cluster 3	embryonic limb morphogenesis	FALSE	6	GO:0035108	limb morphogenesis	BP	130	6	4.78	1.25701	0.33	0.343701	#N/A	Rdh10, Lrp4, Idua, Hnf1a, C2cd3, Mks1
cluster 3	regulation of cell growth	TRUE	1	GO:0001558	regulation of cell growth	BP	309	13	11.35	1.1487	0.2	0.347769	0.698213	Actr3, Adipor1, Kif14, Ino80, St7l, Tchp, Clstn3, Apoe, Supv3l1, Cirbp, Socs2, Il3ra, Pot1b
cluster 3	regulation of actin filament polymerization	FALSE	11	GO:0008154	actin polymerization or depolymerization	BP	156	7	5.73	1.22264	0.29	0.349352	#N/A	Actr3, Whamm, Bbs4, Mical1, Sptb, Mlst8, Fchsd1
cluster 3	regulation of glucose metabolic process	FALSE	5	GO:0044262	cellular carbohydrate metabolic process	BP	182	8	6.69	1.19748	0.26	0.353255	#N/A	Adipor1, Dusp12, Acacb, Phkg2, Slc37a4, Gaa, Pomc, Pdk3
cluster 3	regulation of Ras protein signal transduction	FALSE	3	GO:0051056	regulation of small GTPase mediated signal transduction	BP	182	8	6.69	1.19748	0.26	0.353255	#N/A	Arhgef4, Kif14, Ralgapa2, Stmn3, Dennd4b, Apoe, Als2cl, Fgd1
cluster 3	protein C-terminus binding	TRUE	1	GO:0008022	protein C-terminus binding	MF	182	8	6.69	1.19748	0.26	0.353255	0.703814	Stmn3, Ercc2, Bcam, Mre11a, Snf8, Atf4, Ercc4, Tbl1x
cluster 3	cell-cell junction assembly	FALSE	4	GO:0045216	cell-cell junction organization	BP	157	7	5.77	1.21419	0.28	0.355371	#N/A	Rhoc, Nphp4, Fscn1, Cd9, Whamm, Pkp3, Fbf1
cluster 3	regulation of actin filament polymerization	FALSE	11	GO:0030041	actin filament polymerization	BP	132	6	4.85	1.23971	0.31	0.356861	#N/A	Actr3, Whamm, Bbs4, Sptb, Mlst8, Fchsd1
cluster 3	DNA damage checkpoint	FALSE	8	GO:1901988	negative regulation of cell cycle phase transition	BP	107	5	3.93	1.27456	0.35	0.357249	#N/A	Rint1, Atf5, Oraov1, Mre11a, Zw10
cluster 3	lipid transport	FALSE	2	GO:0010876	lipid localization	BP	209	9	7.68	1.17283	0.23	0.361219	#N/A	Kdm5b, Atp8b2, Acacb, Hnf1a, Apoe, Hexa, Abca7, Atp8b3, Pomc
cluster 3	cytokinesis	TRUE	1	GO:0000910	cytokinesis	BP	108	5	3.97	1.25701	0.33	0.364595	0.720903	Actr3, Kif14, Rhoc, Bbs4, Cntrob
cluster 3	telencephalon development	FALSE	2	GO:0030900	forebrain development	BP	262	11	9.62	1.14076	0.19	0.368593	#N/A	Kif14, Szt2, Tctn1, Aplp1, Atf5, Bbs4, Igf2bp1, Secisbp2, Agtpbp1, Tra2b, Mapk8ip3
cluster 3	glycerophospholipid biosynthetic process	FALSE	9	GO:0006650	glycerophospholipid metabolic process	BP	134	6	4.92	1.22264	0.29	0.370055	#N/A	Inpp5d, Pign, Pigg, Pigb, Pigh, Chkb
cluster 3	regulation of cell cycle phase transition	FALSE	2	GO:0044770	cell cycle phase transition	BP	289	12	10.62	1.13288	0.18	0.37351	#N/A	Kif14, Ino80, Rint1, Pole, Ercc2, Atf5, Oraov1, Mre11a, Zw10, Trim71, Cirbp, Akap8l
cluster 3	lysosomal membrane	FALSE	4	GO:0005774	vacuolar membrane	CC	289	12	10.62	1.13288	0.18	0.37351	#N/A	Spg11, Napb, Rnf13, Clcn6, Scarb2, Tpcn2, Cd63, Anxa6, Snf8, Gaa, Clcn7, Abcc10
cluster 3	embryonic limb morphogenesis	TRUE	6	GO:0030326	embryonic limb morphogenesis	BP	110	5	4.04	1.23971	0.31	0.379292	0.739236	Rdh10, Lrp4, Hnf1a, C2cd3, Mks1
cluster 3	embryonic limb morphogenesis	FALSE	6	GO:0035113	embryonic appendage morphogenesis	BP	110	5	4.04	1.23971	0.31	0.379292	#N/A	Rdh10, Lrp4, Hnf1a, C2cd3, Mks1
cluster 3	regulation of Ras protein signal transduction	TRUE	3	GO:0046578	regulation of Ras protein signal transduction	BP	161	7	5.91	1.18099	0.24	0.379531	0.739236	Arhgef4, Kif14, Stmn3, Dennd4b, Apoe, Als2cl, Fgd1
cluster 3	histone acetylation	FALSE	5	GO:0018394	peptidyl-lysine acetylation	BP	136	6	5	1.19748	0.26	0.383269	#N/A	Kansl3, Hnf1a, Sirt3, Brca1, Ncoa1, Piwil2
cluster 3	DNA damage checkpoint	FALSE	8	GO:0000075	cell cycle checkpoint	BP	163	7	5.99	1.17283	0.23	0.391641	#N/A	Rint1, Oraov1, Mre11a, Zw10, Brca1, Uimc1, Rad9a
cluster 3	anion binding	TRUE	1	GO:0043168	anion binding	MF	189	8	6.94	1.1487	0.2	0.392498	0.756095	Phyh, Nceh1, Clcn6, Acox3, Acacb, Snx14, Clcn7, Stx3
cluster 3	smoothened signaling pathway	TRUE	2	GO:0007224	smoothened signaling pathway	BP	112	5	4.11	1.21419	0.28	0.393981	0.756095	Gorab, Tctn1, C2cd3, Mks1, Dzip1
cluster 3	response to UV	FALSE	3	GO:0009314	response to radiation	BP	294	12	10.8	1.10957	0.15	0.396047	#N/A	Ino80, Sdf4, Ercc2, Atp1a3, Cirbp, Brca1, Uimc1, Ercc8, Dmc1, Ercc4, Polh, Rad9a
cluster 3	regulation of histone modification	FALSE	2	GO:1902275	regulation of chromatin organization	BP	138	6	5.07	1.18099	0.24	0.396485	#N/A	Mthfr, Brca1, Piwil2, Paxbp1, Akap8l, Uhrf2
cluster 3	regulation of actin filament polymerization	FALSE	11	GO:0008064	regulation of actin polymerization or depolymerization	BP	139	6	5.11	1.17283	0.23	0.40309	#N/A	Actr3, Whamm, Bbs4, Sptb, Mlst8, Fchsd1
cluster 3	protein N-linked glycosylation	FALSE	6	GO:0009100	glycoprotein metabolic process	BP	244	10	8.96	1.11729	0.16	0.407565	#N/A	Man1b1, Fbxo6, Idua, Alg8, Ube2g2, Abca7, Mgat5b, Cog3, Alg12, Pmm2
cluster 3	transcription factor complex	TRUE	1	GO:0005667	transcription factor complex	CC	297	12	10.91	1.10191	0.14	0.409619	0.771811	Taf1a, Pax8, Hnf1a, Ercc2, Atf5, Gtf2h1, Taf1d, Snf8, Atf4, Tfcp2, Ercc4, Tbl1x
cluster 3	stem cell population maintenance	TRUE	2	GO:0019827	stem cell population maintenance	BP	140	6	5.14	1.16473	0.22	0.40969	0.771811	Pax8, Padi4, Setd6, Igf2bp1, Piwil2, Erdr1
cluster 3	regulation of actin filament polymerization	FALSE	11	GO:0030832	regulation of actin filament length	BP	140	6	5.14	1.16473	0.22	0.40969	#N/A	Actr3, Whamm, Bbs4, Sptb, Mlst8, Fchsd1
cluster 3	chromosomal region	TRUE	1	GO:0098687	chromosomal region	CC	298	12	10.95	1.09429	0.13	0.414148	0.771811	Hjurp, Nsl1, Mre11a, Zw10, Sycp3, Rad50, Cenpo, Tep1, Piwil2, Dmc1, Ercc4, Pot1b
cluster 3	ruffle	TRUE	2	GO:0001726	ruffle	CC	115	5	4.22	1.18099	0.24	0.415954	0.771811	Fscn1, Rinl, Abca7, Itga5, Fgd1
cluster 3	carboxylic acid catabolic process	FALSE	3	GO:0016054	organic acid catabolic process	BP	141	6	5.18	1.15669	0.21	0.416284	#N/A	Phyh, Acox3, Acacb, Pon3, Gnpda1, Renbp
cluster 3	vesicle organization	TRUE	2	GO:0016050	vesicle organization	BP	220	9	8.08	1.11729	0.16	0.419141	0.771811	Ptprn, Klhl12, Mia3, Stam, Spg11, Stx1a, Snf8, Stx3, Zdhhc15
cluster 3	protein N-linked glycosylation	FALSE	6	GO:0006486	protein glycosylation	BP	168	7	6.17	1.13288	0.18	0.42191	#N/A	Man1b1, Alg8, Ube2g2, Mgat5b, Cog3, Alg12, Pmm2
cluster 3	protein N-linked glycosylation	FALSE	6	GO:0043413	macromolecule glycosylation	BP	168	7	6.17	1.13288	0.18	0.42191	#N/A	Man1b1, Alg8, Ube2g2, Mgat5b, Cog3, Alg12, Pmm2
cluster 3	placenta development	TRUE	2	GO:0001890	placenta development	BP	142	6	5.22	1.1487	0.2	0.42287	0.771811	Ptgis, Hnf1a, Ncoa1, Alkbh1, Ctsl, Mapk1
cluster 3	regulation of glucose metabolic process	FALSE	5	GO:0006006	glucose metabolic process	BP	142	6	5.22	1.1487	0.2	0.42287	#N/A	Adipor1, Dusp12, Acacb, Pomc, Atf4, Pdk3
cluster 3	purine ribonucleotide biosynthetic process	FALSE	7	GO:0009260	ribonucleotide biosynthetic process	BP	142	6	5.22	1.1487	0.2	0.42287	#N/A	Uck2, Pank2, Pank4, Apoe, Aplp1, Gabbr1
cluster 3	extracellular matrix organization	TRUE	2	GO:0030198	extracellular matrix organization	BP	142	6	5.22	1.1487	0.2	0.42287	0.771811	Mia3, St7l, Fscn1, Ercc2, Aplp1, Egfl6
cluster 3	cellular lipid catabolic process	FALSE	3	GO:0030258	lipid modification	BP	142	6	5.22	1.1487	0.2	0.42287	#N/A	Inpp5d, Adipor1, Phyh, Acox3, Acacb, Apoe
cluster 3	stem cell population maintenance	FALSE	2	GO:0098727	maintenance of cell number	BP	142	6	5.22	1.1487	0.2	0.42287	#N/A	Pax8, Padi4, Setd6, Igf2bp1, Piwil2, Erdr1
cluster 3	carboxylic acid catabolic process	FALSE	3	GO:0044282	small molecule catabolic process	BP	195	8	7.16	1.11729	0.16	0.426242	#N/A	Phyh, Galt, Acox3, Acacb, Pon3, Apoe, Gnpda1, Renbp
cluster 3	regulation of actin filament polymerization	FALSE	11	GO:0051258	protein polymerization	BP	195	8	7.16	1.11729	0.16	0.426242	#N/A	Actr3, Tubgcp5, Whamm, Bbs4, Sptb, Tubgcp6, Mlst8, Fchsd1
cluster 3	lysosomal membrane	FALSE	4	GO:0044437	vacuolar part	CC	301	12	11.06	1.08673	0.12	0.427739	#N/A	Spg11, Napb, Rnf13, Clcn6, Scarb2, Tpcn2, Cd63, Anxa6, Snf8, Gaa, Clcn7, Abcc10
cluster 3	guanyl-nucleotide exchange factor activity	TRUE	1	GO:0005085	guanyl-nucleotide exchange factor activity	MF	169	7	6.21	1.12506	0.17	0.427951	0.775662	Arhgef4, Rabif, Dennd4b, Bcar3, Rinl, Als2cl, Fgd1
cluster 3	extracellular matrix organization	FALSE	2	GO:0043062	extracellular structure organization	BP	143	6	5.25	1.14076	0.19	0.429445	#N/A	Mia3, St7l, Fscn1, Ercc2, Aplp1, Egfl6
cluster 3	coenzyme biosynthetic process	FALSE	2	GO:0042180	cellular ketone metabolic process	BP	117	5	4.3	1.16473	0.22	0.430536	#N/A	Pdss1, Pank2, Acacb, Brca1, Pdk3
cluster 3	response to oxidative stress	TRUE	1	GO:0006979	response to oxidative stress	BP	276	11	10.14	1.08673	0.12	0.434831	0.782642	Ptprn, Chd6, Szt2, Hnf1a, Rad52, Ercc2, Apoe, Nqo1, Ercc8, Atf4, Etv5
cluster 3	response to UV	FALSE	3	GO:0009416	response to light stimulus	BP	197	8	7.24	1.10191	0.14	0.437467	#N/A	Ino80, Sdf4, Ercc2, Atp1a3, Cirbp, Ercc8, Ercc4, Polh
cluster 3	regulation of histone modification	TRUE	2	GO:0031056	regulation of histone modification	BP	118	5	4.33	1.15669	0.21	0.4378	0.782642	Mthfr, Brca1, Piwil2, Paxbp1, Akap8l
cluster 3	regulation of RNA splicing	FALSE	5	GO:1903311	regulation of mRNA metabolic process	BP	118	5	4.33	1.15669	0.21	0.4378	#N/A	Srsf4, Tra2a, Secisbp2, Tra2b, Safb2
cluster 3	purine ribonucleotide biosynthetic process	FALSE	7	GO:0046390	ribose phosphate biosynthetic process	BP	145	6	5.33	1.12506	0.17	0.44256	#N/A	Uck2, Pank2, Pank4, Apoe, Aplp1, Gabbr1
cluster 3	embryonic limb morphogenesis	FALSE	6	GO:0048736	appendage development	BP	145	6	5.33	1.12506	0.17	0.44256	#N/A	Rdh10, Lrp4, Idua, Hnf1a, C2cd3, Mks1
cluster 3	synaptic vesicle transport	FALSE	7	GO:0051650	establishment of vesicle localization	BP	145	6	5.33	1.12506	0.17	0.44256	#N/A	Klhl12, Spg11, Napb, Stx1a, Ap3b2, Stx3
cluster 3	embryonic limb morphogenesis	FALSE	6	GO:0060173	limb development	BP	145	6	5.33	1.12506	0.17	0.44256	#N/A	Rdh10, Lrp4, Idua, Hnf1a, C2cd3, Mks1
cluster 3	external side of plasma membrane	TRUE	3	GO:0009897	external side of plasma membrane	CC	145	6	5.33	1.12506	0.17	0.44256	0.78577	Crlf2, Cd9, Apoe, Ctsl, Itga5, H2-M3
cluster 3	regulation of glucose metabolic process	FALSE	5	GO:0006109	regulation of carbohydrate metabolic process	BP	119	5	4.37	1.14076	0.19	0.445043	#N/A	Adipor1, Dusp12, Acacb, Pomc, Pdk3
cluster 3	sister chromatid segregation	TRUE	1	GO:0000819	sister chromatid segregation	BP	146	6	5.36	1.11729	0.16	0.449096	0.786672	Kif14, Ino80, Mre11a, Zw10, Sycp3, Akap8l
cluster 3	glial cell differentiation	TRUE	2	GO:0010001	glial cell differentiation	BP	146	6	5.36	1.11729	0.16	0.449096	0.786672	Actr3, Ercc2, Atf5, Cnp, Mapk1, Plp1
cluster 3	regulation of actin filament polymerization	FALSE	11	GO:0032271	regulation of protein polymerization	BP	146	6	5.36	1.11729	0.16	0.449096	#N/A	Actr3, Whamm, Bbs4, Sptb, Mlst8, Fchsd1
cluster 3	aging	TRUE	1	GO:0007568	aging	BP	121	5	4.45	1.12506	0.17	0.459458	0.799456	Inpp5d, Lmna, Ercc2, Apoe, Pot1b
cluster 3	protein N-linked glycosylation	FALSE	6	GO:0070085	glycosylation	BP	175	7	6.43	1.08673	0.12	0.464002	#N/A	Man1b1, Alg8, Ube2g2, Mgat5b, Cog3, Alg12, Pmm2
cluster 3	glycerophospholipid biosynthetic process	FALSE	9	GO:0008654	phospholipid biosynthetic process	BP	122	5	4.48	1.11729	0.16	0.466626	#N/A	Pign, Pigg, Pigb, Pigh, Chkb
cluster 3	regulation of organelle assembly	TRUE	1	GO:1902115	regulation of organelle assembly	BP	122	5	4.48	1.11729	0.16	0.466626	0.806552	Stam, Tchp, Fscn1, Pan3, Bbs4
cluster 3	microtubule-based movement	TRUE	1	GO:0007018	microtubule-based movement	BP	176	7	6.47	1.07923	0.11	0.469966	0.806981	Actr3, Kif14, Stard9, Spg11, Ap3b2, Bbs4, Kif15
cluster 3	mRNA transport	FALSE	7	GO:0051168	nuclear export	BP	123	5	4.52	1.10957	0.15	0.473765	#N/A	Smg7, Smg5, BC005561, Ranbp17, Akap8l
cluster 3	regulation of peptide transport	FALSE	8	GO:0015833	peptide transport	BP	178	7	6.54	1.07177	0.1	0.481844	#N/A	Ptprn, Pax8, Hnf1a, Slc15a4, Sirt3, Slc26a6, Gabbr1
cluster 3	ER to Golgi vesicle-mediated transport	FALSE	2	GO:0048193	Golgi vesicle transport	BP	178	7	6.54	1.07177	0.1	0.481844	#N/A	Lman2l, Klhl12, Mia3, Rint1, Whamm, Zw10, Cog3
cluster 3	UDP-N-acetylmuramoylalanyl-D-glutamyl-2,6-diaminopimelate-D-alanyl-D-alanine ligase activity	FALSE	12	GO:0016879	ligase activity, forming carbon-nitrogen bonds	MF	259	10	9.51	1.04972	0.07	0.482073	#N/A	Rnf25, Rnf13, Acacb, Nadsyn1, Arih2, Trim71, Herc4, Brca1, E4f1, Uhrf2
cluster 3	cytoplasmic vesicle membrane	FALSE	3	GO:0044433	cytoplasmic vesicle part	CC	152	6	5.58	1.07177	0.1	0.487913	#N/A	Necap2, Stx1a, Pcsk4, Zdhhc17, Stx3, Sec31b
cluster 3	lipid transport	TRUE	2	GO:0006869	lipid transport	BP	180	7	6.61	1.05702	0.08	0.493649	0.834528	Kdm5b, Atp8b2, Hnf1a, Apoe, Abca7, Atp8b3, Pomc
cluster 3	embryonic epithelial tube formation	FALSE	4	GO:0016331	morphogenesis of embryonic epithelium	BP	153	6	5.62	1.06437	0.09	0.494303	#N/A	Rdh10, Pax8, Tctn1, Bbs4, Trim71, Mks1
cluster 3	histone acetylation	TRUE	5	GO:0016573	histone acetylation	BP	126	5	4.63	1.07923	0.11	0.49499	0.834528	Kansl3, Hnf1a, Brca1, Ncoa1, Piwil2
cluster 3	purine ribonucleotide biosynthetic process	FALSE	7	GO:0009165	nucleotide biosynthetic process	BP	181	7	6.65	1.04972	0.07	0.499521	#N/A	Uck2, Pank2, Pank4, Apoe, Aplp1, Nadsyn1, Gabbr1
cluster 3	regulation of mitotic cell cycle phase transition	TRUE	3	GO:1901990	regulation of mitotic cell cycle phase transition	BP	181	7	6.65	1.04972	0.07	0.499521	0.834528	Kif14, Ino80, Rint1, Ercc2, Oraov1, Mre11a, Zw10
cluster 3	positive regulation of protein catabolic process	TRUE	3	GO:0045732	positive regulation of protein catabolic process	BP	154	6	5.66	1.05702	0.08	0.500666	0.834528	Usp13, Zfand2a, Apoe, Arih2, Pttg1ip, Snf8
cluster 3	coated vesicle	TRUE	1	GO:0030135	coated vesicle	CC	127	5	4.67	1.07177	0.1	0.501996	0.834528	Lman2l, Klhl12, Necap2, Idua, Sec31b
cluster 3	carboxylic acid transport	FALSE	2	GO:0015711	organic anion transport	BP	155	6	5.69	1.05702	0.08	0.507001	#N/A	Hnf1a, Slc15a4, Apoe, Slc26a6, Gabbr1, Slc22a7
cluster 3	carbohydrate homeostasis	TRUE	2	GO:0033500	carbohydrate homeostasis	BP	155	6	5.69	1.05702	0.08	0.507001	0.835156	Ptprn, Adipor1, Hnf1a, Slc37a4, Pomc, Pdk3
cluster 3	carbohydrate homeostasis	FALSE	2	GO:0042593	glucose homeostasis	BP	155	6	5.69	1.05702	0.08	0.507001	#N/A	Ptprn, Adipor1, Hnf1a, Slc37a4, Pomc, Pdk3
cluster 3	synaptic vesicle transport	FALSE	7	GO:0051648	vesicle localization	BP	155	6	5.69	1.05702	0.08	0.507001	#N/A	Klhl12, Spg11, Napb, Stx1a, Ap3b2, Stx3
cluster 3	cellular protein complex disassembly	FALSE	2	GO:0032984	protein-containing complex disassembly	BP	128	5	4.7	1.06437	0.09	0.508963	#N/A	Napb, Stmn3, Mtrf1l, Mical1, Sptb
cluster 3	steroid metabolic process	TRUE	3	GO:0008202	steroid metabolic process	BP	156	6	5.73	1.04972	0.07	0.513307	0.835156	Pank2, Hnf1a, Apoe, Slc37a4, Cyb5r3, Tm7sf2
cluster 3	protein processing	TRUE	2	GO:0016485	protein processing	BP	156	6	5.73	1.04972	0.07	0.513307	0.835156	C2cd3, Pcsk7, Pcsk4, Ctsl, Xpnpep3, Pcsk1n
cluster 3	thiol-dependent ubiquitinyl hydrolase activity	FALSE	6	GO:0008234	cysteine-type peptidase activity	MF	157	6	5.77	1.04247	0.06	0.519582	#N/A	Usp13, Usp24, Usp48, Otud3, Usp35, Ctsl
cluster 3	embryonic epithelial tube formation	TRUE	4	GO:0001838	embryonic epithelial tube formation	BP	130	5	4.78	1.04972	0.07	0.522779	0.835156	Pax8, Tctn1, Bbs4, Trim71, Mks1
cluster 3	histone acetylation	FALSE	5	GO:0018393	internal peptidyl-lysine acetylation	BP	130	5	4.78	1.04972	0.07	0.522779	#N/A	Kansl3, Hnf1a, Brca1, Ncoa1, Piwil2
cluster 3	embryonic epithelial tube formation	FALSE	4	GO:0072175	epithelial tube formation	BP	130	5	4.78	1.04972	0.07	0.522779	#N/A	Pax8, Tctn1, Bbs4, Trim71, Mks1
cluster 3	peptidyl-lysine modification	TRUE	1	GO:0018205	peptidyl-lysine modification	BP	269	10	9.88	1.01396	0.02	0.530665	0.835156	Kansl3, Rbbp5, Hnf1a, Sirt3, Setd6, Suz12, Brca1, Ncoa1, Vcpkmt, Piwil2
cluster 3	modulation of chemical synaptic transmission	TRUE	1	GO:0050804	modulation of chemical synaptic transmission	BP	214	8	7.86	1.02101	0.03	0.53101	0.835156	Spg11, Napb, Stx1a, Clstn3, Cpeb1, Mapk1, Gabbr1, Stx3
cluster 3	flavin adenine dinucleotide binding	FALSE	3	GO:0048037	cofactor binding	MF	214	8	7.86	1.02101	0.03	0.53101	#N/A	Phyh, Cyb5rl, Mthfr, Acox3, Sirt3, Mto1, Mical1, Cyb5r3
cluster 3	muscle contraction	TRUE	2	GO:0006936	muscle contraction	BP	159	6	5.84	1.02811	0.04	0.532038	0.835156	Atp1a3, Ryr1, Tpcn2, Anxa6, Gaa, Tnnc1
cluster 3	response to nutrient levels	TRUE	2	GO:0031667	response to nutrient levels	BP	187	7	6.87	1.02101	0.03	0.534266	0.835156	Acacb, Apoe, Bbs4, Pomc, Ncoa1, Atf4, Pcsk1n
cluster 3	regulation of peptide transport	FALSE	8	GO:0042886	amide transport	BP	187	7	6.87	1.02101	0.03	0.534266	#N/A	Ptprn, Pax8, Hnf1a, Slc15a4, Sirt3, Slc26a6, Gabbr1
cluster 3	purine ribonucleotide biosynthetic process	FALSE	7	GO:1901293	nucleoside phosphate biosynthetic process	BP	187	7	6.87	1.02101	0.03	0.534266	#N/A	Uck2, Pank2, Pank4, Apoe, Aplp1, Nadsyn1, Gabbr1
cluster 3	regulation of cytoskeleton organization	TRUE	1	GO:0051493	regulation of cytoskeleton organization	BP	353	13	12.97	1	0	0.537064	0.835156	Actr3, Stmn3, Afap1, Fscn1, Atf5, Whamm, Bbs4, Rassf1, Sptb, Ctsl, Mapk1, Mlst8, Fchsd1
cluster 3	response to endoplasmic reticulum stress	TRUE	1	GO:0034976	response to endoplasmic reticulum stress	BP	188	7	6.91	1.01396	0.02	0.539966	0.835156	Man1b1, Usp13, Fbxo6, Ube2g2, Atf4, Txndc11, Pdia5
cluster 3	apical plasma membrane	TRUE	2	GO:0016324	apical plasma membrane	CC	188	7	6.91	1.01396	0.02	0.539966	0.835156	Prkab2, Slc4a2, Cd9, Slc26a6, Abca7, Anxa6, Stx3
cluster 3	protein N-linked glycosylation	FALSE	6	GO:0009101	glycoprotein biosynthetic process	BP	216	8	7.93	1.00696	0.01	0.541673	#N/A	Man1b1, Alg8, Ube2g2, Abca7, Mgat5b, Cog3, Alg12, Pmm2
cluster 3	UDP-N-acetylmuramoylalanyl-D-glutamyl-2,6-diaminopimelate-D-alanyl-D-alanine ligase activity	TRUE	12	GO:0008766	UDP-N-acetylmuramoylalanyl-D-glutamyl-2,6-diaminopimelate-D-alanyl-D-alanine ligase activity	MF	216	8	7.93	1.00696	0.01	0.541673	0.835156	Rnf25, Rnf13, Arih2, Trim71, Herc4, Brca1, E4f1, Uhrf2
cluster 3	UDP-N-acetylmuramoylalanyl-D-glutamyl-2,6-diaminopimelate-D-alanyl-D-alanine ligase activity	FALSE	12	GO:0018169	ribosomal S6-glutamic acid ligase activity	MF	216	8	7.93	1.00696	0.01	0.541673	#N/A	Rnf25, Rnf13, Arih2, Trim71, Herc4, Brca1, E4f1, Uhrf2
cluster 3	UDP-N-acetylmuramoylalanyl-D-glutamyl-2,6-diaminopimelate-D-alanyl-D-alanine ligase activity	FALSE	12	GO:0043773	coenzyme F420-0 gamma-glutamyl ligase activity	MF	216	8	7.93	1.00696	0.01	0.541673	#N/A	Rnf25, Rnf13, Arih2, Trim71, Herc4, Brca1, E4f1, Uhrf2
cluster 3	UDP-N-acetylmuramoylalanyl-D-glutamyl-2,6-diaminopimelate-D-alanyl-D-alanine ligase activity	FALSE	12	GO:0043774	coenzyme F420-2 alpha-glutamyl ligase activity	MF	216	8	7.93	1.00696	0.01	0.541673	#N/A	Rnf25, Rnf13, Arih2, Trim71, Herc4, Brca1, E4f1, Uhrf2
cluster 3	UDP-N-acetylmuramoylalanyl-D-glutamyl-2,6-diaminopimelate-D-alanyl-D-alanine ligase activity	FALSE	12	GO:0070735	protein-glycine ligase activity	MF	216	8	7.93	1.00696	0.01	0.541673	#N/A	Rnf25, Rnf13, Arih2, Trim71, Herc4, Brca1, E4f1, Uhrf2
cluster 3	UDP-N-acetylmuramoylalanyl-D-glutamyl-2,6-diaminopimelate-D-alanyl-D-alanine ligase activity	FALSE	12	GO:0070736	protein-glycine ligase activity, initiating	MF	216	8	7.93	1.00696	0.01	0.541673	#N/A	Rnf25, Rnf13, Arih2, Trim71, Herc4, Brca1, E4f1, Uhrf2
cluster 3	UDP-N-acetylmuramoylalanyl-D-glutamyl-2,6-diaminopimelate-D-alanyl-D-alanine ligase activity	FALSE	12	GO:0070737	protein-glycine ligase activity, elongating	MF	216	8	7.93	1.00696	0.01	0.541673	#N/A	Rnf25, Rnf13, Arih2, Trim71, Herc4, Brca1, E4f1, Uhrf2
cluster 3	UDP-N-acetylmuramoylalanyl-D-glutamyl-2,6-diaminopimelate-D-alanyl-D-alanine ligase activity	FALSE	12	GO:0070738	tubulin-glycine ligase activity	MF	216	8	7.93	1.00696	0.01	0.541673	#N/A	Rnf25, Rnf13, Arih2, Trim71, Herc4, Brca1, E4f1, Uhrf2
cluster 3	regulation of Ras protein signal transduction	FALSE	3	GO:0007265	Ras protein signal transduction	BP	244	9	8.96	1.00696	0.01	0.543335	#N/A	Arhgef4, Kif14, Ralgapa2, Stmn3, Dennd4b, Apoe, Rassf1, Als2cl, Fgd1
cluster 3	cytoplasmic vesicle membrane	FALSE	3	GO:0012506	vesicle membrane	CC	161	6	5.91	1.01396	0.02	0.544358	#N/A	Necap2, Stx1a, Slc26a6, Pcsk4, Stx3, Sec31b
cluster 3	tissue homeostasis	TRUE	2	GO:0001894	tissue homeostasis	BP	134	5	4.92	1.01396	0.02	0.549894	0.835156	Inpp5d, Nphp4, Hnf1a, Bbs4, Mks1
cluster 3	proteasome-mediated ubiquitin-dependent protein catabolic process	TRUE	2	GO:0043161	proteasome-mediated ubiquitin-dependent protein catabolic process	BP	301	11	11.06	0.993092	-0.01	0.551037	0.835156	Kif14, Spopl, Man1b1, Ubxn11, Fbxo6, Zfand2a, Arih2, Ube2g2, Rnf145, Ercc8, Tbl1x
cluster 3	UDP-N-acetylmuramoylalanyl-D-glutamyl-2,6-diaminopimelate-D-alanyl-D-alanine ligase activity	FALSE	12	GO:0070740	tubulin-glutamic acid ligase activity	MF	218	8	8.01	1	0	0.552241	#N/A	Rnf25, Rnf13, Arih2, Trim71, Herc4, Brca1, E4f1, Uhrf2
cluster 3	histone acetylation	FALSE	5	GO:0006475	internal protein amino acid acetylation	BP	135	5	4.96	1.00696	0.01	0.556556	#N/A	Kansl3, Hnf1a, Brca1, Ncoa1, Piwil2
cluster 3	glycerophospholipid biosynthetic process	FALSE	9	GO:0006643	membrane lipid metabolic process	BP	135	5	4.96	1.00696	0.01	0.556556	#N/A	Pign, Pigg, Hexa, Pigb, Pigh
cluster 3	carboxylic acid transport	TRUE	2	GO:0046942	carboxylic acid transport	BP	135	5	4.96	1.00696	0.01	0.556556	0.835156	Hnf1a, Slc15a4, Apoe, Slc26a6, Gabbr1
cluster 3	regulation of synapse organization	FALSE	3	GO:0050808	synapse organization	BP	164	6	6.02	0.993092	-0.01	0.562566	#N/A	Actr3, Lrp4, Adgrb2, Clstn3, Apoe, Etv5
cluster 3	UDP-N-acetylmuramoylalanyl-D-glutamyl-2,6-diaminopimelate-D-alanyl-D-alanine ligase activity	FALSE	12	GO:0070739	protein-glutamic acid ligase activity	MF	220	8	8.08	0.993092	-0.01	0.562708	#N/A	Rnf25, Rnf13, Arih2, Trim71, Herc4, Brca1, E4f1, Uhrf2
cluster 3	purine ribonucleotide biosynthetic process	TRUE	7	GO:0009152	purine ribonucleotide biosynthetic process	BP	136	5	5	1	0	0.563171	0.835156	Pank2, Pank4, Apoe, Aplp1, Gabbr1
cluster 3	cellular lipid catabolic process	TRUE	3	GO:0044242	cellular lipid catabolic process	BP	136	5	5	1	0	0.563171	0.835156	Phyh, Acox3, Acacb, Apoe, Hexa
cluster 3	branching morphogenesis of an epithelial tube	TRUE	5	GO:0048754	branching morphogenesis of an epithelial tube	BP	136	5	5	1	0	0.563171	0.835156	Rdh10, Kdm5b, Pax8, Mks1, Etv5
cluster 3	cytoplasmic vesicle membrane	TRUE	3	GO:0030659	cytoplasmic vesicle membrane	CC	136	5	5	1	0	0.563171	0.835156	Necap2, Stx1a, Pcsk4, Stx3, Sec31b
cluster 3	serine/threonine protein kinase complex	FALSE	3	GO:0061695	transferase complex, transferring phosphorus-containing groups	CC	221	8	8.12	0.986233	-0.02	0.567902	#N/A	Chd6, Ccnl1, Prkab2, Pole, Ercc2, Gtf2h1, Phkg2, Ercc4
cluster 3	ruffle	FALSE	2	GO:0031252	cell leading edge	CC	277	10	10.18	0.97942	-0.03	0.568404	#N/A	Actr3, Fscn1, Rinl, Abca7, Atf4, Itga5, Mapk8ip3, Gabbr1, Stx3, Fgd1
cluster 3	regulation of peptide transport	TRUE	8	GO:0090087	regulation of peptide transport	BP	137	5	5.03	0.993092	-0.01	0.569735	0.840117	Pax8, Hnf1a, Sirt3, Slc26a6, Gabbr1
cluster 3	cullin-RING ubiquitin ligase complex	FALSE	2	GO:0000151	ubiquitin ligase complex	CC	251	9	9.22	0.97942	-0.03	0.577785	#N/A	Klhl12, Spopl, Fbxo6, Fbxo17, Fbxl12, Arih2, Brca1, Ercc8, Med20
cluster 3	cellular component disassembly	TRUE	1	GO:0022411	cellular component disassembly	BP	335	12	12.31	0.972655	-0.04	0.577937	0.847425	Napb, Stmn3, Zfp593, Fscn1, Slc37a4, Mtrf1l, Mical1, Sptb, Akr1e1, Akap8l, Fam13b, Atg12
cluster 3	smoothened signaling pathway	FALSE	2	GO:0021915	neural tube development	BP	168	6	6.17	0.972655	-0.04	0.586295	#N/A	Gorab, Tctn1, C2cd3, Bbs4, Trim71, Mks1
cluster 3	negative regulation of cell growth	TRUE	2	GO:0030308	negative regulation of cell growth	BP	140	5	5.14	0.972655	-0.04	0.589117	0.85422	Actr3, Adipor1, St7l, Tchp, Cirbp
cluster 3	endosome membrane	TRUE	3	GO:0010008	endosome membrane	CC	140	5	5.14	0.972655	-0.04	0.589117	0.85422	Rnf13, Tpcn2, Cd63, Anxa6, Snf8
cluster 3	glial cell differentiation	FALSE	2	GO:0042063	gliogenesis	BP	198	7	7.27	0.959264	-0.06	0.595275	#N/A	Actr3, Ercc2, Atf5, Cnp, Mapk1, Etv5, Plp1
cluster 3	cell-substrate adhesion	TRUE	1	GO:0031589	cell-substrate adhesion	BP	227	8	8.34	0.959264	-0.06	0.598473	0.862979	Kif14, Fndc3b, Bcam, Whamm, Akip1, Cd63, Itga5, Egfl6
cluster 3	stem cell differentiation	TRUE	1	GO:0048863	stem cell differentiation	BP	142	5	5.22	0.959264	-0.06	0.60177	0.862979	Rdh10, Ercc2, Chd2, Setd6, Mapk1
cluster 3	UDP-N-acetylmuramoylalanyl-D-glutamyl-2,6-diaminopimelate-D-alanyl-D-alanine ligase activity	FALSE	12	GO:0016881	acid-amino acid ligase activity	MF	228	8	8.38	0.952638	-0.07	0.603464	#N/A	Rnf25, Rnf13, Arih2, Trim71, Herc4, Brca1, E4f1, Uhrf2
cluster 3	purine ribonucleotide biosynthetic process	FALSE	7	GO:0006164	purine nucleotide biosynthetic process	BP	143	5	5.25	0.952638	-0.07	0.608014	#N/A	Pank2, Pank4, Apoe, Aplp1, Gabbr1
cluster 3	embryonic epithelial tube formation	FALSE	4	GO:0035148	tube formation	BP	143	5	5.25	0.952638	-0.07	0.608014	#N/A	Pax8, Tctn1, Bbs4, Trim71, Mks1
cluster 3	core promoter sequence-specific DNA binding	FALSE	2	GO:0001047	core promoter binding	MF	143	5	5.25	0.952638	-0.07	0.608014	#N/A	Pax8, Ciart, Chd2, Suz12, Atf4
cluster 3	spindle assembly	FALSE	3	GO:0008017	microtubule binding	MF	172	6	6.32	0.952638	-0.07	0.609348	#N/A	Kif14, Stard9, Tubgcp5, Whamm, Kif15, Tubgcp6
cluster 3	cullin-RING ubiquitin ligase complex	TRUE	2	GO:0031461	cullin-RING ubiquitin ligase complex	CC	144	5	5.29	0.946058	-0.08	0.614201	0.871231	Klhl12, Spopl, Fbxo6, Fbxo17, Ercc8
cluster 3	sulfur compound binding	TRUE	1	GO:1901681	sulfur compound binding	MF	144	5	5.29	0.946058	-0.08	0.614201	0.871231	Lrpap1, Acox3, Apoe, Atp1a3, Aplp1
cluster 3	apical plasma membrane	FALSE	2	GO:0045177	apical part of cell	CC	259	9	9.51	0.946058	-0.08	0.61568	#N/A	Prkab2, Slc4a2, Tchp, Cd9, Slc26a6, Abca7, Anxa6, Ctsl, Stx3
cluster 3	viral life cycle	FALSE	4	GO:0050792	regulation of viral process	BP	231	8	8.49	0.939523	-0.09	0.618248	#N/A	Ppie, Apoe, Mre11a, Slc37a4, Rad50, Fxr2, Snf8, Fam13b
cluster 3	cell cycle G1/S phase transition	TRUE	1	GO:0044843	cell cycle G1/S phase transition	BP	146	5	5.36	0.933033	-0.1	0.626404	0.872647	Kif14, Ino80, Pole, Trim71, Cirbp
cluster 3	regulation of actin filament polymerization	FALSE	11	GO:0032970	regulation of actin filament-based process	BP	262	9	9.62	0.933033	-0.1	0.629438	#N/A	Actr3, Fscn1, Whamm, Bbs4, Sptb, Ctsl, Tnnc1, Mlst8, Fchsd1
cluster 3	establishment of organelle localization	TRUE	1	GO:0051656	establishment of organelle localization	BP	291	10	10.69	0.933033	-0.1	0.631165	0.872647	Actr3, Klhl12, Kif14, Spg11, Napb, Stx1a, Ap3b2, Sept1, Zw10, Stx3
cluster 3	mitochondrial matrix	TRUE	1	GO:0005759	mitochondrial matrix	CC	206	7	7.57	0.926588	-0.11	0.636984	0.872647	Lexm, Sirt3, Supv3l1, Cs, Brca1, Polg2, Mrpl49
cluster 3	regulation of ossification	TRUE	2	GO:0030278	regulation of ossification	BP	148	5	5.44	0.920188	-0.12	0.638372	0.872647	Mia3, Lrp4, Fndc3b, Lmna, Mapk1
cluster 3	purine ribonucleotide biosynthetic process	FALSE	7	GO:0072522	purine-containing compound biosynthetic process	BP	148	5	5.44	0.920188	-0.12	0.638372	#N/A	Pank2, Pank4, Apoe, Aplp1, Gabbr1
cluster 3	response to nutrient levels	FALSE	2	GO:0009991	response to extracellular stimulus	BP	207	7	7.6	0.920188	-0.12	0.642023	#N/A	Acacb, Apoe, Bbs4, Pomc, Ncoa1, Atf4, Pcsk1n
cluster 3	regulation of actin filament polymerization	FALSE	11	GO:0032956	regulation of actin cytoskeleton organization	BP	236	8	8.67	0.920188	-0.12	0.642227	#N/A	Actr3, Fscn1, Whamm, Bbs4, Sptb, Ctsl, Mlst8, Fchsd1
cluster 3	protein processing	FALSE	2	GO:0051604	protein maturation	BP	178	6	6.54	0.920188	-0.12	0.642563	#N/A	C2cd3, Pcsk7, Pcsk4, Ctsl, Xpnpep3, Pcsk1n
cluster 3	GTP binding	TRUE	3	GO:0005525	GTP binding	MF	294	10	10.8	0.926588	-0.11	0.64398	0.872647	Arfrp1, Rhoc, Guf1, Gtpbp6, Sept1, Anxa6, Arf2, Atl1, Arl10, Gtpbp2
cluster 3	negative regulation of cell migration	TRUE	5	GO:0030336	negative regulation of cell migration	BP	149	5	5.47	0.913831	-0.13	0.644267	0.872647	Adipor1, Mia3, Apoe, Cd63, Erdr1
cluster 3	transmembrane transporter complex	TRUE	3	GO:1902495	transmembrane transporter complex	CC	149	5	5.47	0.913831	-0.13	0.644267	0.872647	Catsper2, Stx1a, Atp1a3, Ryr1, Slc26a6
cluster 3	lyase activity	TRUE	1	GO:0016829	lyase activity	MF	150	5	5.51	0.907519	-0.14	0.650101	0.872647	Apmap, Ggcx, Tsen34, Sirt3, Alkbh1
cluster 3	negative regulation of organelle organization	TRUE	1	GO:0010639	negative regulation of organelle organization	BP	238	8	8.74	0.913831	-0.13	0.651578	0.872647	Rtel1, Lmna, Tchp, Zw10, Bbs4, Rad50, Sptb, Ercc4
cluster 3	transmembrane transporter complex	FALSE	3	GO:0042391	regulation of membrane potential	BP	238	8	8.74	0.913831	-0.13	0.651578	#N/A	Catsper2, Pank2, Mllt11, Stx1a, Fam19a4, Atp1a3, Tpcn2, Slc26a6
cluster 3	sulfur compound metabolic process	TRUE	1	GO:0006790	sulfur compound metabolic process	BP	209	7	7.68	0.913831	-0.13	0.651977	0.872647	Mthfr, Idua, Acacb, Mical1, Cs, Mms19, Pdk3
cluster 3	regulation of lipid metabolic process	TRUE	1	GO:0019216	regulation of lipid metabolic process	BP	209	7	7.68	0.913831	-0.13	0.651977	0.872647	Adipor1, Pank2, Acacb, Apoe, Bbs4, Brca1, Pdk3
cluster 3	establishment or maintenance of cell polarity	TRUE	1	GO:0007163	establishment or maintenance of cell polarity	BP	151	5	5.55	0.90125	-0.15	0.655876	0.873385	Actr3, Lmna, Fscn1, Zw10, Fbf1
cluster 3	regulation of mitotic cell cycle phase transition	FALSE	3	GO:0044772	mitotic cell cycle phase transition	BP	268	9	9.85	0.913831	-0.13	0.656148	#N/A	Kif14, Ino80, Rint1, Pole, Ercc2, Oraov1, Mre11a, Zw10, Trim71
cluster 3	positive regulation of protein catabolic process	FALSE	3	GO:0009896	positive regulation of catabolic process	BP	211	7	7.75	0.90125	-0.15	0.661767	#N/A	Usp13, Zfand2a, Apoe, Arih2, Supv3l1, Pttg1ip, Snf8
cluster 3	synaptic vesicle transport	FALSE	7	GO:0048284	organelle fusion	BP	153	5	5.62	0.888843	-0.17	0.66724	#N/A	Spg11, Stx1a, Snx14, Epg5, Stx3
cluster 3	transmembrane transporter complex	FALSE	3	GO:1990351	transporter complex	CC	153	5	5.62	0.888843	-0.17	0.66724	#N/A	Catsper2, Stx1a, Atp1a3, Ryr1, Slc26a6
cluster 3	protein polyubiquitination	TRUE	1	GO:0000209	protein polyubiquitination	BP	155	5	5.69	0.876606	-0.19	0.678357	0.890685	Arih2, Ube2g2, Rnf145, Brca1, Ercc8
cluster 3	intracellular receptor signaling pathway	TRUE	1	GO:0030522	intracellular receptor signaling pathway	BP	155	5	5.69	0.876606	-0.19	0.678357	0.890685	Ptgis, Brca1, Ncoa1, Safb2, Pdk3
cluster 3	synaptic membrane	TRUE	4	GO:0097060	synaptic membrane	CC	185	6	6.8	0.882703	-0.18	0.679105	0.890685	Lrp4, Usp48, Clstn3, Cpeb1, Gabbr1, Stx3
cluster 3	negative regulation of cell migration	FALSE	5	GO:2000146	negative regulation of cell motility	BP	156	5	5.73	0.870551	-0.2	0.683823	#N/A	Adipor1, Mia3, Apoe, Cd63, Erdr1
cluster 3	GTP binding	FALSE	3	GO:0032561	guanyl ribonucleotide binding	MF	304	10	11.17	0.895025	-0.16	0.684892	#N/A	Arfrp1, Rhoc, Guf1, Gtpbp6, Sept1, Anxa6, Arf2, Atl1, Arl10, Gtpbp2
cluster 3	muscle contraction	FALSE	2	GO:0003012	muscle system process	BP	216	7	7.93	0.882703	-0.18	0.685501	#N/A	Atp1a3, Ryr1, Tpcn2, Anxa6, Gaa, Tbce, Tnnc1
cluster 3	viral life cycle	FALSE	4	GO:0043903	regulation of symbiosis, encompassing mutualism through parasitism	BP	246	8	9.04	0.882703	-0.18	0.687539	#N/A	Ppie, Apoe, Mre11a, Slc37a4, Rad50, Fxr2, Snf8, Fam13b
cluster 3	proteasome-mediated ubiquitin-dependent protein catabolic process	FALSE	2	GO:0010498	proteasomal protein catabolic process	BP	334	11	12.27	0.895025	-0.16	0.688178	#N/A	Kif14, Spopl, Man1b1, Ubxn11, Fbxo6, Zfand2a, Arih2, Ube2g2, Rnf145, Ercc8, Tbl1x
cluster 3	GTP binding	FALSE	3	GO:0019001	guanyl nucleotide binding	MF	305	10	11.2	0.895025	-0.16	0.688824	#N/A	Arfrp1, Rhoc, Guf1, Gtpbp6, Sept1, Anxa6, Arf2, Atl1, Arl10, Gtpbp2
cluster 3	DNA damage checkpoint	FALSE	8	GO:0045930	negative regulation of mitotic cell cycle	BP	157	5	5.77	0.864537	-0.21	0.689225	#N/A	Rint1, Oraov1, Mre11a, Zw10, Rad9a
cluster 3	negative regulation of cell growth	FALSE	2	GO:0045926	negative regulation of growth	BP	188	6	6.91	0.870551	-0.2	0.694008	#N/A	Actr3, Adipor1, St7l, Tchp, Cirbp, Socs2
cluster 3	endosome membrane	FALSE	3	GO:0044440	endosomal part	CC	158	5	5.8	0.858565	-0.22	0.694565	#N/A	Rnf13, Tpcn2, Cd63, Anxa6, Snf8
cluster 3	cellular lipid catabolic process	FALSE	3	GO:0016042	lipid catabolic process	BP	189	6	6.94	0.864537	-0.21	0.698872	#N/A	Phyh, Nceh1, Acox3, Acacb, Apoe, Hexa
cluster 3	placenta development	FALSE	2	GO:0048608	reproductive structure development	BP	338	11	12.42	0.888843	-0.17	0.702986	#N/A	Rdh10, Ptprn, Kdm5b, Ptgis, Hnf1a, Ncoa1, Alkbh1, Ctsl, Dmc1, Mapk1, Safb2
cluster 3	positive regulation of cell cycle process	TRUE	2	GO:0090068	positive regulation of cell cycle process	BP	160	5	5.88	0.852635	-0.23	0.705056	0.913122	Kif14, Ino80, Brca1, Piwil2, Uhrf2
cluster 3	autophagy of mitochondrion	TRUE	4	GO:0000422	autophagy of mitochondrion	BP	161	5	5.91	0.846745	-0.24	0.710206	0.913122	Zfp593, Slc37a4, Akr1e1, Fam13b, Atg12
cluster 3	cellular amino acid metabolic process	TRUE	1	GO:0006520	cellular amino acid metabolic process	BP	161	5	5.91	0.846745	-0.24	0.710206	0.913122	Ggh, Mthfr, Nars2, Acy1, Polg2
cluster 3	DNA damage checkpoint	FALSE	8	GO:0010948	negative regulation of cell cycle process	BP	161	5	5.91	0.846745	-0.24	0.710206	#N/A	Rint1, Atf5, Oraov1, Mre11a, Zw10
cluster 3	positive regulation of protein complex assembly	TRUE	2	GO:0031334	positive regulation of protein complex assembly	BP	161	5	5.91	0.846745	-0.24	0.710206	0.913122	Actr3, Hnf1a, Fscn1, Whamm, Mlst8
cluster 3	autophagy of mitochondrion	FALSE	4	GO:0061726	mitochondrion disassembly	BP	161	5	5.91	0.846745	-0.24	0.710206	#N/A	Zfp593, Slc37a4, Akr1e1, Fam13b, Atg12
cluster 3	synaptic vesicle transport	FALSE	7	GO:0061025	membrane fusion	BP	162	5	5.95	0.840896	-0.25	0.715294	#N/A	Spg11, Napb, Stx1a, Cd9, Stx3
cluster 3	positive regulation of cellular catabolic process	TRUE	2	GO:0031331	positive regulation of cellular catabolic process	BP	163	5	5.99	0.835088	-0.26	0.720318	0.917087	Zfand2a, Apoe, Arih2, Supv3l1, Pttg1ip
cluster 3	cellular response to oxidative stress	TRUE	1	GO:0034599	cellular response to oxidative stress	BP	163	5	5.99	0.835088	-0.26	0.720318	0.917087	Chd6, Szt2, Rad52, Atf4, Etv5
cluster 3	Ras GTPase binding	FALSE	3	GO:0051020	GTPase binding	MF	284	9	10.43	0.864537	-0.21	0.721716	#N/A	Ptprn, Ipo9, Rabggtb, Whamm, Als2cl, Mical1, Ranbp17, Pot1b, Fgd1
cluster 3	Ras GTPase binding	FALSE	3	GO:0031267	small GTPase binding	MF	256	8	9.4	0.852635	-0.23	0.729098	#N/A	Ipo9, Rabggtb, Whamm, Als2cl, Mical1, Ranbp17, Pot1b, Fgd1
cluster 3	regulation of peptide transport	FALSE	8	GO:0030072	peptide hormone secretion	BP	165	5	6.06	0.823591	-0.28	0.730176	#N/A	Ptprn, Pax8, Hnf1a, Sirt3, Gabbr1
cluster 3	external side of plasma membrane	FALSE	3	GO:0042277	peptide binding	MF	165	5	6.06	0.823591	-0.28	0.730176	#N/A	Apoe, Nktr, Ctsl, H2-M3, Rps6kb2
cluster 3	autophagy of mitochondrion	FALSE	4	GO:0016236	macroautophagy	BP	257	8	9.44	0.846745	-0.24	0.733042	#N/A	Zfp593, Slc37a4, Snx14, Fxr2, Akr1e1, Fam13b, Atg12, Epg5
cluster 3	regulation of peptide transport	FALSE	8	GO:0046883	regulation of hormone secretion	BP	166	5	6.1	0.817902	-0.29	0.73501	#N/A	Pax8, Hnf1a, Sirt3, Pomc, Gabbr1
cluster 3	branching morphogenesis of an epithelial tube	FALSE	5	GO:0061138	morphogenesis of a branching epithelium	BP	166	5	6.1	0.817902	-0.29	0.73501	#N/A	Rdh10, Kdm5b, Pax8, Mks1, Etv5
cluster 3	regulation of RNA splicing	FALSE	5	GO:0000377	RNA splicing, via transesterification reactions with bulged adenosine as nucleophile	BP	197	6	7.24	0.82932	-0.27	0.735914	#N/A	Snrpe, Srsf4, Spen, Tra2a, Tra2b, Luc7l
cluster 3	regulation of RNA splicing	FALSE	5	GO:0000398	mRNA splicing, via spliceosome	BP	197	6	7.24	0.82932	-0.27	0.735914	#N/A	Snrpe, Srsf4, Spen, Tra2a, Tra2b, Luc7l
cluster 3	regulation of peptide transport	FALSE	8	GO:0002790	peptide secretion	BP	167	5	6.13	0.812252	-0.3	0.739781	#N/A	Ptprn, Pax8, Hnf1a, Sirt3, Gabbr1
cluster 3	skin development	TRUE	1	GO:0043588	skin development	BP	167	5	6.13	0.812252	-0.3	0.739781	0.93457	Gorab, Lrp4, Ercc2, Ryr1, Ctsl
cluster 3	regulation of RNA splicing	FALSE	5	GO:0000375	RNA splicing, via transesterification reactions	BP	198	6	7.27	0.823591	-0.28	0.740309	#N/A	Snrpe, Srsf4, Spen, Tra2a, Tra2b, Luc7l
cluster 3	nuclear chromatin	TRUE	1	GO:0000790	nuclear chromatin	CC	261	8	9.59	0.835088	-0.26	0.748423	0.93457	Ino80, Mre11a, Rad50, Suz12, Ncoa1, Alkbh1, Uhrf2, Scml2
cluster 3	cytokine-mediated signaling pathway	TRUE	1	GO:0019221	cytokine-mediated signaling pathway	BP	169	5	6.21	0.806642	-0.31	0.749135	0.93457	Ptprn, Adipor1, Bbs4, Socs2, Il3ra
cluster 3	tissue homeostasis	FALSE	2	GO:0048871	multicellular organismal homeostasis	BP	201	6	7.38	0.812252	-0.3	0.753181	#N/A	Inpp5d, Nphp4, Acacb, Hnf1a, Bbs4, Mks1
cluster 3	regulation of actin filament polymerization	FALSE	11	GO:0007015	actin filament organization	BP	263	8	9.66	0.82932	-0.27	0.755879	#N/A	Actr3, Fscn1, Whamm, Bbs4, Mical1, Sptb, Mlst8, Fchsd1
cluster 3	muscle organ development	TRUE	2	GO:0007517	muscle organ development	BP	263	8	9.66	0.82932	-0.27	0.755879	0.93457	Ryr1, Chd2, Zfp689, Tnnc1, Chkb, Paxbp1, Luc7l, Med20
cluster 3	positive regulation of protein complex assembly	FALSE	2	GO:0044089	positive regulation of cellular component biogenesis	BP	324	10	11.9	0.840896	-0.25	0.757733	#N/A	Actr3, Adgrb2, Nphp4, Hnf1a, Fscn1, Pan3, Clstn3, Whamm, Bbs4, Mlst8
cluster 3	plasma membrane organization	TRUE	1	GO:0007009	plasma membrane organization	BP	233	7	8.56	0.817902	-0.29	0.757986	0.93457	Lyplal1, Arfrp1, Whamm, Pkp3, Abca7, Sptb, Stx3
cluster 3	SMAD protein signal transduction	FALSE	2	GO:0007178	transmembrane receptor protein serine/threonine kinase signaling pathway	BP	233	7	8.56	0.817902	-0.29	0.757986	#N/A	Lefty2, Lefty1, Lrp4, Nceh1, Hnf1a, Hexa, Amhr2
cluster 3	rhythmic process	TRUE	1	GO:0048511	rhythmic process	BP	203	6	7.46	0.806642	-0.31	0.761501	0.93457	Ptprn, Kdm5b, Ciart, Atf5, Dmc1, Atf4
cluster 3	steroid metabolic process	FALSE	3	GO:0006066	alcohol metabolic process	BP	172	5	6.32	0.790041	-0.34	0.762695	#N/A	Rdh10, Hnf1a, Apoe, Cyb5r3, Tm7sf2
cluster 3	viral life cycle	TRUE	4	GO:0019058	viral life cycle	BP	172	5	6.32	0.790041	-0.34	0.762695	0.93457	Ppie, Apoe, Mre11a, Rad50, Snf8
cluster 3	spliceosomal complex	TRUE	1	GO:0005681	spliceosomal complex	CC	172	5	6.32	0.790041	-0.34	0.762695	0.93457	Snrpe, Ppie, Hnrnph1, Snrnp48, Luc7l
cluster 3	nucleoside biosynthetic process	FALSE	5	GO:1901657	glycosyl compound metabolic process	BP	265	8	9.73	0.823591	-0.28	0.763179	#N/A	Tyw5, Uck2, Uck1, Pank2, Galt, Lexm, Pank4, Qtrt1
cluster 3	branching morphogenesis of an epithelial tube	FALSE	5	GO:0060562	epithelial tube morphogenesis	BP	296	9	10.87	0.82932	-0.27	0.765161	#N/A	Rdh10, Kdm5b, Pax8, Tctn1, C2cd3, Bbs4, Trim71, Mks1, Etv5
cluster 3	endosomal transport	FALSE	2	GO:0007034	vacuolar transport	BP	235	7	8.63	0.812252	-0.3	0.765666	#N/A	Arfrp1, Vps13d, Scarb2, Cd63, Snf8, Mapk1, Epg5
cluster 3	ribonucleoprotein complex assembly	TRUE	2	GO:0022618	ribonucleoprotein complex assembly	BP	174	5	6.39	0.784584	-0.35	0.771425	0.938437	Snrpe, Pan3, Cirbp, Luc7l, Patl1
cluster 3	regulation of peptide transport	FALSE	8	GO:0046879	hormone secretion	BP	206	6	7.57	0.795536	-0.33	0.773593	#N/A	Ptprn, Pax8, Hnf1a, Sirt3, Pomc, Gabbr1
cluster 3	cytoplasmic region	TRUE	1	GO:0099568	cytoplasmic region	CC	208	6	7.64	0.784584	-0.35	0.781396	0.938437	Inpp5d, Tchp, Ryr1, Ap3b2, Sptb, Mapk1
cluster 3	nucleocytoplasmic transport	TRUE	1	GO:0006913	nucleocytoplasmic transport	BP	332	10	12.2	0.817902	-0.29	0.783374	0.938437	Ipo9, Smg7, Smg5, Lmna, BC005561, Pttg1ip, Ranbp17, Brca1, Mapk1, Akap8l
cluster 3	chromosome, centromeric region	TRUE	1	GO:0000775	chromosome, centromeric region	CC	177	5	6.5	0.768438	-0.38	0.784058	0.938437	Hjurp, Nsl1, Zw10, Sycp3, Cenpo
cluster 3	focal adhesion	TRUE	3	GO:0005925	focal adhesion	CC	333	10	12.23	0.817902	-0.29	0.786438	0.938437	Actr3, Fblim1, Slc4a2, Afap1, Scarb2, Cd9, Anxa6, Itga5, Mapk1, Rpl10a
cluster 3	autophagy of mitochondrion	FALSE	4	GO:1903008	organelle disassembly	BP	178	5	6.54	0.76313	-0.39	0.788148	#N/A	Zfp593, Slc37a4, Akr1e1, Fam13b, Atg12
cluster 3	branching morphogenesis of an epithelial tube	FALSE	5	GO:0001763	morphogenesis of a branching structure	BP	179	5	6.58	0.757858	-0.4	0.792177	#N/A	Rdh10, Kdm5b, Pax8, Mks1, Etv5
cluster 3	fat cell differentiation	TRUE	1	GO:0045444	fat cell differentiation	BP	179	5	6.58	0.757858	-0.4	0.792177	0.938437	Fndc3b, Sdf4, Atf5, Bbs4, Tbl1x
cluster 3	regulation of peptide transport	FALSE	8	GO:0009914	hormone transport	BP	211	6	7.75	0.773782	-0.37	0.79272	#N/A	Ptprn, Pax8, Hnf1a, Sirt3, Pomc, Gabbr1
cluster 3	negative regulation of hydrolase activity	TRUE	1	GO:0051346	negative regulation of hydrolase activity	BP	211	6	7.75	0.773782	-0.37	0.79272	0.938437	Tfpi, Bbs4, Mical1, Abca7, Pcsk1n, Renbp
cluster 3	Ras GTPase binding	TRUE	3	GO:0017016	Ras GTPase binding	MF	243	7	8.93	0.784584	-0.35	0.794615	0.938437	Ipo9, Rabggtb, Whamm, Als2cl, Mical1, Ranbp17, Pot1b
cluster 3	focal adhesion	FALSE	3	GO:0005924	cell-substrate adherens junction	CC	336	10	12.34	0.812252	-0.3	0.795443	#N/A	Actr3, Fblim1, Slc4a2, Afap1, Scarb2, Cd9, Anxa6, Itga5, Mapk1, Rpl10a
cluster 3	regulation of GTPase activity	TRUE	1	GO:0043087	regulation of GTPase activity	BP	213	6	7.82	0.768438	-0.38	0.800016	0.94056	Ralgapa2, Stmn3, Bbs4, Mlst8, Pot1b, Fgd1
cluster 3	negative regulation of cell migration	FALSE	5	GO:0040013	negative regulation of locomotion	BP	181	5	6.65	0.752623	-0.41	0.800056	#N/A	Adipor1, Mia3, Apoe, Cd63, Erdr1
cluster 3	DNA damage checkpoint	FALSE	8	GO:0045786	negative regulation of cell cycle	BP	308	9	11.31	0.795536	-0.33	0.803604	#N/A	Rint1, Atf5, Oraov1, Mre11a, Zw10, Rassf1, Brca1, Rad9a, Uhrf2
cluster 3	cellular calcium ion homeostasis	TRUE	1	GO:0006874	cellular calcium ion homeostasis	BP	215	6	7.9	0.757858	-0.4	0.807114	0.941113	Apoe, Ryr1, Ric3, Tpcn2, Slc37a4, Anxa6
cluster 3	negative regulation of cell migration	FALSE	5	GO:0051271	negative regulation of cellular component movement	BP	183	5	6.72	0.742262	-0.43	0.807699	#N/A	Adipor1, Mia3, Apoe, Cd63, Erdr1
cluster 3	ribonucleoprotein complex assembly	FALSE	2	GO:0071826	ribonucleoprotein complex subunit organization	BP	183	5	6.72	0.742262	-0.43	0.807699	#N/A	Snrpe, Pan3, Cirbp, Luc7l, Patl1
cluster 3	axon part	TRUE	1	GO:0033267	axon part	CC	183	5	6.72	0.742262	-0.43	0.807699	0.941113	Ptprn, Ap3b2, Mapk8ip3, Gabbr1, Stx3
cluster 3	focal adhesion	FALSE	3	GO:0030055	cell-substrate junction	CC	341	10	12.53	0.795536	-0.33	0.809831	#N/A	Actr3, Fblim1, Slc4a2, Afap1, Scarb2, Cd9, Anxa6, Itga5, Mapk1, Rpl10a
cluster 3	external side of plasma membrane	FALSE	3	GO:0033218	amide binding	MF	184	5	6.76	0.742262	-0.43	0.811432	#N/A	Apoe, Nktr, Ctsl, H2-M3, Rps6kb2
cluster 3	regulation of mitotic cell cycle phase transition	FALSE	3	GO:0007346	regulation of mitotic cell cycle	BP	342	10	12.56	0.795536	-0.33	0.812616	#N/A	Kif14, Ino80, Rint1, Ercc2, Oraov1, Mre11a, Zw10, Rad50, E4f1, Rad9a
cluster 3	regulation of ossification	FALSE	2	GO:0001503	ossification	BP	280	8	10.29	0.779165	-0.36	0.812984	#N/A	Mia3, Lrp4, Fndc3b, Lmna, Ercc2, Ryr1, Mapk1, Gabbr1
cluster 3	sex differentiation	TRUE	1	GO:0007548	sex differentiation	BP	186	5	6.83	0.732043	-0.45	0.818726	0.948648	Rdh10, Ptprn, Dmc1, Amhr2, Safb2
cluster 3	GTPase activator activity	FALSE	3	GO:0030695	GTPase regulator activity	MF	219	6	8.05	0.747425	-0.42	0.82072	#N/A	Ralgapa2, Rinl, Als2cl, Arhgap9, Gpsm3, Fam13b
cluster 3	nucleoside biosynthetic process	FALSE	5	GO:0009116	nucleoside metabolic process	BP	251	7	9.22	0.757858	-0.4	0.820788	#N/A	Uck2, Uck1, Pank2, Galt, Lexm, Pank4, Qtrt1
cluster 3	developmental growth involved in morphogenesis	TRUE	1	GO:0060560	developmental growth involved in morphogenesis	BP	188	5	6.91	0.721965	-0.47	0.825793	0.948648	Rdh10, Actr3, Kdm5b, Spg11, Apoe
cluster 3	transport vesicle	TRUE	1	GO:0030133	transport vesicle	CC	189	5	6.94	0.721965	-0.47	0.829242	0.948648	Lman2l, Klhl12, Stx1a, Gabbr1, Stx3
cluster 3	in utero embryonic development	TRUE	1	GO:0001701	in utero embryonic development	BP	380	11	13.96	0.790041	-0.34	0.831224	0.948648	Rdh10, Hnf1a, Tctn1, Ercc2, C2cd3, Nmt1, Polg2, Ncoa1, Alkbh1, Mapk1, Mapk8ip3
cluster 3	myelin sheath	TRUE	1	GO:0043209	myelin sheath	CC	190	5	6.98	0.716978	-0.48	0.832635	0.948648	Napb, Fscn1, Atp1a3, Cnp, Plp1
cluster 3	vesicle organization	FALSE	2	GO:0006887	exocytosis	BP	223	6	8.19	0.732043	-0.45	0.833558	#N/A	Mia3, Stam, Napb, Stx1a, Snf8, Stx3
cluster 3	heart morphogenesis	TRUE	1	GO:0003007	heart morphogenesis	BP	191	5	7.02	0.712025	-0.49	0.835973	0.948648	Lefty1, Ryr1, C2cd3, Gaa, Tnnc1
cluster 3	protein import into nucleus	FALSE	4	GO:0017038	protein import	BP	257	7	9.44	0.742262	-0.43	0.83866	#N/A	Timm17a, Ipo9, Lmna, Apoe, Pttg1ip, Brca1, Mapk1
cluster 3	regulation of neuron apoptotic process	TRUE	4	GO:0043523	regulation of neuron apoptotic process	BP	193	5	7.09	0.707107	-0.5	0.842487	0.951901	Kif14, Apoe, Nqo1, Alkbh1, Atf4
cluster 3	regulation of actin filament polymerization	FALSE	11	GO:0032535	regulation of cellular component size	BP	291	8	10.69	0.747425	-0.42	0.84414	#N/A	Actr3, Apoe, Whamm, Bbs4, Snf8, Sptb, Mlst8, Fchsd1
cluster 3	establishment of protein localization to membrane	FALSE	2	GO:0072657	protein localization to membrane	BP	327	9	12.01	0.747425	-0.42	0.854586	#N/A	Actr3, Lyplal1, Lrp4, Arfrp1, Ssr2, Apoe, Pkp3, Etv5, Stx3
cluster 3	positive regulation of cellular catabolic process	FALSE	2	GO:0031329	regulation of cellular catabolic process	BP	263	7	9.66	0.726986	-0.46	0.855089	#N/A	Acacb, Zfand2a, Apoe, Arih2, Supv3l1, Pttg1ip, Secisbp2
cluster 3	branching morphogenesis of an epithelial tube	FALSE	5	GO:0035239	tube morphogenesis	BP	328	9	12.05	0.747425	-0.42	0.85695	#N/A	Rdh10, Kdm5b, Pax8, Tctn1, C2cd3, Bbs4, Trim71, Mks1, Etv5
cluster 3	peptidyl-tyrosine phosphorylation	TRUE	2	GO:0018108	peptidyl-tyrosine phosphorylation	BP	199	5	7.31	0.68302	-0.55	0.860763	0.954501	Lrp4, Clk4, Suz12, Itga5, Mlst8
cluster 3	canonical Wnt signaling pathway	TRUE	2	GO:0060070	canonical Wnt signaling pathway	BP	199	5	7.31	0.68302	-0.55	0.860763	0.954501	Tmem198, Lrp4, Nphp4, Mks1, Tbl1x
cluster 3	sensory organ morphogenesis	TRUE	1	GO:0090596	sensory organ morphogenesis	BP	199	5	7.31	0.68302	-0.55	0.860763	0.954501	Pax8, Bcar3, Bbs4, Agtpbp1, Mapk1
cluster 3	viral life cycle	FALSE	4	GO:0043900	regulation of multi-organism process	BP	299	8	10.98	0.726986	-0.46	0.864112	#N/A	Ppie, Apoe, Mre11a, Slc37a4, Rad50, Fxr2, Snf8, Fam13b
cluster 3	positive regulation of neuron differentiation	TRUE	1	GO:0045666	positive regulation of neuron differentiation	BP	299	8	10.98	0.726986	-0.46	0.864112	0.954501	Actr3, Apoe, Cpeb1, Nckipsd, Socs2, Ncoa1, Etv5, Mapk8ip3
cluster 3	peptidyl-tyrosine phosphorylation	FALSE	2	GO:0018212	peptidyl-tyrosine modification	BP	201	5	7.38	0.678302	-0.56	0.866448	#N/A	Lrp4, Clk4, Suz12, Itga5, Mlst8
cluster 3	GTPase activator activity	TRUE	3	GO:0005096	GTPase activator activity	MF	201	5	7.38	0.678302	-0.56	0.866448	0.954501	Ralgapa2, Rinl, Als2cl, Arhgap9, Fam13b
cluster 3	actin binding	TRUE	1	GO:0003779	actin binding	MF	301	8	11.06	0.721965	-0.47	0.868769	0.954501	Actr3, Ino80, Afap1, Fscn1, Whamm, Mical1, Sptb, Tnnc1
cluster 3	positive regulation of protein catabolic process	FALSE	3	GO:0042176	regulation of protein catabolic process	BP	269	7	9.88	0.707107	-0.5	0.87014	#N/A	Usp13, Zfand2a, Apoe, Arih2, Pttg1ip, Ube2g2, Snf8
cluster 3	canonical Wnt signaling pathway	FALSE	2	GO:0030111	regulation of Wnt signaling pathway	BP	203	5	7.46	0.668964	-0.58	0.871937	#N/A	Tmem198, Lrp4, Nphp4, Hnf1a, Mks1
cluster 3	positive regulation of growth	TRUE	2	GO:0045927	positive regulation of growth	BP	203	5	7.46	0.668964	-0.58	0.871937	0.954501	Ino80, Acacb, Apoe, Bbs4, Supv3l1
cluster 3	endosomal transport	TRUE	2	GO:0016197	endosomal transport	BP	204	5	7.49	0.668964	-0.58	0.874609	0.954501	Arfrp1, Cd63, Snf8, Mapk1, Epg5
cluster 3	intrinsic apoptotic signaling pathway	TRUE	2	GO:0097193	intrinsic apoptotic signaling pathway	BP	239	6	8.78	0.68302	-0.55	0.877702	0.954501	Mllt11, Pttg1ip, Brca1, Zfp346, Atf4, Rad9a
cluster 3	nucleoside biosynthetic process	FALSE	5	GO:0009119	ribonucleoside metabolic process	BP	240	6	8.82	0.678302	-0.56	0.880102	#N/A	Uck2, Pank2, Galt, Lexm, Pank4, Qtrt1
cluster 3	GTPase activator activity	FALSE	3	GO:0060589	nucleoside-triphosphatase regulator activity	MF	240	6	8.82	0.678302	-0.56	0.880102	#N/A	Ralgapa2, Rinl, Als2cl, Arhgap9, Gpsm3, Fam13b
cluster 3	extrinsic component of membrane	TRUE	1	GO:0019898	extrinsic component of membrane	CC	207	5	7.6	0.659754	-0.6	0.882344	0.955568	Ndufaf5, Vps13d, Apoe, Ryr1, Nmt1
cluster 3	steroid metabolic process	FALSE	3	GO:1901615	organic hydroxy compound metabolic process	BP	241	6	8.85	0.678302	-0.56	0.882463	#N/A	Rdh10, Pax8, Hnf1a, Apoe, Cyb5r3, Tm7sf2
cluster 3	glycerophospholipid biosynthetic process	FALSE	9	GO:0006644	phospholipid metabolic process	BP	243	6	8.93	0.673617	-0.57	0.887067	#N/A	Inpp5d, Pign, Pigg, Pigb, Pigh, Chkb
cluster 3	positive regulation of cell cycle process	FALSE	2	GO:0045787	positive regulation of cell cycle	BP	243	6	8.93	0.673617	-0.57	0.887067	#N/A	Kif14, Ino80, Ccnl1, Brca1, Piwil2, Uhrf2
cluster 3	regionalization	TRUE	1	GO:0003002	regionalization	BP	279	7	10.25	0.68302	-0.55	0.892355	0.962416	Gorab, Lefty1, Pax8, Lrp4, Tctn1, Mks1, Tra2b
cluster 3	protein import into nucleus	TRUE	4	GO:0006606	protein import into nucleus	BP	213	5	7.82	0.63728	-0.65	0.896599	0.963014	Ipo9, Lmna, Pttg1ip, Brca1, Mapk1
cluster 3	regulation of neuron apoptotic process	FALSE	4	GO:0051402	neuron apoptotic process	BP	213	5	7.82	0.63728	-0.65	0.896599	#N/A	Kif14, Apoe, Nqo1, Alkbh1, Atf4
cluster 3	protein import into nucleus	FALSE	4	GO:0051170	import into nucleus	BP	214	5	7.86	0.63728	-0.65	0.898824	#N/A	Ipo9, Lmna, Pttg1ip, Brca1, Mapk1
cluster 3	camera-type eye development	TRUE	2	GO:0043010	camera-type eye development	BP	217	5	7.97	0.628507	-0.67	0.905253	0.966568	Rdh10, Bcar3, Nphp4, Ttll5, Agtpbp1
cluster 3	camera-type eye development	FALSE	2	GO:0001654	eye development	BP	252	6	9.26	0.646176	-0.63	0.905942	#N/A	Rdh10, Bcar3, Nphp4, Bbs4, Ttll5, Agtpbp1
cluster 3	establishment of protein localization to membrane	TRUE	2	GO:0090150	establishment of protein localization to membrane	BP	218	5	8.01	0.624165	-0.68	0.907315	0.966568	Actr3, Lyplal1, Arfrp1, Ssr2, Pkp3
cluster 3	protein import into nucleus	FALSE	4	GO:0034504	protein localization to nucleus	BP	288	7	10.58	0.659754	-0.6	0.909533	#N/A	Ipo9, Lmna, Bbs4, Pttg1ip, Abca7, Brca1, Mapk1
cluster 3	negative regulation of cell migration	FALSE	5	GO:0001667	ameboidal-type cell migration	BP	268	6	9.85	0.61132	-0.71	0.932843	#N/A	Actr3, Adipor1, Lefty1, Pkn3, Apoe, Cd63
cluster 3	positive regulation of secretion by cell	TRUE	2	GO:1903532	positive regulation of secretion by cell	BP	234	5	8.6	0.582367	-0.78	0.935361	0.991186	Stam, Stx1a, Sirt3, Snf8, Gabbr1
cluster 3	muscle organ development	FALSE	2	GO:0014706	striated muscle tissue development	BP	278	6	10.21	0.586417	-0.77	0.945982	#N/A	Lmna, Ryr1, Zfp689, Tnnc1, Luc7l, Med20
cluster 3	synaptic membrane	FALSE	4	GO:0045121	membrane raft	CC	242	5	8.89	0.562529	-0.83	0.946316	#N/A	Lrp4, Ptgis, Usp48, Mapk1, Gabbr1
cluster 3	synaptic membrane	FALSE	4	GO:0098857	membrane microdomain	CC	242	5	8.89	0.562529	-0.83	0.946316	#N/A	Lrp4, Ptgis, Usp48, Mapk1, Gabbr1
cluster 3	positive regulation of cell adhesion	TRUE	1	GO:0045785	positive regulation of cell adhesion	BP	247	5	9.07	0.550953	-0.86	0.952283	0.991186	Cd63, Itga5, H2-M3, Stx3, Egfl6
cluster 3	DNA-binding transcription activator activity, RNA polymerase II-specific	TRUE	3	GO:0001228	DNA-binding transcription activator activity, RNA polymerase II-specific	MF	248	5	9.11	0.547147	-0.87	0.953402	0.991186	Pax8, Hnf1a, Ebf1, Atf4, Etv5
cluster 3	positive regulation of secretion by cell	FALSE	2	GO:0051047	positive regulation of secretion	BP	249	5	9.15	0.547147	-0.87	0.954497	#N/A	Stam, Stx1a, Sirt3, Snf8, Gabbr1
cluster 3	ubiquitin protein ligase binding	TRUE	2	GO:0031625	ubiquitin protein ligase binding	MF	249	5	9.15	0.547147	-0.87	0.954497	0.991186	Spopl, Usp13, Smg5, Ube2g2, Brca1
cluster 3	regulation of neuron apoptotic process	FALSE	4	GO:1901214	regulation of neuron death	BP	251	5	9.22	0.543367	-0.88	0.956616	#N/A	Kif14, Apoe, Nqo1, Alkbh1, Atf4
cluster 3	ubiquitin protein ligase binding	FALSE	2	GO:0044389	ubiquitin-like protein ligase binding	MF	253	5	9.29	0.539614	-0.89	0.958646	#N/A	Spopl, Usp13, Smg5, Ube2g2, Brca1
cluster 3	regulation of intracellular transport	TRUE	1	GO:0032386	regulation of intracellular transport	BP	366	8	13.45	0.594604	-0.75	0.962342	0.991186	Actr3, Rint1, Arih2, Ube2g2, Brca1, Tnnc1, Mapk1, Akap8l
cluster 3	positive regulation of growth	FALSE	2	GO:0048638	regulation of developmental growth	BP	257	5	9.44	0.528509	-0.92	0.962447	#N/A	Actr3, Acacb, Apoe, Bbs4, Socs2
cluster 3	phospholipid binding	TRUE	1	GO:0005543	phospholipid binding	MF	259	5	9.51	0.524858	-0.93	0.964225	0.991186	Apoe, Snx14, Arhgap9, Anxa6, Pitpnm1
cluster 3	DNA-binding transcription activator activity, RNA polymerase II-specific	FALSE	3	GO:0000978	RNA polymerase II proximal promoter sequence-specific DNA binding	MF	261	5	9.59	0.521233	-0.94	0.965925	#N/A	Pax8, Hnf1a, Ebf1, Atf4, Paxbp1
cluster 3	positive regulation of cell projection organization	TRUE	1	GO:0031346	positive regulation of cell projection organization	BP	301	6	11.06	0.543367	-0.88	0.967884	0.991186	Actr3, Fscn1, Apoe, Cpeb1, Bbs4, Nckipsd
cluster 3	positive regulation of cellular protein localization	TRUE	1	GO:1903829	positive regulation of cellular protein localization	BP	266	5	9.77	0.510506	-0.97	0.969856	0.991186	Actr3, Lrp4, Arih2, Brca1, Stx3
cluster 3	nuclear envelope	TRUE	1	GO:0005635	nuclear envelope	CC	310	6	11.39	0.528509	-0.92	0.973973	0.991186	Ipo9, Lmna, Apoe, Cep70, Ranbp17, Tra2b
cluster 3	positive regulation of kinase activity	TRUE	1	GO:0033674	positive regulation of kinase activity	BP	312	6	11.46	0.524858	-0.93	0.975173	0.991186	Kif14, Dusp12, Ccnl1, Mre11a, Rad50, Mapk8ip3
cluster 3	epithelial cell proliferation	TRUE	1	GO:0050673	epithelial cell proliferation	BP	276	5	10.14	0.493116	-1.02	0.976492	0.991186	Kdm5b, Apoe, Suz12, Ctsl, Mapk1
cluster 3	DNA-binding transcription activator activity, RNA polymerase II-specific	FALSE	3	GO:0000987	proximal promoter sequence-specific DNA binding	MF	276	5	10.14	0.493116	-1.02	0.976492	#N/A	Pax8, Hnf1a, Ebf1, Atf4, Paxbp1
cluster 3	regulation of neuron apoptotic process	FALSE	4	GO:0070997	neuron death	BP	277	5	10.18	0.48971	-1.03	0.977075	#N/A	Kif14, Apoe, Nqo1, Alkbh1, Atf4
cluster 3	negative regulation of protein phosphorylation	TRUE	1	GO:0001933	negative regulation of protein phosphorylation	BP	316	6	11.61	0.517632	-0.95	0.977422	0.991186	Apoe, Kirrel2, Sirt3, Mical1, Socs2, Suz12
cluster 3	dephosphorylation	TRUE	1	GO:0016311	dephosphorylation	BP	282	5	10.36	0.482968	-1.05	0.979793	0.991186	Ptprn, Inpp5d, Dusp12, Nceh1, Smg5
cluster 3	synaptic membrane	FALSE	4	GO:0098589	membrane region	CC	300	5	11.02	0.45376	-1.14	0.987282	#N/A	Lrp4, Ptgis, Usp48, Mapk1, Gabbr1
cluster 3	positive regulation of cell migration	TRUE	1	GO:0030335	positive regulation of cell migration	BP	310	5	11.39	0.438303	-1.19	0.99022	0.994029	Actr3, Mia3, Cpeb1, Itga5, Gpsm3
cluster 3	cellular response to organic cyclic compound	TRUE	1	GO:0071407	cellular response to organic cyclic compound	BP	310	5	11.39	0.438303	-1.19	0.99022	0.994029	Ryr1, Aplp1, Slc26a6, Brca1, Safb2
cluster 3	intrinsic apoptotic signaling pathway	FALSE	2	GO:2001233	regulation of apoptotic signaling pathway	BP	311	5	11.42	0.438303	-1.19	0.990476	#N/A	Lmna, Mllt11, Pttg1ip, Brca1, Rad9a
cluster 3	cell adhesion molecule binding	TRUE	1	GO:0050839	cell adhesion molecule binding	MF	380	6	13.96	0.429283	-1.22	0.99546	0.99546	Nop56, Fscn1, Cd9, Pkp3, Mre11a, Itga5
cluster 4	Z disc	FALSE	6	GO:0030017	sarcomere	CC	116	11	2.32	4.72397	2.24	1.99994e-05	#N/A	Casq1, Capn3, S100a1, Synm, Tmod2, Scn5a, Myl7, Myl4, Actn2, Fbxo32, Scn8a
cluster 4	Z disc	FALSE	6	GO:0044449	contractile fiber part	CC	127	11	2.54	4.31691	2.11	4.6694e-05	#N/A	Casq1, Capn3, S100a1, Synm, Tmod2, Scn5a, Myl7, Myl4, Actn2, Fbxo32, Scn8a
cluster 4	Z disc	FALSE	6	GO:0030016	myofibril	CC	133	11	2.66	4.14106	2.05	7.13265e-05	#N/A	Casq1, Capn3, S100a1, Synm, Tmod2, Scn5a, Myl7, Myl4, Actn2, Fbxo32, Scn8a
cluster 4	interleukin-1 beta production	FALSE	2	GO:0032612	interleukin-1 production	BP	40	6	0.8	7.51618	2.91	0.00013038	#N/A	Aim2, Gas6, Smad3, Nlrc4, Tnfaip8, Gstp1
cluster 4	Z disc	FALSE	6	GO:0043292	contractile fiber	CC	145	11	2.9	3.78423	1.92	0.000155112	#N/A	Casq1, Capn3, S100a1, Synm, Tmod2, Scn5a, Myl7, Myl4, Actn2, Fbxo32, Scn8a
cluster 4	cysteine-type endopeptidase inhibitor activity	TRUE	8	GO:0004869	cysteine-type endopeptidase inhibitor activity	MF	28	5	0.56	8.9383	3.16	0.000207003	0.0136622	Wfdc2, Gas6, Cstb, Nlrc4, Tnfaip8
cluster 4	receptor regulator activity	TRUE	1	GO:0030545	receptor regulator activity	MF	28	5	0.56	8.9383	3.16	0.000207003	0.0136622	Pcsk9, Gas6, Actn2, Prkce, Ppargc1b
cluster 4	Z disc	FALSE	6	GO:0031674	I band	CC	86	8	1.72	4.65893	2.22	0.000314509	#N/A	Casq1, Capn3, S100a1, Synm, Scn5a, Actn2, Fbxo32, Scn8a
cluster 4	interleukin-1 beta production	TRUE	2	GO:0032611	interleukin-1 beta production	BP	31	5	0.62	8.05564	3.01	0.000340824	0.0149963	Aim2, Smad3, Nlrc4, Tnfaip8, Gstp1
cluster 4	protein binding, bridging	FALSE	2	GO:0060090	molecular adaptor activity	MF	93	8	1.86	4.28709	2.1	0.000535682	#N/A	Mapk8ip1, Synm, Trim12c, Gas6, Nefh, Actn2, Dok2, Blnk
cluster 4	modified amino acid binding	TRUE	2	GO:0072341	modified amino acid binding	MF	54	6	1.08	5.54044	2.47	0.00069509	0.021577	Mark1, Gas6, Plcd1, Gstp1, Gstp2, Syt7
cluster 4	maintenance of location	TRUE	1	GO:0051235	maintenance of location	BP	204	12	4.08	2.94854	1.56	0.000817311	0.021577	Casq1, Slc30a10, Capn3, Gpsm2, Slc30a3, Tex101, Lpl, Dand5, B4galnt1, Sun2, Epb41l3, Prkce
cluster 4	Z disc	TRUE	6	GO:0030018	Z disc	CC	80	7	1.6	4.37717	2.13	0.00107591	0.02367	Capn3, S100a1, Synm, Scn5a, Actn2, Fbxo32, Scn8a
cluster 4	cysteine-type endopeptidase inhibitor activity	FALSE	8	GO:0030414	peptidase inhibitor activity	MF	66	6	1.32	4.53154	2.18	0.00200476	#N/A	Wfdc2, Gas6, Cstb, Nlrc4, Tnfaip8, Gpc3
cluster 4	antiporter activity	TRUE	2	GO:0015297	antiporter activity	MF	47	5	0.94	5.31474	2.41	0.00237428	0.0447722	Slc41a1, Slc7a6, Slc47a1, Slc26a11, Slc4a8
cluster 4	cysteine-type endopeptidase inhibitor activity	FALSE	8	GO:0061134	peptidase regulator activity	MF	97	7	1.94	3.605	1.85	0.00327093	#N/A	Wfdc2, Pcolce, Gas6, Cstb, Nlrc4, Tnfaip8, Gpc3
cluster 4	protein binding, bridging	TRUE	2	GO:0030674	protein binding, bridging	MF	77	6	1.54	3.89062	1.96	0.00436381	0.0720028	Synm, Trim12c, Nefh, Actn2, Dok2, Blnk
cluster 4	regulation of calcium ion transmembrane transport	FALSE	7	GO:0051238	sequestering of metal ion	BP	81	6	1.62	3.70635	1.89	0.00559318	#N/A	Casq1, Slc30a10, Capn3, Slc30a3, Tex101, Prkce
cluster 4	regulation of cation transmembrane transport	TRUE	5	GO:1904062	regulation of cation transmembrane transport	BP	138	8	2.76	2.88786	1.53	0.00650315	0.0825489	Casq1, Capn3, S100a1, Pcsk9, Tex101, Scn5a, Actn2, Prkce
cluster 4	actin filament binding	TRUE	2	GO:0051015	actin filament binding	MF	110	7	2.2	3.18215	1.67	0.00652063	0.0825489	Rcsd1, Coro2a, Wipf3, Antxr1, Pls1, Myl4, Actn2
cluster 4	leading edge membrane	TRUE	2	GO:0031256	leading edge membrane	CC	86	6	1.72	3.4822	1.8	0.0074645	0.0825489	Plekho1, Ptprz1, Antxr1, Arhgap44, Amph, Epb41l3
cluster 4	Golgi membrane	TRUE	1	GO:0000139	Golgi membrane	CC	173	9	3.46	2.60268	1.38	0.00799369	0.0825489	Fut9, Man1c1, Ica1, Man2a2, B4galnt1, Rhbdf1, Mfng, Tvp23a, Prkce
cluster 4	regulation of DNA-binding transcription factor activity	TRUE	1	GO:0051090	regulation of DNA-binding transcription factor activity	BP	270	12	5.4	2.21914	1.15	0.00812982	0.0825489	Lrrfip1, Aim2, Capn3, Smo, Bhlhe40, Gas6, Fzd6, Parp10, Ripk4, Nlrc4, Ppargc1b, Rlim
cluster 4	cysteine-type endopeptidase inhibitor activity	FALSE	8	GO:0004866	endopeptidase inhibitor activity	MF	63	5	1.26	3.97237	1.99	0.00841187	#N/A	Wfdc2, Gas6, Cstb, Nlrc4, Tnfaip8
cluster 4	striated muscle cell development	FALSE	3	GO:0055001	muscle cell development	BP	119	7	2.38	2.94854	1.56	0.00988113	#N/A	Casq1, Capn3, Trim54, Smo, Smad6, Tmod2, Actn2
cluster 4	protein localization to plasma membrane	TRUE	5	GO:0072659	protein localization to plasma membrane	BP	182	9	3.64	2.47942	1.31	0.0109434	0.101209	Stxbp1, Rilpl2, Rilpl1, Tspan33, Gas6, Pls1, Actn2, Nkd2, Epb41l3
cluster 4	filopodium	TRUE	2	GO:0030175	filopodium	CC	69	5	1.38	3.63008	1.86	0.0122197	0.101209	Ptprz1, Antxr1, Palld, Actn2, Fzd3
cluster 4	cysteine-type endopeptidase inhibitor activity	FALSE	8	GO:0061135	endopeptidase regulator activity	MF	69	5	1.38	3.63008	1.86	0.0122197	#N/A	Wfdc2, Gas6, Cstb, Nlrc4, Tnfaip8
cluster 4	ureteric bud development	TRUE	9	GO:0001657	ureteric bud development	BP	70	5	1.4	3.5801	1.84	0.0129513	0.101209	Smo, Smad3, Smad6, Six1, Gpc3
cluster 4	ureteric bud development	FALSE	9	GO:0072163	mesonephric epithelium development	BP	70	5	1.4	3.5801	1.84	0.0129513	#N/A	Smo, Smad3, Smad6, Six1, Gpc3
cluster 4	ureteric bud development	FALSE	9	GO:0072164	mesonephric tubule development	BP	70	5	1.4	3.5801	1.84	0.0129513	#N/A	Smo, Smad3, Smad6, Six1, Gpc3
cluster 4	growth factor binding	TRUE	1	GO:0019838	growth factor binding	MF	98	6	1.96	3.05252	1.61	0.0137344	0.101209	Ptprz1, Scn5a, Igfbp4, Fgfr4, Nkd2, Col2a1
cluster 4	actomyosin structure organization	TRUE	2	GO:0031032	actomyosin structure organization	BP	127	7	2.54	2.75108	1.46	0.0138013	0.101209	Casq1, Capn3, Smad3, Tmod2, Actn2, Arhgap28, Epb41l3
cluster 4	protein localization to plasma membrane	FALSE	5	GO:0072657	protein localization to membrane	BP	327	13	6.54	1.98618	0.99	0.0143892	#N/A	Stxbp1, Rapsn, Capn3, Rilpl2, Rilpl1, Tspan33, Reep1, Gas6, Pls1, Actn2, Nkd2, Syngap1, Epb41l3
cluster 4	ureteric bud development	FALSE	9	GO:0001823	mesonephros development	BP	72	5	1.44	3.45815	1.79	0.0145023	#N/A	Smo, Smad3, Smad6, Six1, Gpc3
cluster 4	protein kinase regulator activity	FALSE	2	GO:0019207	kinase regulator activity	MF	161	8	3.22	2.47942	1.31	0.0156191	#N/A	Cdkn2b, Cdkn2c, Gprc5b, Gas6, Socs3, Sh3bp5, Nckap1l, Gstp1
cluster 4	protein localization to plasma membrane	FALSE	5	GO:1990778	protein localization to cell periphery	BP	194	9	3.88	2.31338	1.21	0.0160632	#N/A	Stxbp1, Rilpl2, Rilpl1, Tspan33, Gas6, Pls1, Actn2, Nkd2, Epb41l3
cluster 4	embryonic skeletal system morphogenesis	TRUE	3	GO:0048704	embryonic skeletal system morphogenesis	BP	74	5	1.48	3.38698	1.76	0.0161734	0.112362	Satb2, Mfsd7b, Smad3, Six1, Col2a1
cluster 4	positive regulation of innate immune response	FALSE	4	GO:0045088	regulation of innate immune response	BP	132	7	2.64	2.65737	1.41	0.0167551	#N/A	Mapkapk2, Aim2, Lag3, Ulbp1, Parp9, Nlrc4, Prkce
cluster 4	hexosaminidase activity	TRUE	3	GO:0015929	hexosaminidase activity	MF	75	5	1.5	3.34035	1.74	0.017055	0.112563	Fut9, Man1c1, Man2a2, Galnt7, Glb1l2
cluster 4	actin filament binding	FALSE	2	GO:0003779	actin binding	MF	301	12	6.02	1.98618	0.99	0.0179862	#N/A	Rcsd1, Coro2a, Wasf3, Wipf3, Antxr1, Palld, Tmod2, Pls1, Myl4, Actn2, Epb41l3, Prkce
cluster 4	protein localization to plasma membrane	FALSE	5	GO:0007009	plasma membrane organization	BP	233	10	4.66	2.14355	1.1	0.0188083	#N/A	Stxbp1, Rilpl2, Rilpl1, Tspan33, Gas6, Pls1, Actn2, Nkd2, Epb41l3, Syt7
cluster 4	regulation of calcium ion transmembrane transport	TRUE	7	GO:1903169	regulation of calcium ion transmembrane transport	BP	79	5	1.58	3.16017	1.66	0.0208991	0.117949	Casq1, Capn3, S100a1, Tex101, Prkce
cluster 4	positive regulation of innate immune response	TRUE	4	GO:0045089	positive regulation of innate immune response	BP	109	6	2.18	2.75108	1.46	0.0220916	0.117949	Mapkapk2, Aim2, Lag3, Ulbp1, Nlrc4, Prkce
cluster 4	skeletal system morphogenesis	TRUE	1	GO:0048705	skeletal system morphogenesis	BP	172	8	3.44	2.32947	1.22	0.0222975	0.117949	Satb2, Mfsd7b, Tcf15, Acan, Smad3, Six1, Col2a1, Ppargc1b
cluster 4	synaptic vesicle	FALSE	4	GO:0098793	presynapse	CC	173	8	3.46	2.31338	1.21	0.022991	#N/A	Stxbp1, Slc30a3, Svop, Ica1, Cadps2, Amph, Fzd3, Syt7
cluster 4	positive regulation of NF-kappaB transcription factor activity	TRUE	2	GO:0051092	positive regulation of NF-kappaB transcription factor activity	BP	81	5	1.62	3.09513	1.63	0.0230169	0.117949	Lrrfip1, Aim2, Capn3, Ripk4, Nlrc4
cluster 4	regulation of animal organ morphogenesis	TRUE	1	GO:2000027	regulation of animal organ morphogenesis	BP	141	7	2.82	2.47942	1.31	0.0231536	0.117949	Smo, Sp6, Six1, Fgfr4, Fzd3, Fzd6, Gpc3
cluster 4	response to metal ion	TRUE	2	GO:0010038	response to metal ion	BP	142	7	2.84	2.46229	1.3	0.0239557	0.117949	Slc41a1, Slc30a10, Capn3, Slc30a3, Plcd1, Scn5a, Camk2b
cluster 4	regulation of morphogenesis of an epithelium	TRUE	5	GO:1905330	regulation of morphogenesis of an epithelium	BP	82	5	1.64	3.05252	1.61	0.024126	0.117949	Smo, Six1, Fzd3, Fzd6, Gpc3
cluster 4	monovalent inorganic cation homeostasis	TRUE	1	GO:0055067	monovalent inorganic cation homeostasis	BP	83	5	1.66	3.01049	1.59	0.025269	0.118811	Rhcg, Nr3c2, Cln6, Slc26a11, Slc4a8
cluster 4	protein kinase regulator activity	TRUE	2	GO:0019887	protein kinase regulator activity	MF	145	7	2.9	2.41162	1.27	0.0264763	0.118811	Cdkn2b, Cdkn2c, Gprc5b, Gas6, Socs3, Sh3bp5, Nckap1l
cluster 4	neuron migration	TRUE	1	GO:0001764	neuron migration	BP	116	6	2.32	2.58471	1.37	0.028898	0.118811	Satb2, Mark1, Olfm1, Ptprz1, Gas6, Fzd3
cluster 4	negative regulation of DNA-binding transcription factor activity	TRUE	1	GO:0043433	negative regulation of DNA-binding transcription factor activity	BP	117	6	2.34	2.56685	1.36	0.0299712	0.118811	Aim2, Bhlhe40, Gas6, Fzd6, Parp10, Rlim
cluster 4	regulation of peptidyl-tyrosine phosphorylation	TRUE	3	GO:0050730	regulation of peptidyl-tyrosine phosphorylation	BP	149	7	2.98	2.34567	1.23	0.0301108	0.118811	Ptprz1, Tex101, Gprc5b, Gas6, Socs3, Sh3bp5, Prkce
cluster 4	axon part	TRUE	1	GO:0033267	axon part	CC	183	8	3.66	2.18859	1.13	0.0307801	0.118811	Olfm1, Stxbp1, Mapk8ip1, Smo, Palld, Amph, Scn8a, Epb41l3
cluster 4	regulation of chemotaxis	TRUE	2	GO:0050920	regulation of chemotaxis	BP	118	6	2.36	2.54912	1.35	0.0310703	0.118811	Sema4f, Plxnd1, Gas6, Smad3, Nckap1l, Sema5b
cluster 4	regulation of phosphatase activity	TRUE	3	GO:0010921	regulation of phosphatase activity	BP	88	5	1.76	2.8481	1.51	0.0315029	0.118811	Ppp1r26, Lmtk3, Smad3, Nckap1l, Ppargc1b
cluster 4	regulation of cation transmembrane transport	FALSE	5	GO:0034765	regulation of ion transmembrane transport	BP	219	9	4.38	2.05623	1.04	0.0320466	#N/A	Casq1, Capn3, S100a1, Pcsk9, Tex101, Scn5a, Actn2, Scn8a, Prkce
cluster 4	secondary alcohol metabolic process	TRUE	4	GO:1902652	secondary alcohol metabolic process	BP	89	5	1.78	2.80889	1.49	0.0328552	0.120469	Pcsk9, Cln6, Apof, Sec14l2, Fgfr4
cluster 4	regulation of developmental growth	TRUE	1	GO:0048638	regulation of developmental growth	BP	257	10	5.14	1.94531	0.96	0.0339578	0.121147	Mfsd7b, Olfm1, Capn3, Smo, Sema4f, Plxnd1, Pls1, Ikzf1, Six1, Sema5b
cluster 4	positive regulation of innate immune response	FALSE	4	GO:0031349	positive regulation of defense response	BP	156	7	3.12	2.23457	1.16	0.0372534	#N/A	Mapkapk2, Aim2, Lag3, Gprc5b, Ulbp1, Nlrc4, Prkce
cluster 4	positive regulation of NF-kappaB transcription factor activity	FALSE	2	GO:0051091	positive regulation of DNA-binding transcription factor activity	BP	157	7	3.14	2.23457	1.16	0.0383574	#N/A	Lrrfip1, Aim2, Capn3, Smo, Ripk4, Nlrc4, Ppargc1b
cluster 4	cardiac septum development	TRUE	3	GO:0003279	cardiac septum development	BP	93	5	1.86	2.69447	1.43	0.0386237	0.134166	Smo, Plxnd1, Dand5, Smad6, Heg1
cluster 4	monocarboxylic acid biosynthetic process	TRUE	3	GO:0072330	monocarboxylic acid biosynthetic process	BP	126	6	2.52	2.37841	1.25	0.040815	0.137695	Pla2g1b, Ldhb, Lpl, Ggt1, Srr, Fgfr4
cluster 4	presynaptic process involved in chemical synaptic transmission	TRUE	4	GO:0099531	presynaptic process involved in chemical synaptic transmission	BP	95	5	1.9	2.63902	1.4	0.0417257	0.137695	Stxbp1, Nat8l, Ica1, Cadps2, Syt7
cluster 4	regulation of cation transmembrane transport	FALSE	5	GO:0034762	regulation of transmembrane transport	BP	231	9	4.62	1.94531	0.96	0.042711	#N/A	Casq1, Capn3, S100a1, Pcsk9, Tex101, Scn5a, Actn2, Scn8a, Prkce
cluster 4	ureteric bud development	FALSE	9	GO:0072073	kidney epithelium development	BP	96	5	1.92	2.60268	1.38	0.0433317	#N/A	Smo, Smad3, Smad6, Six1, Gpc3
cluster 4	embryonic skeletal system morphogenesis	FALSE	3	GO:0048706	embryonic skeletal system development	BP	97	5	1.94	2.56685	1.36	0.0449744	#N/A	Satb2, Mfsd7b, Smad3, Six1, Col2a1
cluster 4	regulation of peptidyl-tyrosine phosphorylation	FALSE	3	GO:0018108	peptidyl-tyrosine phosphorylation	BP	199	8	3.98	2.01391	1.01	0.0467171	#N/A	Ptprz1, Tex101, Gprc5b, Gas6, Socs3, Fgfr4, Sh3bp5, Prkce
cluster 4	regulation of peptidyl-tyrosine phosphorylation	FALSE	3	GO:0018212	peptidyl-tyrosine modification	BP	201	8	4.02	1.98618	0.99	0.0490285	#N/A	Ptprz1, Tex101, Gprc5b, Gas6, Socs3, Fgfr4, Sh3bp5, Prkce
cluster 4	antiporter activity	FALSE	2	GO:0015291	secondary active transmembrane transporter activity	MF	132	6	2.64	2.26577	1.18	0.0492658	#N/A	Slc16a14, Slc41a1, Slc7a6, Slc47a1, Slc26a11, Slc4a8
cluster 4	synaptic vesicle	TRUE	4	GO:0008021	synaptic vesicle	CC	100	5	2	2.49666	1.32	0.0501239	0.161375	Slc30a3, Svop, Ica1, Amph, Syt7
cluster 4	SH3 domain binding	TRUE	1	GO:0017124	SH3 domain binding	MF	101	5	2.02	2.47942	1.31	0.0519144	0.161615	Wipf3, Dock3, Sh3bp5, Syngap1, Prkce
cluster 4	wound healing	FALSE	2	GO:0009611	response to wounding	BP	278	10	5.56	1.8025	0.85	0.0529253	#N/A	Stxbp1, Capn3, Gas6, Smad3, Nefh, Scarf1, Itga2b, Fzd6, Prkce, Syt7
cluster 4	cysteine-type endopeptidase inhibitor activity	FALSE	8	GO:0010466	negative regulation of peptidase activity	BP	102	5	2.04	2.44528	1.29	0.0537419	#N/A	Wfdc2, Gas6, Cstb, Nlrc4, Gpc3
cluster 4	axon extension	TRUE	7	GO:0048675	axon extension	BP	102	5	2.04	2.44528	1.29	0.0537419	0.161615	Olfm1, Smo, Sema4f, Plxnd1, Sema5b
cluster 4	regulation of peptidase activity	TRUE	1	GO:0052547	regulation of peptidase activity	BP	205	8	4.1	1.94531	0.96	0.0538718	0.161615	Aim2, Wfdc2, Antxr1, Gas6, Smad3, Cstb, Nlrc4, Gpc3
cluster 4	growth cone	TRUE	2	GO:0030426	growth cone	CC	136	6	2.72	2.20381	1.14	0.0554567	0.162673	Olfm1, Mapk8ip1, Ptprz1, Smo, Palld, Tmod2
cluster 4	divalent inorganic cation transmembrane transporter activity	TRUE	1	GO:0072509	divalent inorganic cation transmembrane transporter activity	MF	104	5	2.08	2.39496	1.26	0.0575081	0.165023	Slc41a1, Slc30a10, Slc30a3, Gas6, Rasa3
cluster 4	regulation of calcium ion transmembrane transport	FALSE	7	GO:0070588	calcium ion transmembrane transport	BP	138	6	2.76	2.17347	1.12	0.0587208	#N/A	Casq1, Capn3, S100a1, Tex101, Gas6, Prkce
cluster 4	monocarboxylic acid biosynthetic process	FALSE	3	GO:0046394	carboxylic acid biosynthetic process	BP	174	7	3.48	2.01391	1.01	0.0604686	#N/A	Pla2g1b, Ldhb, Got1l1, Lpl, Ggt1, Srr, Fgfr4
cluster 4	cysteine-type endopeptidase inhibitor activity	FALSE	8	GO:0051346	negative regulation of hydrolase activity	BP	211	8	4.22	1.89212	0.92	0.0616953	#N/A	Ppp1r26, Wfdc2, Lmtk3, Gas6, Cstb, Nckap1l, Nlrc4, Gpc3
cluster 4	protein glycosylation	FALSE	5	GO:0070085	glycosylation	BP	175	7	3.5	2	1	0.0619704	#N/A	Fut9, Man1c1, Man2a2, Galnt7, B4galnt1, Serp2, Parp10
cluster 4	cardiac septum development	FALSE	3	GO:0003205	cardiac chamber development	BP	140	6	2.8	2.14355	1.1	0.0620978	#N/A	Smo, Plxnd1, Dand5, Smad6, Scn5a, Heg1
cluster 4	positive regulation of cytokine production	TRUE	1	GO:0001819	positive regulation of cytokine production	BP	212	8	4.24	1.89212	0.92	0.0630651	0.171721	Mapkapk2, Aim2, Gprc5b, Lpl, Il27ra, Smad3, Ulbp1, Heg1
cluster 4	striated muscle cell development	TRUE	3	GO:0055002	striated muscle cell development	BP	107	5	2.14	2.32947	1.22	0.0634348	0.171721	Casq1, Capn3, Smo, Tmod2, Actn2
cluster 4	growth cone	FALSE	2	GO:0030427	site of polarized growth	CC	141	6	2.82	2.12874	1.09	0.0638287	#N/A	Olfm1, Mapk8ip1, Ptprz1, Smo, Palld, Tmod2
cluster 4	regulation of cation transmembrane transport	FALSE	5	GO:0010959	regulation of metal ion transport	BP	213	8	4.26	1.87905	0.91	0.0644538	#N/A	Casq1, Capn3, S100a1, Pcsk9, Tex101, Scn5a, Actn2, Prkce
cluster 4	extracellular matrix organization	TRUE	3	GO:0030198	extracellular matrix organization	BP	142	6	2.84	2.11404	1.08	0.0655878	0.171721	Tcf15, Antxr1, Acan, Smad3, Fgfr4, Col2a1
cluster 4	regulation of axonogenesis	TRUE	5	GO:0050770	regulation of axonogenesis	BP	142	6	2.84	2.11404	1.08	0.0655878	0.171721	Olfm1, Sema4f, Plxnd1, Sema5b, Metrn, Syngap1
cluster 4	hexosaminidase activity	FALSE	3	GO:0016798	hydrolase activity, acting on glycosyl bonds	MF	142	6	2.84	2.11404	1.08	0.0655878	#N/A	Fut9, Man1c1, Man2a2, Galnt7, Glb1l2, Macrod1
cluster 4	presynaptic process involved in chemical synaptic transmission	FALSE	4	GO:0050804	modulation of chemical synaptic transmission	BP	214	8	4.28	1.86607	0.9	0.0658614	#N/A	Stxbp1, Rapsn, Nat8l, Ica1, Camk2b, Syngap1, Prkce, Syt7
cluster 4	positive regulation of proteolysis	TRUE	1	GO:0045862	positive regulation of proteolysis	BP	215	8	4.3	1.85318	0.89	0.067288	0.171721	Aim2, Capn3, Antxr1, Cln6, Smad3, Fgfr4, Nkd2, Nlrc4
cluster 4	extracellular matrix organization	FALSE	3	GO:0043062	extracellular structure organization	BP	143	6	2.86	2.09943	1.07	0.0673751	#N/A	Tcf15, Antxr1, Acan, Smad3, Fgfr4, Col2a1
cluster 4	regulation of cellular component size	TRUE	1	GO:0032535	regulation of cellular component size	BP	291	10	5.82	1.71713	0.78	0.0676478	0.171721	Olfm1, Wipf3, Sema4f, Plxnd1, Tmod2, Pls1, Actn2, Nckap1l, Sema5b, Prkce
cluster 4	sulfur compound binding	TRUE	1	GO:1901681	sulfur compound binding	MF	144	6	2.88	2.08493	1.06	0.0691907	0.172324	Pcolce, Lpl, Fgfr4, Gstp1, Gstp2, Gpc3
cluster 4	basolateral plasma membrane	TRUE	1	GO:0016323	basolateral plasma membrane	CC	145	6	2.9	2.07053	1.05	0.0710345	0.17364	Slc41a1, Dstyk, Pianp, Rhcg, Ndrg4, Nkd2
cluster 4	protein localization to plasma membrane	FALSE	5	GO:0090150	establishment of protein localization to membrane	BP	218	8	4.36	1.82766	0.87	0.071682	#N/A	Rilpl2, Rilpl1, Tspan33, Reep1, Gas6, Pls1, Actn2, Nkd2
cluster 4	wound healing	TRUE	2	GO:0042060	wound healing	BP	219	8	4.38	1.82766	0.87	0.0731847	0.175643	Stxbp1, Capn3, Gas6, Smad3, Itga2b, Fzd6, Prkce, Syt7
cluster 4	GTPase activator activity	FALSE	4	GO:0030695	GTPase regulator activity	MF	219	8	4.38	1.82766	0.87	0.0731847	#N/A	Gpsm2, Rasa3, Tbc1d9b, Arhgap44, Tbc1d4, Nckap1l, Syngap1, Arhgap28
cluster 4	synaptic vesicle	FALSE	4	GO:0070382	exocytic vesicle	CC	112	5	2.24	2.23457	1.16	0.0740486	#N/A	Slc30a3, Svop, Ica1, Amph, Syt7
cluster 4	monocarboxylic acid biosynthetic process	FALSE	3	GO:0016053	organic acid biosynthetic process	BP	183	7	3.66	1.90528	0.93	0.0748045	#N/A	Pla2g1b, Ldhb, Got1l1, Lpl, Ggt1, Srr, Fgfr4
cluster 4	presynaptic process involved in chemical synaptic transmission	FALSE	4	GO:0006836	neurotransmitter transport	BP	113	5	2.26	2.20381	1.14	0.0762809	#N/A	Stxbp1, Nat8l, Ica1, Cadps2, Syt7
cluster 4	regulation of I-kappaB kinase/NF-kappaB signaling	TRUE	2	GO:0043122	regulation of I-kappaB kinase/NF-kappaB signaling	BP	148	6	2.96	2.02792	1.02	0.0767348	0.180875	Nek6, Capn3, Gprc5b, Irak4, Prkce, Gstp1
cluster 4	cellular response to nutrient levels	FALSE	5	GO:0071496	cellular response to external stimulus	BP	148	6	2.96	2.02792	1.02	0.0767348	#N/A	Nuak2, Cdkn2b, Pcsk9, Cadps2, Gas6, Ggt1
cluster 4	cellular response to nutrient levels	TRUE	5	GO:0031669	cellular response to nutrient levels	BP	114	5	2.28	2.18859	1.13	0.0785494	0.181904	Nuak2, Cdkn2b, Pcsk9, Cadps2, Gas6
cluster 4	embryonic skeletal system morphogenesis	FALSE	3	GO:0048562	embryonic organ morphogenesis	BP	223	8	4.46	1.79005	0.84	0.0793866	#N/A	Satb2, Mfsd7b, Smo, Smad3, Six1, Fzd3, Fzd6, Col2a1
cluster 4	mesenchyme development	TRUE	1	GO:0060485	mesenchyme development	BP	186	7	3.72	1.87905	0.91	0.0799931	0.182053	Tcf15, Smo, Sema4f, Dand5, Smad3, Six1, Sema5b
cluster 4	inner ear development	FALSE	3	GO:0043583	ear development	BP	150	6	3	2	1	0.0806753	#N/A	Mapkapk2, Tcf15, Six1, Fzd3, Fzd6, Col2a1
cluster 4	positive regulation of cytoskeleton organization	FALSE	5	GO:0007015	actin filament organization	BP	263	9	5.26	1.70527	0.77	0.0820436	#N/A	Wipf3, Smad3, Tmod2, Pls1, Actn2, Nckap1l, Arhgap28, Prkce, Ppargc1b
cluster 4	synaptic vesicle	FALSE	4	GO:0030133	transport vesicle	CC	189	7	3.78	1.85318	0.89	0.0853862	#N/A	Pcsk9, Slc30a3, Svop, Ica1, Amph, Fgfr4, Syt7
cluster 4	sodium ion transport	TRUE	1	GO:0006814	sodium ion transport	BP	117	5	2.34	2.12874	1.09	0.0855703	0.185869	Commd3, Pcsk9, Scn5a, Slc4a8, Scn8a
cluster 4	vesicle fusion	TRUE	5	GO:0006906	vesicle fusion	BP	117	5	2.34	2.12874	1.09	0.0855703	0.185869	Stxbp1, Tbc1d9b, Nkd2, Tbc1d4, Syt7
cluster 4	regulation of phosphatase activity	FALSE	3	GO:0035303	regulation of dephosphorylation	BP	117	5	2.34	2.12874	1.09	0.0855703	#N/A	Ppp1r26, Lmtk3, Smad3, Nckap1l, Ppargc1b
cluster 4	cell-substrate adhesion	TRUE	1	GO:0031589	cell-substrate adhesion	BP	227	8	4.54	1.76541	0.82	0.0858938	0.185869	Ptprz1, Antxr1, Gas6, Smad3, Smad6, Itga2b, Actn2, Prkce
cluster 4	B cell activation	TRUE	1	GO:0042113	B cell activation	BP	154	6	3.08	1.94531	0.96	0.0888905	0.189251	Pik3cd, Il27ra, Ikzf1, Mfng, Nckap1l, Blnk
cluster 4	cardiac septum development	FALSE	3	GO:0003007	heart morphogenesis	BP	191	7	3.82	1.82766	0.87	0.0890947	#N/A	Smo, Plxnd1, Smad3, Smad6, Six1, Col2a1, Heg1
cluster 4	vesicle fusion	FALSE	5	GO:0090174	organelle membrane fusion	BP	119	5	2.38	2.09943	1.07	0.0904285	#N/A	Stxbp1, Tbc1d9b, Nkd2, Tbc1d4, Syt7
cluster 4	hexosaminidase activity	FALSE	3	GO:0004553	hydrolase activity, hydrolyzing O-glycosyl compounds	MF	119	5	2.38	2.09943	1.07	0.0904285	#N/A	Fut9, Man1c1, Man2a2, Galnt7, Glb1l2
cluster 4	presynaptic process involved in chemical synaptic transmission	FALSE	4	GO:0001505	regulation of neurotransmitter levels	BP	120	5	2.4	2.08493	1.06	0.0929104	#N/A	Stxbp1, Nat8l, Ica1, Cadps2, Syt7
cluster 4	positive regulation of cell migration	TRUE	1	GO:0030335	positive regulation of cell migration	BP	310	10	6.2	1.61328	0.69	0.0934845	0.195872	Pik3cd, Ptprz1, Sema4f, Gas6, Smad3, Itga2b, Sun2, Nckap1l, Sema5b, Prkce
cluster 4	regulation of axonogenesis	FALSE	5	GO:0010769	regulation of cell morphogenesis involved in differentiation	BP	232	8	4.64	1.71713	0.78	0.0944559	#N/A	Olfm1, Ptprz1, Sema4f, Plxnd1, Camk2b, Sema5b, Metrn, Syngap1
cluster 4	magnesium ion binding	TRUE	1	GO:0000287	magnesium ion binding	MF	157	6	3.14	1.90528	0.93	0.0953416	0.196642	Nuak2, Mark1, Nek6, Map3k6, Srr, Irak4
cluster 4	muscle contraction	TRUE	2	GO:0006936	muscle contraction	BP	159	6	3.18	1.89212	0.92	0.0997786	0.202627	Casq1, Synm, Tmod2, Scn5a, Myl4, Actn2
cluster 4	positive regulation of protein complex assembly	TRUE	3	GO:0031334	positive regulation of protein complex assembly	BP	161	6	3.22	1.86607	0.9	0.104323	0.208647	Aim2, Wipf3, Palld, Ikzf1, Nckap1l, Prkce
cluster 4	leading edge membrane	FALSE	2	GO:0031252	cell leading edge	CC	277	9	5.54	1.6245	0.7	0.104483	#N/A	Plekho1, Wasf3, Ptprz1, Antxr1, Plxnd1, Palld, Arhgap44, Amph, Epb41l3
cluster 4	vesicle fusion	FALSE	5	GO:0061025	membrane fusion	BP	162	6	3.24	1.85318	0.89	0.106636	#N/A	Stxbp1, Gas6, Tbc1d9b, Nkd2, Tbc1d4, Syt7
cluster 4	GTPase activator activity	TRUE	4	GO:0005096	GTPase activator activity	MF	201	7	4.02	1.7411	0.8	0.108979	0.214705	Rasa3, Tbc1d9b, Arhgap44, Tbc1d4, Nckap1l, Syngap1, Arhgap28
cluster 4	GTPase activator activity	FALSE	4	GO:0060589	nucleoside-triphosphatase regulator activity	MF	240	8	4.8	1.67018	0.74	0.109136	#N/A	Gpsm2, Rasa3, Tbc1d9b, Arhgap44, Tbc1d4, Nckap1l, Syngap1, Arhgap28
cluster 4	inner ear development	TRUE	3	GO:0048839	inner ear development	BP	127	5	2.54	1.97247	0.98	0.111244	0.215943	Mapkapk2, Six1, Fzd3, Fzd6, Col2a1
cluster 4	meiotic cell cycle process	TRUE	4	GO:1903046	meiotic cell cycle process	BP	166	6	3.32	1.8025	0.85	0.116149	0.221946	Stag3, M1ap, Camk2b, Tex19.1, Smc1b, Tex11
cluster 4	protein glycosylation	FALSE	5	GO:0009100	glycoprotein metabolic process	BP	244	8	4.88	1.6358	0.71	0.116921	#N/A	Fut9, Man1c1, Acan, Man2a2, Galnt7, Serp2, Parp10, Col2a1
cluster 4	calmodulin binding	TRUE	1	GO:0005516	calmodulin binding	MF	130	5	2.6	1.91853	0.94	0.1196	0.221946	Mapkapk2, Kcnn1, Scn5a, Camk2b, Syt7
cluster 4	positive regulation of hydrolase activity	TRUE	1	GO:0051345	positive regulation of hydrolase activity	BP	327	10	6.54	1.52626	0.61	0.120988	0.221946	Aim2, Antxr1, Plekhg4, Smad3, Camk2b, Tbc1d9b, Myl4, Tbc1d4, Nlrc4, Ppargc1b
cluster 4	protein glycosylation	TRUE	5	GO:0006486	protein glycosylation	BP	168	6	3.36	1.79005	0.84	0.121061	0.221946	Fut9, Man1c1, Man2a2, Galnt7, Serp2, Parp10
cluster 4	protein glycosylation	FALSE	5	GO:0043413	macromolecule glycosylation	BP	168	6	3.36	1.79005	0.84	0.121061	#N/A	Fut9, Man1c1, Man2a2, Galnt7, Serp2, Parp10
cluster 4	axon extension	FALSE	7	GO:1990138	neuron projection extension	BP	131	5	2.62	1.90528	0.93	0.122449	#N/A	Olfm1, Smo, Sema4f, Plxnd1, Sema5b
cluster 4	regulation of I-kappaB kinase/NF-kappaB signaling	FALSE	2	GO:0007249	I-kappaB kinase/NF-kappaB signaling	BP	169	6	3.38	1.77769	0.83	0.123556	#N/A	Nek6, Capn3, Gprc5b, Irak4, Prkce, Gstp1
cluster 4	cytokine-mediated signaling pathway	TRUE	1	GO:0019221	cytokine-mediated signaling pathway	BP	169	6	3.38	1.77769	0.83	0.123556	0.223416	Aim2, Ifnlr1, Gas6, Gpr75, Socs3, Irak4
cluster 4	negative regulation of cytokine production	TRUE	3	GO:0001818	negative regulation of cytokine production	BP	132	5	2.64	1.89212	0.92	0.125331	0.223563	Lag3, Gas6, Fgfr4, Nckap1l, Gstp1
cluster 4	cellular response to nutrient levels	FALSE	5	GO:0031668	cellular response to extracellular stimulus	BP	132	5	2.64	1.89212	0.92	0.125331	#N/A	Nuak2, Cdkn2b, Pcsk9, Cadps2, Gas6
cluster 4	positive regulation of leukocyte activation	FALSE	2	GO:0050867	positive regulation of cell activation	BP	170	6	3.4	1.76541	0.82	0.126075	#N/A	Capn3, Tex101, Gas6, Ulbp1, Ikzf1, Nckap1l
cluster 4	positive regulation of protein complex assembly	FALSE	3	GO:0043254	regulation of protein complex assembly	BP	289	9	5.78	1.55833	0.64	0.126238	#N/A	Aim2, Stxbp1, Wipf3, Palld, Smad6, Tmod2, Ikzf1, Nckap1l, Prkce
cluster 4	lipid transport	FALSE	2	GO:0010876	lipid localization	BP	209	7	4.18	1.67018	0.74	0.126456	#N/A	Pla2g1b, Lpl, B4galnt1, Apof, Abca3, Slmo1, Syt7
cluster 4	filopodium	FALSE	2	GO:0098858	actin-based cell projection	CC	133	5	2.66	1.87905	0.91	0.128243	#N/A	Ptprz1, Antxr1, Palld, Actn2, Fzd3
cluster 4	secondary alcohol metabolic process	FALSE	4	GO:0006066	alcohol metabolic process	BP	172	6	3.44	1.7411	0.8	0.131189	#N/A	Pcsk9, Cln6, Plcd1, Apof, Sec14l2, Fgfr4
cluster 4	regulation of neuron apoptotic process	FALSE	4	GO:1901214	regulation of neuron death	BP	251	8	5.02	1.59107	0.67	0.131244	#N/A	Stxbp1, Rapsn, Pcsk9, Rilpl1, Ptprz1, Gpr75, Six1, Syngap1
cluster 4	regulation of protein secretion	TRUE	1	GO:0050708	regulation of protein secretion	BP	252	8	5.04	1.59107	0.67	0.133362	0.23236	Aim2, Ica1, Gas6, Lpl, Rhbdf1, Sstr5, Prkce, Syt7
cluster 4	positive regulation of innate immune response	FALSE	4	GO:0002253	activation of immune response	BP	173	6	3.46	1.72907	0.79	0.133783	#N/A	Mapkapk2, Aim2, Nckap1l, Ubash3a, Nlrc4, Prkce
cluster 4	cell projection membrane	TRUE	1	GO:0031253	cell projection membrane	CC	173	6	3.46	1.72907	0.79	0.133783	0.23236	Plekho1, Ptprz1, Smo, Antxr1, Ndrg4, Epb41l3
cluster 4	regulation of calcium ion transmembrane transport	FALSE	7	GO:0051924	regulation of calcium ion transport	BP	136	5	2.72	1.84038	0.88	0.137164	#N/A	Casq1, Capn3, S100a1, Tex101, Prkce
cluster 4	response to metal ion	FALSE	2	GO:0010035	response to inorganic substance	BP	255	8	5.1	1.56917	0.65	0.139818	#N/A	Slc41a1, Slc30a10, Capn3, Slc30a3, Plcd1, Scn5a, Nefh, Camk2b
cluster 4	cellular response to steroid hormone stimulus	FALSE	3	GO:0048545	response to steroid hormone	BP	176	6	3.52	1.70527	0.77	0.141711	#N/A	Ufsp2, Nr3c2, Fbxo32, Sstr5, Ppargc1b, Cpn1
cluster 4	muscle contraction	FALSE	2	GO:0003012	muscle system process	BP	216	7	4.32	1.6245	0.7	0.142844	#N/A	Casq1, Synm, Tmod2, Scn5a, Myl4, Actn2, Fbxo32
cluster 4	protein glycosylation	FALSE	5	GO:0009101	glycoprotein biosynthetic process	BP	216	7	4.32	1.6245	0.7	0.142844	#N/A	Fut9, Man1c1, Acan, Man2a2, Galnt7, Serp2, Parp10
cluster 4	regulation of calcium ion transmembrane transport	FALSE	7	GO:0007204	positive regulation of cytosolic calcium ion concentration	BP	138	5	2.76	1.81504	0.86	0.143261	#N/A	Casq1, Capn3, Tex101, Plcd1, Prkce
cluster 4	regulation of actin polymerization or depolymerization	TRUE	4	GO:0008064	regulation of actin polymerization or depolymerization	BP	139	5	2.78	1.8025	0.85	0.146353	0.247674	Wipf3, Tmod2, Actn2, Nckap1l, Prkce
cluster 4	alpha-amino acid metabolic process	TRUE	2	GO:1901605	alpha-amino acid metabolic process	BP	139	5	2.78	1.8025	0.85	0.146353	0.247674	Aass, Got1l1, Ggt1, Srr, Gldc
cluster 4	protein processing	FALSE	2	GO:0051604	protein maturation	BP	178	6	3.56	1.68179	0.75	0.147114	#N/A	Pcsk9, Tspan33, Ggt1, Nkd2, Nlrc4, Cpn1
cluster 4	negative regulation of cell growth	TRUE	3	GO:0030308	negative regulation of cell growth	BP	140	5	2.8	1.79005	0.84	0.149474	0.249753	Cdkn2c, Cgref1, Sema4f, Smad3, Sema5b
cluster 4	regulation of actin polymerization or depolymerization	FALSE	4	GO:0030832	regulation of actin filament length	BP	140	5	2.8	1.79005	0.84	0.149474	#N/A	Wipf3, Tmod2, Actn2, Nckap1l, Prkce
cluster 4	regulation of chemotaxis	FALSE	2	GO:0032103	positive regulation of response to external stimulus	BP	140	5	2.8	1.79005	0.84	0.149474	#N/A	Gprc5b, Gas6, Smad3, Scarf1, Nckap1l
cluster 4	regulation of transmembrane receptor protein serine/threonine kinase signaling pathway	FALSE	3	GO:0090287	regulation of cellular response to growth factor stimulus	BP	180	6	3.6	1.67018	0.74	0.152611	#N/A	Dstyk, Cdkn2b, Dand5, Smad3, Smad6, Gpc3
cluster 4	positive regulation of cytoskeleton organization	FALSE	5	GO:0032970	regulation of actin filament-based process	BP	262	8	5.24	1.52626	0.61	0.15548	#N/A	Wipf3, Smad3, Tmod2, Scn5a, Actn2, Nckap1l, Arhgap28, Prkce
cluster 4	regulation of cation transmembrane transport	FALSE	5	GO:0043270	positive regulation of ion transport	BP	142	5	2.84	1.76541	0.82	0.155799	#N/A	Capn3, S100a1, Tex101, Scn5a, Actn2
cluster 4	positive regulation of cytoskeleton organization	TRUE	5	GO:0051495	positive regulation of cytoskeleton organization	BP	144	5	2.88	1.72907	0.79	0.162233	0.267685	Wipf3, Smad3, Actn2, Nckap1l, Prkce
cluster 4	external side of plasma membrane	TRUE	1	GO:0009897	external side of plasma membrane	CC	145	5	2.9	1.71713	0.78	0.16549	0.268417	Lag3, Ulbp1, Itga2b, Dnaic2, Heg1
cluster 4	lung development	FALSE	3	GO:0060541	respiratory system development	BP	185	6	3.7	1.6245	0.7	0.166744	#N/A	Gpsm2, Ggt1, Six1, Fgfr4, Heg1, Gpc3
cluster 4	synaptic membrane	TRUE	1	GO:0097060	synaptic membrane	CC	185	6	3.7	1.6245	0.7	0.166744	0.268417	Olfm1, Rapsn, Ptprz1, Cadps2, Sema4f, Syt7
cluster 4	negative regulation of cell growth	FALSE	3	GO:0001558	regulation of cell growth	BP	309	9	6.18	1.45397	0.54	0.167407	#N/A	Olfm1, Cdkn2c, Cgref1, Sema4f, Plxnd1, Smad3, Igfbp4, Sema5b, Epb41l3
cluster 4	cellular response to steroid hormone stimulus	TRUE	3	GO:0071383	cellular response to steroid hormone stimulus	BP	147	5	2.94	1.70527	0.77	0.172082	0.273673	Ufsp2, Nr3c2, Fbxo32, Sstr5, Ppargc1b
cluster 4	negative regulation of cell growth	FALSE	3	GO:0045926	negative regulation of growth	BP	188	6	3.76	1.59107	0.67	0.175482	#N/A	Cdkn2c, Cgref1, Sema4f, Smad3, Sema5b, Gpc3
cluster 4	striated muscle cell development	FALSE	3	GO:0051146	striated muscle cell differentiation	BP	188	6	3.76	1.59107	0.67	0.175482	#N/A	Casq1, Capn3, Plekho1, Smo, Tmod2, Actn2
cluster 4	axon extension	FALSE	7	GO:0060560	developmental growth involved in morphogenesis	BP	188	6	3.76	1.59107	0.67	0.175482	#N/A	Olfm1, Smo, Sema4f, Plxnd1, Six1, Sema5b
cluster 4	locomotory behavior	TRUE	1	GO:0007626	locomotory behavior	BP	149	5	2.98	1.68179	0.75	0.178774	0.27959	Gprc5b, Cln6, Cstb, Scn8a, Prkce
cluster 4	multicellular organism growth	TRUE	1	GO:0035264	multicellular organism growth	BP	150	5	3	1.67018	0.74	0.182157	0.27959	Mfsd7b, Smo, Pls1, Ikzf1, Heg1
cluster 4	lyase activity	TRUE	1	GO:0016829	lyase activity	MF	150	5	3	1.67018	0.74	0.182157	0.27959	Echdc1, Srr, Aldoc, Macrod1, Gldc
cluster 4	regulation of calcium ion transmembrane transport	FALSE	7	GO:0051480	regulation of cytosolic calcium ion concentration	BP	151	5	3.02	1.65864	0.73	0.185564	#N/A	Casq1, Capn3, Tex101, Plcd1, Prkce
cluster 4	regulation of body fluid levels	TRUE	1	GO:0050878	regulation of body fluid levels	BP	192	6	3.84	1.55833	0.64	0.187417	0.283934	Stxbp1, Gas6, Itga2b, Fzd6, Heg1, Prkce
cluster 4	positive regulation of secretion by cell	TRUE	2	GO:1903532	positive regulation of secretion by cell	BP	234	7	4.68	1.49485	0.58	0.189289	0.283934	Aim2, Stxbp1, Cadps2, Lpl, Plcd1, Fgfr4, Prkce
cluster 4	regulation of neuron apoptotic process	FALSE	4	GO:0070997	neuron death	BP	277	8	5.54	1.44393	0.53	0.19168	#N/A	Stxbp1, Rapsn, Pcsk9, Rilpl1, Ptprz1, Gpr75, Six1, Syngap1
cluster 4	vesicle fusion	FALSE	5	GO:0048284	organelle fusion	BP	153	5	3.06	1.6358	0.71	0.192446	#N/A	Stxbp1, Tbc1d9b, Nkd2, Tbc1d4, Syt7
cluster 4	regulation of transmembrane receptor protein serine/threonine kinase signaling pathway	TRUE	3	GO:0090092	regulation of transmembrane receptor protein serine/threonine kinase signaling pathway	BP	153	5	3.06	1.6358	0.71	0.192446	0.285425	Cdkn2b, Dand5, Smad3, Smad6, Gpc3
cluster 4	positive regulation of cytoskeleton organization	FALSE	5	GO:0032956	regulation of actin cytoskeleton organization	BP	236	7	4.72	1.48452	0.57	0.194799	#N/A	Wipf3, Smad3, Tmod2, Actn2, Nckap1l, Arhgap28, Prkce
cluster 4	carbohydrate homeostasis	TRUE	5	GO:0033500	carbohydrate homeostasis	BP	155	5	3.1	1.61328	0.69	0.199418	0.289266	Gprc5b, Gas6, Fgfr4, Sstr5, Prkce
cluster 4	carbohydrate homeostasis	FALSE	5	GO:0042593	glucose homeostasis	BP	155	5	3.1	1.61328	0.69	0.199418	#N/A	Gprc5b, Gas6, Fgfr4, Sstr5, Prkce
cluster 4	regulation of inflammatory response	TRUE	2	GO:0050727	regulation of inflammatory response	BP	155	5	3.1	1.61328	0.69	0.199418	0.289266	Gprc5b, Smad3, Ggt1, Socs3, Gstp1
cluster 4	ureteric bud development	FALSE	9	GO:0001822	kidney development	BP	196	6	3.92	1.52626	0.61	0.199661	#N/A	Pcsk9, Smo, Smad3, Smad6, Six1, Gpc3
cluster 4	regulation of actin polymerization or depolymerization	FALSE	4	GO:0008154	actin polymerization or depolymerization	BP	156	5	3.12	1.60214	0.68	0.202936	#N/A	Wipf3, Tmod2, Actn2, Nckap1l, Prkce
cluster 4	secondary alcohol metabolic process	FALSE	4	GO:0008202	steroid metabolic process	BP	156	5	3.12	1.60214	0.68	0.202936	#N/A	Pcsk9, Cln6, Apof, Sec14l2, Fgfr4
cluster 4	protein processing	TRUE	2	GO:0016485	protein processing	BP	156	5	3.12	1.60214	0.68	0.202936	0.289944	Pcsk9, Ggt1, Nkd2, Nlrc4, Cpn1
cluster 4	axon extension	FALSE	7	GO:0007411	axon guidance	BP	157	5	3.14	1.59107	0.67	0.206476	#N/A	Smo, Sema4f, Plxnd1, Fzd3, Sema5b
cluster 4	regulation of endocytosis	TRUE	1	GO:0030100	regulation of endocytosis	BP	157	5	3.14	1.59107	0.67	0.206476	0.289944	Pcsk9, Gas6, Nckap1l, Syt7, Gpc3
cluster 4	cell-cell junction organization	TRUE	2	GO:0045216	cell-cell junction organization	BP	157	5	3.14	1.59107	0.67	0.206476	0.289944	Smad3, Actn2, Ocln, Heg1, Epb41l3
cluster 4	canonical Wnt signaling pathway	TRUE	3	GO:0060070	canonical Wnt signaling pathway	BP	199	6	3.98	1.50525	0.59	0.209035	0.290448	Gprc5b, Smad3, Nkd2, Fzd3, Fzd6, Gpc3
cluster 4	cysteine-type endopeptidase inhibitor activity	FALSE	8	GO:0045861	negative regulation of proteolysis	BP	158	5	3.16	1.58008	0.66	0.210035	#N/A	Wfdc2, Gas6, Cstb, Nlrc4, Gpc3
cluster 4	axon extension	FALSE	7	GO:0097485	neuron projection guidance	BP	158	5	3.16	1.58008	0.66	0.210035	#N/A	Smo, Sema4f, Plxnd1, Fzd3, Sema5b
cluster 4	meiotic cell cycle process	FALSE	4	GO:0051321	meiotic cell cycle	BP	200	6	4	1.49485	0.58	0.212194	#N/A	Stag3, M1ap, Camk2b, Tex19.1, Smc1b, Tex11
cluster 4	positive regulation of leukocyte activation	TRUE	2	GO:0002696	positive regulation of leukocyte activation	BP	159	5	3.18	1.56917	0.65	0.213615	0.293721	Tex101, Gas6, Ulbp1, Ikzf1, Nckap1l
cluster 4	actomyosin structure organization	FALSE	2	GO:0010927	cellular component assembly involved in morphogenesis	BP	243	7	4.86	1.44393	0.53	0.214574	#N/A	Casq1, Capn3, Tmod2, Dzip1l, Dnaic2, Actn2, Epb41l3
cluster 4	lung development	TRUE	3	GO:0030324	lung development	BP	162	5	3.24	1.54756	0.63	0.224469	0.305464	Gpsm2, Ggt1, Fgfr4, Heg1, Gpc3
cluster 4	regulation of inflammatory response	FALSE	2	GO:0032102	negative regulation of response to external stimulus	BP	162	5	3.24	1.54756	0.63	0.224469	#N/A	Sema4f, Smad3, Socs3, Sema5b, Gstp1
cluster 4	epithelial cell development	TRUE	1	GO:0002064	epithelial cell development	BP	163	5	3.26	1.53688	0.62	0.228124	0.30727	Rilpl2, Rilpl1, Smo, Palld, Heg1
cluster 4	negative regulation of cytokine production	FALSE	3	GO:0070372	regulation of ERK1 and ERK2 cascade	BP	163	5	3.26	1.53688	0.62	0.228124	#N/A	Dstyk, Gas6, Ndrg4, Fgfr4, Gstp1
cluster 4	receptor complex	TRUE	1	GO:0043235	receptor complex	CC	206	6	4.12	1.45397	0.54	0.231489	0.307764	Olfm1, Ifnlr1, Plxnd1, Nr3c2, Smad3, Itga2b
cluster 4	lung development	FALSE	3	GO:0030323	respiratory tube development	BP	164	5	3.28	1.52626	0.61	0.231797	#N/A	Gpsm2, Ggt1, Fgfr4, Heg1, Gpc3
cluster 4	positive regulation of secretion by cell	FALSE	2	GO:0051047	positive regulation of secretion	BP	249	7	4.98	1.40444	0.49	0.232087	#N/A	Aim2, Stxbp1, Cadps2, Lpl, Plcd1, Fgfr4, Prkce
cluster 4	peptidyl-serine phosphorylation	TRUE	2	GO:0018105	peptidyl-serine phosphorylation	BP	207	6	4.14	1.44393	0.53	0.234758	0.307764	Mapkapk2, Nek6, Dclk2, Gas6, Camk2b, Prkce
cluster 4	meiotic cell cycle process	FALSE	4	GO:0098813	nuclear chromosome segregation	BP	207	6	4.14	1.44393	0.53	0.234758	#N/A	Nek6, Stag3, M1ap, Tex19.1, Smc1b, Tex11
cluster 4	peptide binding	TRUE	2	GO:0042277	peptide binding	MF	165	5	3.3	1.51572	0.6	0.235486	0.307764	Rnpepl1, Olfm1, Sstr5, Gstp1, Gstp2
cluster 4	carbohydrate homeostasis	FALSE	5	GO:0046883	regulation of hormone secretion	BP	166	5	3.32	1.50525	0.59	0.239192	#N/A	Ica1, Fgfr4, Sstr5, Prkce, Syt7
cluster 4	regulation of morphogenesis of an epithelium	FALSE	5	GO:0061138	morphogenesis of a branching epithelium	BP	166	5	3.32	1.50525	0.59	0.239192	#N/A	Smo, Plxnd1, Socs3, Six1, Gpc3
cluster 4	skin development	TRUE	1	GO:0043588	skin development	BP	167	5	3.34	1.49485	0.58	0.242915	0.31436	Tcf15, Smo, Palld, Fzd3, Fzd6
cluster 4	axon extension	FALSE	7	GO:0048588	developmental cell growth	BP	167	5	3.34	1.49485	0.58	0.242915	#N/A	Olfm1, Smo, Sema4f, Plxnd1, Sema5b
cluster 4	extracellular matrix organization	FALSE	3	GO:0061448	connective tissue development	BP	168	5	3.36	1.48452	0.57	0.246653	#N/A	Satb2, Acan, Smad3, Ggt1, Col2a1
cluster 4	postsynaptic density	TRUE	3	GO:0014069	postsynaptic density	CC	168	5	3.36	1.48452	0.57	0.246653	0.316098	Smo, Nefh, Camk2b, Syngap1, Epb41l3
cluster 4	postsynaptic density	FALSE	3	GO:0099572	postsynaptic specialization	CC	168	5	3.36	1.48452	0.57	0.246653	#N/A	Smo, Nefh, Camk2b, Syngap1, Epb41l3
cluster 4	negative regulation of protein kinase activity	TRUE	5	GO:0006469	negative regulation of protein kinase activity	BP	169	5	3.38	1.47427	0.56	0.250406	0.317822	Mapk8ip1, Cdkn2c, Socs3, Sh3bp5, Gstp1
cluster 4	ureteric bud development	FALSE	9	GO:0072001	renal system development	BP	212	6	4.24	1.41421	0.5	0.251316	#N/A	Pcsk9, Smo, Smad3, Smad6, Six1, Gpc3
cluster 4	regulation of protein localization to nucleus	TRUE	2	GO:1900180	regulation of protein localization to nucleus	BP	170	5	3.4	1.47427	0.56	0.254173	0.319532	Dclk2, Smo, Gas6, Smad3, Parp10
cluster 4	alpha-amino acid metabolic process	FALSE	2	GO:1901565	organonitrogen compound catabolic process	BP	170	5	3.4	1.47427	0.56	0.254173	#N/A	Rnpepl1, Aass, Ggt1, Gldc, Cpn1
cluster 4	learning or memory	TRUE	2	GO:0007611	learning or memory	BP	171	5	3.42	1.46409	0.55	0.257955	0.321227	Ptprz1, Ndrg4, Tmod2, Amph, Syngap1
cluster 4	regulation of calcium ion transmembrane transport	FALSE	7	GO:0006874	cellular calcium ion homeostasis	BP	215	6	4.3	1.39474	0.48	0.261407	#N/A	Casq1, Capn3, Tex101, Atp13a1, Plcd1, Prkce
cluster 4	cell-cell junction organization	FALSE	2	GO:0034330	cell junction organization	BP	172	5	3.44	1.45397	0.54	0.26175	#N/A	Smad3, Actn2, Ocln, Heg1, Epb41l3
cluster 4	apical part of cell	TRUE	1	GO:0045177	apical part of cell	CC	259	7	5.18	1.34723	0.43	0.262282	0.323563	Dstyk, Gpsm2, Rhcg, Srr, Ocln, Fzd3, Fzd6
cluster 4	modified amino acid binding	FALSE	2	GO:0005543	phospholipid binding	MF	259	7	5.18	1.34723	0.43	0.262282	#N/A	Mark1, Gas6, Plcd1, Arhgap44, Actn2, Amph, Syt7
cluster 4	peptidyl-serine phosphorylation	FALSE	2	GO:0018209	peptidyl-serine modification	BP	216	6	4.32	1.38511	0.47	0.264794	#N/A	Mapkapk2, Nek6, Dclk2, Gas6, Camk2b, Prkce
cluster 4	negative regulation of cytokine production	FALSE	3	GO:0070371	ERK1 and ERK2 cascade	BP	173	5	3.46	1.44393	0.53	0.265559	#N/A	Dstyk, Gas6, Ndrg4, Fgfr4, Gstp1
cluster 4	regulation of axonogenesis	FALSE	5	GO:0050768	negative regulation of neurogenesis	BP	217	6	4.34	1.38511	0.47	0.268193	#N/A	Olfm1, Cdkn2b, Ptprz1, Sema4f, Sema5b, Syngap1
cluster 4	muscle organ development	TRUE	2	GO:0007517	muscle organ development	BP	263	7	5.26	1.32869	0.41	0.274667	0.335704	Capn3, Tcf15, Smo, Smad3, Six1, Scn8a, Heg1
cluster 4	secretory granule	TRUE	1	GO:0030141	secretory granule	CC	177	5	3.54	1.41421	0.5	0.280915	0.34019	Stxbp1, Pla2g1b, Ica1, Tex101, Abca3
cluster 4	regulation of binding	TRUE	1	GO:0051098	regulation of binding	BP	267	7	5.34	1.31039	0.39	0.287202	0.344642	Ica1, Smo, Plxnd1, Smad3, Tunar, Mfng, Arhgap28
cluster 4	regulation of morphogenesis of an epithelium	FALSE	5	GO:0001763	morphogenesis of a branching structure	BP	179	5	3.58	1.39474	0.48	0.288659	#N/A	Smo, Plxnd1, Socs3, Six1, Gpc3
cluster 4	lipid transport	TRUE	2	GO:0006869	lipid transport	BP	180	5	3.6	1.38511	0.47	0.292546	0.347893	Pla2g1b, Apof, Abca3, Slmo1, Syt7
cluster 4	negative regulation of locomotion	TRUE	2	GO:0040013	negative regulation of locomotion	BP	181	5	3.62	1.38511	0.47	0.296443	0.349379	Olfm1, Sema4f, Acan, Ndrg4, Sema5b
cluster 4	postsynaptic density	FALSE	3	GO:0060076	excitatory synapse	CC	181	5	3.62	1.38511	0.47	0.296443	#N/A	Smo, Nefh, Camk2b, Syngap1, Epb41l3
cluster 4	negative regulation of locomotion	FALSE	2	GO:0051271	negative regulation of cellular component movement	BP	183	5	3.66	1.36604	0.45	0.304262	#N/A	Olfm1, Sema4f, Acan, Ndrg4, Sema5b
cluster 4	peptide binding	FALSE	2	GO:0033218	amide binding	MF	184	5	3.68	1.3566	0.44	0.308183	#N/A	Rnpepl1, Olfm1, Sstr5, Gstp1, Gstp2
cluster 4	regulation of epithelial cell proliferation	FALSE	2	GO:0050673	epithelial cell proliferation	BP	276	7	5.52	1.26576	0.34	0.315875	#N/A	Cdkn2b, Smo, Smad3, Scn5a, Igfbp4, Six1, Gpc3
cluster 4	negative regulation of protein kinase activity	FALSE	5	GO:0033673	negative regulation of kinase activity	BP	186	5	3.72	1.34723	0.43	0.316048	#N/A	Mapk8ip1, Cdkn2c, Socs3, Sh3bp5, Gstp1
cluster 4	regulation of epithelial cell proliferation	TRUE	2	GO:0050678	regulation of epithelial cell proliferation	BP	231	6	4.62	1.30134	0.38	0.316787	0.370052	Cdkn2b, Smo, Smad3, Scn5a, Six1, Gpc3
cluster 4	cellular response to nutrient levels	FALSE	5	GO:0031667	response to nutrient levels	BP	187	5	3.74	1.33793	0.42	0.31999	#N/A	Nuak2, Cdkn2b, Pcsk9, Cadps2, Gas6
cluster 4	ureteric bud development	FALSE	9	GO:0003002	regionalization	BP	279	7	5.58	1.25701	0.33	0.325551	#N/A	Tcf15, Smo, Smad3, Smad6, Six1, Fgfr4, Gpc3
cluster 4	regulation of axonogenesis	FALSE	5	GO:0010721	negative regulation of cell development	BP	234	6	4.68	1.28343	0.36	0.327393	#N/A	Olfm1, Cdkn2b, Ptprz1, Sema4f, Sema5b, Syngap1
cluster 4	anion binding	TRUE	1	GO:0043168	anion binding	MF	189	5	3.78	1.31951	0.4	0.327892	0.377392	Mark1, Got1l1, Plcd1, Srr, Gldc
cluster 4	ossification	TRUE	1	GO:0001503	ossification	BP	280	7	5.6	1.24833	0.32	0.328788	0.377392	Satb2, Smo, Smad3, Smad6, Col2a1, Ppargc1b, Gpc3
cluster 4	regulation of axonogenesis	FALSE	5	GO:0051961	negative regulation of nervous system development	BP	236	6	4.72	1.27456	0.35	0.334491	#N/A	Olfm1, Cdkn2b, Ptprz1, Sema4f, Sema5b, Syngap1
cluster 4	learning or memory	FALSE	2	GO:0050890	cognition	BP	192	5	3.84	1.30134	0.38	0.339783	#N/A	Ptprz1, Ndrg4, Tmod2, Amph, Syngap1
cluster 4	regulation of neuron apoptotic process	TRUE	4	GO:0043523	regulation of neuron apoptotic process	BP	193	5	3.86	1.29235	0.37	0.343754	0.391169	Stxbp1, Rapsn, Pcsk9, Six1, Syngap1
cluster 4	regulation of actin polymerization or depolymerization	FALSE	4	GO:0051258	protein polymerization	BP	195	5	3.9	1.28343	0.36	0.351707	#N/A	Casq1, Wipf3, Tmod2, Nckap1l, Prkce
cluster 4	positive regulation of neuron projection development	TRUE	3	GO:0010976	positive regulation of neuron projection development	BP	241	6	4.82	1.24833	0.32	0.352312	0.394566	Ptprz1, Gprc5b, Ndrg4, Camk2b, Scarf1, Metrn
cluster 4	secondary alcohol metabolic process	FALSE	4	GO:1901615	organic hydroxy compound metabolic process	BP	241	6	4.82	1.24833	0.32	0.352312	#N/A	Pcsk9, Cln6, Plcd1, Apof, Sec14l2, Fgfr4
cluster 4	regulation of protein localization to nucleus	FALSE	2	GO:0034504	protein localization to nucleus	BP	288	7	5.76	1.21419	0.28	0.354845	#N/A	Dclk2, Smo, Gas6, Smad3, Six1, Parp10, Sun2
cluster 4	membrane raft	TRUE	3	GO:0045121	membrane raft	CC	242	6	4.84	1.23971	0.31	0.355887	0.394566	Smo, Ldhb, Tex101, Gprc5b, Plcd1, Scn5a
cluster 4	membrane raft	FALSE	3	GO:0098857	membrane microdomain	CC	242	6	4.84	1.23971	0.31	0.355887	#N/A	Smo, Ldhb, Tex101, Gprc5b, Plcd1, Scn5a
cluster 4	response to light stimulus	TRUE	2	GO:0009416	response to light stimulus	BP	197	5	3.94	1.26576	0.34	0.359669	0.394566	Bhlhe40, Ndrg4, 2810417H13Rik, Sema5b, Syngap1
cluster 4	response to peptide hormone	TRUE	2	GO:0043434	response to peptide hormone	BP	197	5	3.94	1.26576	0.34	0.359669	0.394566	Pcsk9, Plcd1, Socs3, Actn2, Tbc1d4
cluster 4	gliogenesis	TRUE	1	GO:0042063	gliogenesis	BP	198	5	3.96	1.26576	0.34	0.363653	0.394566	Cdkn2b, Wasf3, Ptprz1, Smo, Metrn
cluster 4	establishment of organelle localization	TRUE	1	GO:0051656	establishment of organelle localization	BP	291	7	5.82	1.20581	0.27	0.364675	0.394566	Stxbp1, Gpsm2, Cadps2, Nefh, Amph, Sun2, Syt7
cluster 4	inner ear development	FALSE	3	GO:0090596	sensory organ morphogenesis	BP	199	5	3.98	1.25701	0.33	0.367638	#N/A	Ikzf1, Six1, Fzd3, Fzd6, Col2a1
cluster 4	ureteric bud development	FALSE	9	GO:0001655	urogenital system development	BP	246	6	4.92	1.22264	0.29	0.37021	#N/A	Pcsk9, Smo, Smad3, Smad6, Six1, Gpc3
cluster 4	regulation of morphogenesis of an epithelium	FALSE	5	GO:0060562	epithelial tube morphogenesis	BP	296	7	5.92	1.18099	0.24	0.381102	#N/A	Smo, Plxnd1, Smad3, Six1, Fzd3, Fzd6, Gpc3
cluster 4	positive regulation of neuron projection development	FALSE	3	GO:0045666	positive regulation of neuron differentiation	BP	299	7	5.98	1.17283	0.23	0.390975	#N/A	Bend6, Ptprz1, Gprc5b, Ndrg4, Camk2b, Scarf1, Metrn
cluster 4	carbohydrate homeostasis	FALSE	5	GO:0046879	hormone secretion	BP	206	5	4.12	1.21419	0.28	0.395531	#N/A	Ica1, Fgfr4, Sstr5, Prkce, Syt7
cluster 4	cellular response to nutrient levels	FALSE	5	GO:0009991	response to extracellular stimulus	BP	207	5	4.14	1.20581	0.27	0.399511	#N/A	Nuak2, Cdkn2b, Pcsk9, Cadps2, Gas6
cluster 4	positive regulation of cytoskeleton organization	FALSE	5	GO:0051493	regulation of cytoskeleton organization	BP	353	8	7.06	1.13288	0.18	0.411089	#N/A	Trim54, Wipf3, Smad3, Tmod2, Actn2, Nckap1l, Arhgap28, Prkce
cluster 4	response to peptide hormone	FALSE	2	GO:1901652	response to peptide	BP	210	5	4.2	1.18921	0.25	0.411433	#N/A	Pcsk9, Plcd1, Socs3, Actn2, Tbc1d4
cluster 4	regulation of immune effector process	TRUE	1	GO:0002697	regulation of immune effector process	BP	258	6	5.16	1.16473	0.22	0.413249	0.4422	Aim2, Ifnlr1, Lag3, Gprc5b, Il27ra, Ulbp1
cluster 4	positive regulation of catabolic process	TRUE	2	GO:0009896	positive regulation of catabolic process	BP	211	5	4.22	1.18099	0.24	0.4154	0.4422	Pcsk9, Mylip, Nkd2, Prkce, Gpc3
cluster 4	carbohydrate homeostasis	FALSE	5	GO:0009914	hormone transport	BP	211	5	4.22	1.18099	0.24	0.4154	#N/A	Ica1, Fgfr4, Sstr5, Prkce, Syt7
cluster 4	GTPase activator activity	FALSE	4	GO:0043087	regulation of GTPase activity	BP	213	5	4.26	1.17283	0.23	0.423323	#N/A	Rasa3, Plekhg4, Tbc1d9b, Tbc1d4, Syngap1
cluster 4	homeostasis of number of cells	TRUE	2	GO:0048872	homeostasis of number of cells	BP	213	5	4.26	1.17283	0.23	0.423323	0.447029	Mfsd7b, Pik3cd, Smo, Ikzf1, Nckap1l
cluster 4	negative regulation of protein kinase activity	FALSE	5	GO:0051348	negative regulation of transferase activity	BP	213	5	4.26	1.17283	0.23	0.423323	#N/A	Mapk8ip1, Cdkn2c, Socs3, Sh3bp5, Gstp1
cluster 4	regulation of neuron apoptotic process	FALSE	4	GO:0051402	neuron apoptotic process	BP	213	5	4.26	1.17283	0.23	0.423323	#N/A	Stxbp1, Rapsn, Pcsk9, Six1, Syngap1
cluster 4	regulation of protein targeting	FALSE	4	GO:1903829	positive regulation of cellular protein localization	BP	266	6	5.32	1.12506	0.17	0.441811	#N/A	Smo, Gas6, Smad3, Pls1, Nkd2, Slmo1
cluster 4	vesicle fusion	FALSE	5	GO:0016050	vesicle organization	BP	220	5	4.4	1.13288	0.18	0.450885	#N/A	Stxbp1, Tbc1d9b, Nkd2, Tbc1d4, Syt7
cluster 4	positive regulation of catabolic process	FALSE	2	GO:0042176	regulation of protein catabolic process	BP	269	6	5.38	1.11729	0.16	0.45246	#N/A	Pcsk9, Smad3, Rhbdf1, Mylip, Nkd2, Gpc3
cluster 4	meiotic cell cycle process	FALSE	4	GO:0007059	chromosome segregation	BP	270	6	5.4	1.10957	0.15	0.456001	#N/A	Nek6, Stag3, M1ap, Tex19.1, Smc1b, Tex11
cluster 4	positive regulation of protein complex assembly	FALSE	3	GO:0044089	positive regulation of cellular component biogenesis	BP	324	7	6.48	1.07923	0.11	0.472857	#N/A	Aim2, Wipf3, Palld, Smad3, Ikzf1, Nckap1l, Prkce
cluster 4	regulation of protein targeting	TRUE	4	GO:1903533	regulation of protein targeting	BP	227	5	4.54	1.10191	0.14	0.478101	0.500867	Smo, Gas6, Smad3, Parp10, Slmo1
cluster 4	muscle organ development	FALSE	2	GO:0014706	striated muscle tissue development	BP	278	6	5.56	1.07923	0.11	0.484115	#N/A	Capn3, Smo, Smad3, Six1, Actn2, Heg1
cluster 4	regulation of morphogenesis of an epithelium	FALSE	5	GO:0035239	tube morphogenesis	BP	328	7	6.56	1.06437	0.09	0.485762	#N/A	Smo, Plxnd1, Smad3, Six1, Fzd3, Fzd6, Gpc3
cluster 4	regulation of phosphatase activity	FALSE	3	GO:0016311	dephosphorylation	BP	282	6	5.64	1.06437	0.09	0.49801	#N/A	Ppp1r26, Ptprz1, Lmtk3, Smad3, Nckap1l, Ppargc1b
cluster 4	regulation of transmembrane receptor protein serine/threonine kinase signaling pathway	FALSE	3	GO:0007178	transmembrane receptor protein serine/threonine kinase signaling pathway	BP	233	5	4.66	1.07177	0.1	0.501073	#N/A	Cdkn2b, Dand5, Smad3, Smad6, Gpc3
cluster 4	regulation of membrane potential	TRUE	1	GO:0042391	regulation of membrane potential	BP	238	5	4.76	1.04972	0.07	0.51992	0.540389	Scn5a, Slc26a11, Actn2, Scn8a, Prkce
cluster 4	membrane raft	FALSE	3	GO:0098589	membrane region	CC	300	6	6	1	0	0.558788	#N/A	Smo, Ldhb, Tex101, Gprc5b, Plcd1, Scn5a
cluster 4	canonical Wnt signaling pathway	FALSE	3	GO:0031625	ubiquitin protein ligase binding	MF	249	5	4.98	1	0	0.560277	#N/A	Smad3, Smad6, Scn5a, Nkd2, Fzd6
cluster 4	positive regulation of neuron projection development	FALSE	3	GO:0031346	positive regulation of cell projection organization	BP	301	6	6.02	0.993092	-0.01	0.562067	#N/A	Ptprz1, Gprc5b, Ndrg4, Camk2b, Scarf1, Metrn
cluster 4	canonical Wnt signaling pathway	FALSE	3	GO:0044389	ubiquitin-like protein ligase binding	MF	253	5	5.06	0.986233	-0.02	0.574532	#N/A	Smad3, Smad6, Scn5a, Nkd2, Fzd6
cluster 4	homeostasis of number of cells	FALSE	2	GO:0030099	myeloid cell differentiation	BP	256	5	5.12	0.972655	-0.04	0.585066	#N/A	Mfsd7b, Ikzf1, Nckap1l, Ppargc1b, Gpc3
cluster 4	cellular response to steroid hormone stimulus	FALSE	3	GO:0071407	cellular response to organic cyclic compound	BP	310	6	6.2	0.965936	-0.05	0.591052	#N/A	Smo, Ufsp2, Nr3c2, Fbxo32, Sstr5, Ppargc1b
cluster 4	RNA polymerase II proximal promoter sequence-specific DNA binding	TRUE	3	GO:0000978	RNA polymerase II proximal promoter sequence-specific DNA binding	MF	261	5	5.22	0.959264	-0.06	0.602308	0.62113	Gcfc2, Zfp773, Smad3, Smad6, Six1
cluster 4	regulation of protein targeting	FALSE	4	GO:0032386	regulation of intracellular transport	BP	366	7	7.32	0.952638	-0.07	0.602535	#N/A	Smo, Reep1, Gas6, Smad3, Nefh, Parp10, Slmo1
cluster 4	negative regulation of protein kinase activity	FALSE	5	GO:0001933	negative regulation of protein phosphorylation	BP	316	6	6.32	0.946058	-0.08	0.609815	#N/A	Mapk8ip1, Cdkn2c, Smad6, Socs3, Sh3bp5, Gstp1
cluster 4	axon extension	FALSE	7	GO:0001667	ameboidal-type cell migration	BP	268	5	5.36	0.933033	-0.1	0.625757	#N/A	Smo, Sema4f, Plxnd1, Sema5b, Prkce
cluster 4	in utero embryonic development	TRUE	1	GO:0001701	in utero embryonic development	BP	380	7	7.6	0.920188	-0.12	0.641993	0.656923	Mfsd7b, Smo, Smad3, Plcd1, Socs3, Tex19.1, Heg1
cluster 4	RNA polymerase II proximal promoter sequence-specific DNA binding	FALSE	3	GO:0000987	proximal promoter sequence-specific DNA binding	MF	276	5	5.52	0.907519	-0.14	0.651525	#N/A	Gcfc2, Zfp773, Smad3, Smad6, Six1
cluster 4	reproductive structure development	TRUE	1	GO:0048608	reproductive structure development	BP	338	6	6.76	0.888843	-0.17	0.67438	0.684755	Sohlh2, Plcd1, Nefh, Socs3, Tex19.1, Tex11
cluster 4	regulation of protein targeting	FALSE	4	GO:0033157	regulation of intracellular protein transport	BP	288	5	5.76	0.864537	-0.21	0.688028	#N/A	Smo, Gas6, Smad3, Parp10, Slmo1
cluster 4	response to light stimulus	FALSE	2	GO:0009314	response to radiation	BP	294	5	5.88	0.852635	-0.23	0.705287	#N/A	Bhlhe40, Ndrg4, 2810417H13Rik, Sema5b, Syngap1
cluster 4	RNA polymerase II proximal promoter sequence-specific DNA binding	FALSE	3	GO:0005667	transcription factor complex	CC	297	5	5.94	0.840896	-0.25	0.713665	#N/A	Satb2, Smad3, Smad6, Ikzf1, Six1
cluster 4	negative regulation of cell cycle	TRUE	2	GO:0045786	negative regulation of cell cycle	BP	308	5	6.16	0.812252	-0.3	0.742949	0.74862	Cdkn2b, Cdkn2c, Cgref1, Smad3, Fzd3
cluster 4	negative regulation of protein kinase activity	FALSE	5	GO:0071900	regulation of protein serine/threonine kinase activity	BP	309	5	6.18	0.806642	-0.31	0.745499	#N/A	Mapk8ip1, Cdkn2b, Cdkn2c, Map3k6, Gstp1
cluster 4	microtubule	TRUE	1	GO:0005874	microtubule	CC	330	5	6.6	0.757858	-0.4	0.794825	0.794825	Dclk2, Trim54, Mtus2, Dnaic2, Nlrc4
cluster 4	negative regulation of cell cycle	FALSE	2	GO:0007346	regulation of mitotic cell cycle	BP	342	5	6.84	0.732043	-0.45	0.819489	#N/A	Nek6, Cdkn2b, Smad3, Tunar, Fzd3
cluster 5	endocrine pancreas development	FALSE	3	GO:0035270	endocrine system development	BP	85	12	1.97	6.10504	2.61	5.29412e-07	#N/A	Pbx1, Insm1, Mnx1, Pde3b, Cdkn1c, Neurog3, Gli1, Sox4, Ly6e, Dll1, Rfx3, Sox3
cluster 5	gliogenesis	TRUE	1	GO:0042063	gliogenesis	BP	198	17	4.58	3.70635	1.89	3.29427e-06	0.000334539	Cdk5r2, Vim, Phgdh, Lin28a, Mxra8, Itgam, Ascl2, Mycn, Lamb1, Dicer1, Sox4, Zcchc24, Matn2, 2900011O08Rik, Dll1, Myrf, Pten
cluster 5	endocrine pancreas development	TRUE	3	GO:0031018	endocrine pancreas development	BP	30	7	0.69	10.1261	3.34	4.1983e-06	0.000334539	Insm1, Mnx1, Pde3b, Neurog3, Sox4, Dll1, Rfx3
cluster 5	proximal/distal pattern formation	TRUE	2	GO:0009954	proximal/distal pattern formation	BP	21	6	0.49	12.3805	3.63	5.83498e-06	0.000334539	Pbx1, Gli1, Sp8, Dll1, Pbx2, Wnt8a
cluster 5	glial cell development	TRUE	2	GO:0021782	glial cell development	BP	61	9	1.41	6.36429	2.67	9.93817e-06	0.000427341	Vim, Phgdh, Mxra8, Itgam, Dicer1, Sox4, Dll1, Myrf, Pten
cluster 5	keratinocyte proliferation	TRUE	1	GO:0043616	keratinocyte proliferation	BP	31	6	0.72	8.39773	3.07	6.52017e-05	0.00224294	Fermt1, Ovol2, Kdf1, Efnb2, Fst, Has2
cluster 5	cell differentiation in spinal cord	FALSE	3	GO:0021510	spinal cord development	BP	62	8	1.43	5.57897	2.48	8.39663e-05	#N/A	Sox12, Phgdh, Mnx1, Sox1, Dicer1, Sox4, Dll1, Dmrt3
cluster 5	neuron fate specification	TRUE	4	GO:0048665	neuron fate specification	BP	22	5	0.51	9.84916	3.3	0.000121139	0.00347265	Mnx1, Atoh1, Sox1, Dll1, Dmrt3
cluster 5	odontogenesis	TRUE	1	GO:0042476	odontogenesis	BP	67	8	1.55	5.16941	2.37	0.000146643	0.00360323	Zfp422, Lamb1, Dicer1, Tfap2a, Fst, Dll1, Dmrt3, Bcor
cluster 5	DNA-binding transcription activator activity, RNA polymerase II-specific	TRUE	1	GO:0001228	DNA-binding transcription activator activity, RNA polymerase II-specific	MF	248	16	5.73	2.78949	1.48	0.00020726	0.00445608	Pbx1, Ovol2, Sox12, Sox18, Atoh1, Pou2f2, Arnt2, Sox1, Neurog3, Foxk2, Sox4, Tfap2a, Grhl2, Foxh1, Tcf4, Dmrt1
cluster 5	RNA polymerase II proximal promoter sequence-specific DNA binding	FALSE	2	GO:0000987	proximal promoter sequence-specific DNA binding	MF	276	17	6.38	2.65737	1.41	0.000229091	#N/A	Pbx1, Insm1, Sox18, Atoh1, Pou2f2, Arnt2, Ascl2, Sox1, Neurog3, Mbd3, Gli1, Foxk2, Tfap2a, Tcf4, Dmrt1, Dmrt3, Rfx3
cluster 5	endocrine pancreas development	FALSE	3	GO:0031016	pancreas development	BP	55	7	1.27	5.50217	2.46	0.00025576	#N/A	Insm1, Mnx1, Pde3b, Neurog3, Sox4, Dll1, Rfx3
cluster 5	regulation of epidermal cell differentiation	FALSE	3	GO:0045682	regulation of epidermis development	BP	55	7	1.27	5.50217	2.46	0.00025576	#N/A	Ovol2, Kdf1, Atoh1, Mycn, Fst, Grhl2, Dll1
cluster 5	regulation of epidermal cell differentiation	TRUE	3	GO:0045604	regulation of epidermal cell differentiation	BP	40	6	0.92	6.49802	2.7	0.000285598	0.0054581	Ovol2, Kdf1, Atoh1, Mycn, Grhl2, Dll1
cluster 5	positive regulation of epithelial cell differentiation	FALSE	2	GO:0030856	regulation of epithelial cell differentiation	BP	96	9	2.22	4.05584	2.02	0.000368006	#N/A	Ovol2, Kdf1, Atoh1, Cdkn1c, Mycn, Grhl2, Cldn5, Dll1, Rfx3
cluster 5	epithelial cell development	TRUE	1	GO:0002064	epithelial cell development	BP	163	12	3.77	3.18215	1.67	0.00039704	0.00682908	Vim, Insm1, Sox18, Kdf1, Dicer1, Tfap2a, Grhl2, Cldn5, Dll1, Dmrt1, Rfx3, Sox3
cluster 5	embryonic limb morphogenesis	FALSE	6	GO:0048736	appendage development	BP	145	11	3.35	3.27161	1.71	0.000535637	#N/A	Pbx1, Mbnl1, Kdf1, Fras1, Mycn, Dicer1, Sp8, Sox4, Tfap2a, Grhl2, Pbx2
cluster 5	embryonic limb morphogenesis	FALSE	6	GO:0060173	limb development	BP	145	11	3.35	3.27161	1.71	0.000535637	#N/A	Pbx1, Mbnl1, Kdf1, Fras1, Mycn, Dicer1, Sp8, Sox4, Tfap2a, Grhl2, Pbx2
cluster 5	negative regulation of microtubule polymerization or depolymerization	TRUE	9	GO:0031111	negative regulation of microtubule polymerization or depolymerization	BP	30	5	0.69	7.21	2.85	0.000563646	0.00881338	Clip3, Hdgfrp3, Sgk1, Map1b, 2900011O08Rik
cluster 5	glial cell development	FALSE	2	GO:0010001	glial cell differentiation	BP	146	11	3.38	3.24901	1.7	0.000567677	#N/A	Vim, Phgdh, Lin28a, Mxra8, Itgam, Mycn, Dicer1, Sox4, Dll1, Myrf, Pten
cluster 5	embryonic limb morphogenesis	FALSE	6	GO:0035107	appendage morphogenesis	BP	130	10	3.01	3.31728	1.73	0.000855714	#N/A	Pbx1, Mbnl1, Fras1, Mycn, Dicer1, Sp8, Sox4, Tfap2a, Grhl2, Pbx2
cluster 5	embryonic limb morphogenesis	FALSE	6	GO:0035108	limb morphogenesis	BP	130	10	3.01	3.31728	1.73	0.000855714	#N/A	Pbx1, Mbnl1, Fras1, Mycn, Dicer1, Sp8, Sox4, Tfap2a, Grhl2, Pbx2
cluster 5	cell differentiation in spinal cord	TRUE	3	GO:0021515	cell differentiation in spinal cord	BP	33	5	0.76	6.54322	2.71	0.00088718	0.0116705	Mnx1, Sox1, Dicer1, Sox4, Dmrt3
cluster 5	cell differentiation in spinal cord	FALSE	3	GO:0021517	ventral spinal cord development	BP	33	5	0.76	6.54322	2.71	0.00088718	#N/A	Mnx1, Sox1, Dicer1, Sox4, Dmrt3
cluster 5	embryonic limb morphogenesis	TRUE	6	GO:0030326	embryonic limb morphogenesis	BP	110	9	2.54	3.53081	1.82	0.000996365	0.0116705	Pbx1, Mbnl1, Fras1, Mycn, Dicer1, Sp8, Tfap2a, Grhl2, Pbx2
cluster 5	embryonic limb morphogenesis	FALSE	6	GO:0035113	embryonic appendage morphogenesis	BP	110	9	2.54	3.53081	1.82	0.000996365	#N/A	Pbx1, Mbnl1, Fras1, Mycn, Dicer1, Sp8, Tfap2a, Grhl2, Pbx2
cluster 5	negative regulation of gliogenesis	TRUE	2	GO:0014014	negative regulation of gliogenesis	BP	34	5	0.79	6.36429	2.67	0.00102077	0.0116705	Lin28a, Ascl2, Mycn, Dicer1, 2900011O08Rik
cluster 5	axon guidance	TRUE	2	GO:0007411	axon guidance	BP	157	11	3.63	3.03143	1.6	0.00103884	0.0116705	Nfasc, Mnx1, Dpysl5, Crmp1, Atoh1, Efnb2, Myh10, Dpysl2, Sema5a, Matn2, Zfp280c
cluster 5	negative regulation of neurogenesis	FALSE	3	GO:0010721	negative regulation of cell development	BP	234	14	5.41	2.58471	1.37	0.00107818	#N/A	Pbx1, Vim, Ttpa, Lin28a, Crmp1, Ascl2, Mycn, Dicer1, Sema5a, Lgals1, 2900011O08Rik, Dll1, H2-K1, Pten
cluster 5	RNA polymerase II proximal promoter sequence-specific DNA binding	TRUE	2	GO:0000978	RNA polymerase II proximal promoter sequence-specific DNA binding	MF	261	15	6.03	2.47942	1.31	0.00108563	0.0116705	Pbx1, Insm1, Sox18, Atoh1, Pou2f2, Arnt2, Ascl2, Sox1, Neurog3, Mbd3, Gli1, Foxk2, Tfap2a, Tcf4, Rfx3
[truncated: 576 more rows]
