# Supplementary material for: Cooperative genetic networks drive embryonic stem cell transition from naïve to formative pluripotency
Source: EMBO J. 2021 Mar 9;40(8):e105776. doi: 10.15252/embj.2020105776 (PMC8047444; doi:10.15252/embj.2020105776)
Supplement: Supplementary file 9 — Dataset EV6 [file EMBJ-40-e105776-s006.xlsx]

## Sheet: KO ESC lines
Dataset EV6 - RC9 based cell lines generated in this study and used for RNAseq
Gene KO	Clone Number
Aff3	C8, C3
Alg13	A10
Apc	H8
Arid5b	E5, F1
Arih2	B6, A8
Atg13	D9
Bcor	D7
Cabin1	A9, D6
Cdk8	C2
Csnk1a1	A10, C2
Ctbp2	G4
Dido1	A10, F7
Dym	D3
Eed	G8, E4
Etl4	F3, H6
Etv5	C8
Fbxw7	D1
Fgfr1	A10
Fgfr2	A1, D3
Foxp1	H10
Fryl	G1, G12
Gabbr1	D2, D7
Gtf2ird1	C3, D2
Hnrnph1	D5
Hprt	E6, F12
Igf2bp1	B10, C12
Irak3	B3, A12
Jarid2	B6, C3
Jmjd1c	B3, D1
Kdm6a	F7, G2
L3mbtl3	B9, C10
Leo1	D5
Macf1	B1, B12
Mbd3	G5, G9
Msi2	C8
Mta3	A2, C9
Mthfd1l	B6, A10
Myc	E5, G12
Myo10	F9
Ncor1	F6
Nes	B3, A6
Nmnat2	F9, H3
Nmt1	H5, H9
Nsd1	G8, D2
Pecam1	C6
Pitpnc1	C6, C2
Prkci	E2, G1
Pten	B4
Ptpn11	F12
Pum1	H7
Raf1	G8
Rbpj	G12
Rbpms	B12, A11
Rps6ka1	F2
Ski	G2, F6
Smg5	F4, G1
Smg6	E4, H6
Smg7	E6
Ssr2	C5
Sulf1	G7, H2
Suz12	A7, B2
Tcf7l1	B1, C1
Tet1	H6
Trim71	F3, F10
Trp53	E1
Tsc2	D7, A4
Usp7	C5
Usp9x	A3, C1
Zfp281	H4
Zfp423	E12, G4
Zfp532	F3
Mapk1	65 G8, 143 D7
Lmna	C5, C6

## Sheet: gRNAs and genotyping primers
Dataset EV6 - gRNA sequences and genotyping primers
GENE	gRNA1 sequence	gRNA2 sequence	Forward Primer	Internal Reverse Primer	Reverse Primer
Arih2	CTTCATTGCTATCTGACCCT	ATTACGCTGTACGCATTCTT	AGGAGAGTTCTAGGACAGCCAGA	CCTCTTCCTCACAGTTTGGGTCA	GGACACTGGAGCCTCTGAAACTA
Csnk1a1	AGTGAAACTAGAATCCCAGA	ATGACAGCGCGAGAACACTA	TCTCGTTTCCCAAGTGAGTTTGAA	ATACCAAGAAGCCAACCCTTCTGT	TTACAGTGACGCCCAATACCCATT
Dido1	ATGCCAGTCTCCCCCTAAGA	ATAAAAGCATGAGCGCCTTC	TGTGACTCAAGAACCACTGTTGG	TGCATGTTCCATCTTAGGGGGAG	GAACCTGAAGACCCTTCAAACCA
Fbxw7	TGAGGGACAGATGAATCGCG	TCCTGAAGGACCCATTGCCG	GAAGTAGCAAGCTGGCTTTTGGAA	TTCTCTGCTACTGTCATCAGACGG	CATAGTTTTATCTTGGCACGCAGC
Fryl	TGTTATCCAGATCTCTTCAG	GTATACAGAAGCAAATTCGT	AGCACCAGTCAGCAAAGTGAATA	ACCCTGTGTAGACATTTCATTCTCT	TGTCCGCTCTGATAAACACGTAAT
Hnrnph1	AAAGCGCTGCACTTCATCCG	ATTACAAGCCCGGTACCACC	TTTAAATGCCTGTTTTCTCAGACGC	AGAAAACAAATTCAGCAGGGCCAC	CGTAACTGGACTGGTTTGCTGTTA
Mta3	GTACCTCATCAGACGGATAG	CCACCAAGTGTACTAGCGAT	TGAGCTGTCAAATGTGAGCTCTTG	AAGCCTAGCTCAAACAAACATGCC	AACATCCCACTGTCGGCCTTT
Nsd1	AATTCAAGAGACGCCCTTGG	TATTAGTCTTCTTAGTCAAG	TGTTACATTCCACTGCGGAGACT	ATCTGCATCGTCCACACCAGTAA	TCTTCAGACACACCAGAAGAGGG
Pecam1	ATGATGGCAGGCTTTCCATA	AGGATTCGATGCATAGTAGT	TGTCTCTGAGCGATGCTGTTTC	TTCACCTCGTACTCAATCGTGGTT	TGTTGGGAGTCAAGGAGGAT
Rps6ka1	TATGCCATGTTGCCCGGGAA	GAGCTAAGTGTGGTAGCCGT	AGTTGACACACTCTGGTGGTTGG	CTCATCCTGACAGAGGGACAGAG	AAAGTACAACAGTGTGCAGCAGAG
Ski	TTGTCCTTCTCAGAAGACGC	ACTAGCAAATCCACTACGGT	GATGATCCAGTGGGGAGCTTGATA	GATGATCCAGTGGGGAGCTTGATA	ACTTCCACCCATGGCTATGGAAAA
Eed	ACAAATACGCCAAATGCACC	CTCTCCTGCCACCTACACAT	ACCCTGATTGCTCAATCTCTGCT	CTTTGACTTCCATTTTCCCTTTCCC	GCAATGCCATGCTTTCTCGC
Zfp532	CGCAATGGCCGCTATGCACG	TAAACGCTCCATATGATGGG	AGTCTCTACATCAGGCCACAC	GCCATCGATGAGATTCTGGGACT	CAACCTGTACTTCACCTCAAAAA
Ctbp2	CATCCAGCAGTGCCACCAGG	TCTTTCTTGACAGGGCCATA	TCTATGAGCACTGCCCTTGTTAGC	AACCCACCTTCTCATGGATTTCCT	TGAGCTAAGGCTTTCTCATCCACC
Smg7	GCCTGGACTTCACTTCGATT	GCCAGGCAGAGTCCTACTAT	AACATGGTCTCTTTAAGGTGGCAG	ACAGTATGCTTAGGTTGGCTTTGC	CTGCTGAAGTCAGTTGCGTTCTAC
Msi2	GGAGTCGTTGGCGCTGCCCG	GTGTCAGCTCCACTGGACAG	TGGGTTAGAGGAGAATAGAGGGAG	AAAAGTACCCAGTTCTAGCACAGA	GCAGCAACACTTAACTTTCAGTAGA
Atg13	CCGCTCATCATCTTCCCCGA	AGAGGCTCTATACTTAGTGG	CTCTTCTCTGGTTCTCTCCCATTC	TACAAAGTGAGTTCCAGATCAGCC	TTCTACACAGCACATTACAGGACA
Cabin1	TTCATGGTCATCCTCAATCG	AAGCTGCTCACCCCGTCACG	CAGATGATTGTTGGTGGTTCTTCC	TCAGTTAGTTCTTCAGCATGACCA	CTGGACAGTCAGGAAAGTTCACA
Etv5	CTCGATCAGAGGACTGTCGA	GCTTGCAACCTAAGCGCTTA	TGATAGCGGAGACTTTGGAAGCA	AGCTGCACTACCTTCAGAATCGT	CTACAGGACGACAACTCGGAGG
Tet1	AAGAAAACAAGAGGCCCCAG	TTATAGAAACCTACAAACGC	CTTCAGGGTCTGACTGACCAACAT	GCTGATTACCTTTAAAACTTTGGGC	TATAAGACAACAGGGGCTGGCATT
Trp53	AGGAGCTCCTGACACTCGGA	TCAAGAAGTCAGTTCTCGTA	CTGAGGGTTCTTCTTTGTCCCATC	CCCTGGAGAGATGCAGAGAATATG	CTTCCCCAAATCCTCCTGACTTT
Rbpj	GTGTAGTGAGTCTTACCTAT	GTTGTGAAACTGCTGCGGGA	CCAGGCTGTTCTAAGTTTTCTCCT	GAAGACTTTCTACGACAGGCACAG	TAAGGCTGGTGGAGTAAATGACC
Foxp1	TGTTGAGGAGTGATAACCTG	GCACACGGCAGGGGATTACG	GGTCTGTGCTTATATCTCTTTGCC	CTATTCCAGCCCTAATCTCAGTCC	GTGCATGTTTCAGGTCCGTAAATC
Alg13	CTTGTCCTCCAAGTTGGTAG	GTAAGGATATAGCTCACTAT	TGGGTGGTAAGTGAGGTTCCTTG	TACCTGCGTGGCTAATGACAAGA	GATCAAAACCTCAGGTGACAGCG
Igf2bp1	GGTCTGCTCCCGGTTAGAGT	ACTCACAAGGGCTCGTTACA	GGTAGTCTGCTGCTTATCCTGTTA	CCAAGGCAAATAAATTAGAGGCCA	AAAGCTGAAGTTGGGATCCTTCAT
Mthfd1l	CAAGCACTGGCTTAAAGGCA	CTATCAATCTAGAGACTCGC	ACTCATTGTGCCTGTCCTAACTAA	TGACCTCAATGAGTAACCTATGCC	GAAGGCCATGTTTCACGTCCTAG
Myc	GGACGTAGCGACCGCAACAT	TATCCCTCACGGGACCTGAA	TATTTCATCTGCGACGAGGAAGAG	GAGAAACCGCTCCACATACAGTC	GGTATCCTTGCCAATTCTTACCTA
Prkci	GTCCTGGAATGCCTTGCCCA	ATGGGCTCACCGTTGTCTTG	AATTCTGCCTCTAGTATCTCAGGG	TAGAAAGAGAGTTCCAAGACAGCC	ATATATTAAGAGTTGTGGCCCAGG
Ptpn11	AGGCCCAGTAAGAGTAACCC	AAAACGATGGGCCCCACACG	GTGCTTTGGTTCTCATTGTCCTG	GCAGGTGGATCTCTCTGAATTTGA	AATGGGCTTCAGGAGTCATGGAT
Gabbr1	TGCCCACCAGATGGAAGTCG	TCTACCAGAGGGTCGGGCAG	AGGATCCTCTACAACTTGCCTTTT	AGAACACACTAAAGGAAAGGAGGG	CCCAGATCTCTAAACTTCCCCATC
Ssr2	ATTGCTCAACAGATACGCTG	TGGTCAGTCGGGCCTTACAC	GGTCGATTGCTCACTTTGCTTTT	AATTTATCCCTGCCTTTGAAAGCC	TGTTAAACACTTGTCATTCCTGGC
Usp7	GGTTCTGAGTAATTCTTGGT	AGGCTGTAACGGTAAACCCT	GCAGATTATCATGCATTGTGACCA	GTACTTACCATCCTCCATGTCCTC	CTTTCTCAGGATCAGTCACTTCCT
Fgfr2	GATTCCCCCCAGCCGGACAG	TTGTGAGTCTCAAACATAGG	GGACCTTCTCTCTTTTCCCTCTTT	AGAAGAGATAGAGGGTCACACTCA	CACATCTAGTCCTTAGCTCTCTCC
Smg5	AACCAGAGAACGTTAGCCTG	ATAGAGGCATGCTAGATTGA	ACCCAAAGTGAACTATGTGTCTGA	TCTCCAATAGACAGAAACAGGAGC	CGCAAACCAACCAACATGAGAATA
Nes	GGGACTCCGGGCGCAGTCCG	ATGTCCCCAGTCTAAGCAGT	TCCCTTTCTCCCCCTTAAAAGCTC	ACCTCAGCCTCGTGCTTCTC	GAGTGCATAGGGACTGAGCGAG
Tsc2	TGTTGGGATTGGGAACATCG	ATGGGAAGTCGTGCTTACGA	ACGGTAACATTTCTCTTTAGGCCA	ATAGCCCACCAGTACTCACCTTAT	TCAAGTCTCTGCTTAAAACCGTTG
Tcf7l1	CCTTGACTGTAGCACTGGAG	GCTGGGCTCCCAAAGAGCGG	GAAGATGGTCACGTGGGAGTGTA	TCTGGAATGGGGAAAGGAGTCAC	ACCTTCCACACATTAAAGCCAGC
Cdk8	TGTTGTACCAGATCCTAGAT	TTTTGTGTAGTAGTACGTGA	GCATGTTGCTCATGCTATGCTGT	ACCCAGTTGGCATGAAGATAGTGA	CCTCTAAGCCATATTGTAACCTCCA
Pten	TTTCCTGCAGAAAGACTTGA	TCAAGCTATAGGCTACTAGA	CTCCCTGGAGTGAAGAGCACAAT	AGAGGGAGAAAACCTGTTTCCCAA	TAATGTTGTCCGACTAAAAGCCCA
Raf1	GCTTATTCGGCAAGAAAACC	CACATGCACTAATCCCTAGG	ATACAGGGAGCTTGGAAGACGAT	CTCCCATCTATAAACTGGACAGCA	GGCAAACACCAGGAAAAGTCTTT
Leo1	ACGGTCAGACAATAGGTCGG	TGAATACTACTCGCAACACG	GAAAGTGATCAGGATGACAGAGGT	TCATCTGTGTTCTGCATTTTCTCC	CACAGAATGAAGAAACCCTCCATG
Ncor1	ATATGAGAAGAGCGGTAGTC	CCATAACACTAACCTTTTAG	GTCTCAGTAAAGGGTTGAAATTGTC	GTCCTAAGTTCAAATCCCAGCAAC	CCACATTGTACAAAGCAGCAAACA
Arid5b	AAGTAGGGAATTCGCTCGAT	TTTGTAATCCCCGAGGAGAG	TCACTCAAGGGTGTCTTCTGTGG	CCGCCGCCTTGCAATTT	TCTTTGACCTTGGCCTTCAGCTA
Dym	CGTTTTCAGATATAGACTCG	TACTGATGAAAAAAGCGCAC	AGCTCAATGCTACAAACAGTGTGA	GCGGAAATAACTTCACGCTACCTC	CACTGTGGCAAATCTCTCAAGCTC
Rbpms	TCTCGGGGCTTGATGTCCAG	GATTATTCAGAGGTAGCGCC	ATGGAGCTTCCTTCCATTCATCGT	GGAGGTTACCAAAGCTGAGAGACA	CCTCAGGGCTGTTAATACCACAGT
Pum1	GCATGAATGTTATCCCCTGT	GTATCTGTAACCTAGCCCGG	CTGTCCCAGGATCCATAGGAGTTG	AAGTCAGTGGCAATTACAACAACCA	AGCTGAACAGATGGATCATTGGGT
Fgfr1	CCAGCACAGCCCAGAAGAGG	AGAGTTCTAGGCTCGCTCCC	CCTCTCCTCTCCAACGTCTATTTC	CCCAGAAAGAAAGTACTCCCCTAG	AAATGGTGACTGGAATGAGGTACC
Hprt	GTGCTTTAATGTAATCCAGC	CCCGAAAACGGATTATAGAA	ATAGGACTGAAAGACTTGCTCGAG	ATGACTAGGATGAATGAAGCTCGG	AATCTATTGTGGCTGCTCTGAGAA
Jarid2	ACTAACATCGTTGCTAGTAG	CCTCTTTCCTCTATTCTCGG	CACCCCACTCTGTCCAGGATTT	TTAGTAAGCTTGCTTGTGCCCAG	AGAAGTAGGAAAGGAGTCTAGTGAGA
Smg6	TAAGTAGGCATGTGCAGCGC	CTCCTTCAGGTCCGGGACGA	ACCACCACCTGTCATTTTAGGGAA	AGATCTCACATAACAGCCCACAGG	GGAACACTAAAACCACTGTCACGG
L3mbtl3	AGCAGTTGGGACCATCCATG	AAATCTCTAGTCACGTAGCG	CATGTTCTTGCCAGTTTCGAGTAA	TTTTGGCTGAATCAACTAGGAAGG	GTTTGGAGCACATTAACAGAAGGG
Mbd3	CTCCGACCGGGGTCCATGGA	AGCCTCCAAGAAACTGAC	ATTCTTCCAACCAGGTCAAGGTGA	CCTATGTTGTGCAAGGCAATGGTT	TTTTGGGATGAGGACAAAAGGCAC
Zfp281	TGCTCAGTAATACATCGCGG	GATAGTATAAATTGTAACGT	GAGCATCAAGCAGGAGAAACCT	TACTACACTGGCTGCACTGGAAAG	TTTAGGATGGTTAGCCTAGTTTCAA
Irak3	ACTGTGGCGACAGCGCGCCA	CACTCCCCAAGATTATACGA	GCTGAATTTCCGCGGTTGTGAAA	CAAGCTAGGGAATCGAACATGCAG	ACAGCCAGGCAATGTAGACATCAA
Etl4	CTCTTCCTGTCCATCTCAGA	AATTCATCACGCAACCGGCA	GCAATCTTCATGTAACATCTCAGGA	CAGTAGAACCGATAGTGTGTTCCT	AACAGACTTTGGTGGCTAGCTTTA
Bcor	ATGGCGACGCTTCAAAAGCC	GATCTTTCAGTCTAAACGAT	GCAACTTTCACTATAGGTCATGGC	GGCTTGTGAGGGCAGAGTATATTA	ACCTTAAGCATAGACATTCGAGGA
Zfp423	GGCAGACCTGACGGACCACC	TCTCAGCAGATCCCCGGGAA	TGTGGACTGTATTCTTCCTGTTGG	GCTATGTCCAATTATCCGTGTAACC	GGCACCACAAACATCAATACCAAT
Macf1	CCCTGGACTTCCTAAAGCAG	TCCGCTCAGGCATATCGAAG	GAAAGGCTGTGCAGGGGTAAATTA	CCTAGTGAACATATGGCCTTGAGT	TCAAAACCTGAGATTTCCCCAGAG
Kdm6a	GGTTTCATGAAGATGGCGCC	CCAGGGAAGATAACGAGCGG	CTTGGCGCTCTCGGCTCC	NONE	TAAACTACGTGCAACTTCCCCCTT
Myo10	AAATTGTTGACTGCAACGCG	TAGAACATGGAGATTCCCGG	ATATTCGCCTAGCTTTCCAGTGAT	CCAGCCCTCAATAACATCTGAAGA	CAAACATCTTCACAGTCACACCTC
Gtf2ird1	GCTCCAGAGAGGACCGCGGG	TCCCATGCAAGGTCTGCCCG	GAGACTGTCCTTTTGAGATTGTTG	CGGAATGGAATGAGGAAGGATCTT	CTCGTCTTCTTCATACCCAGCTG
Pitpnc1	AGGACCCTCACCATGGCAAC	TCTCCATGGGGCCTGTTCCG	TCTCTGTCTCCATTCCTCTGTTTG	GGTGGACTCCTGGTTAGTTATCTG	AAGCTTTCCACATTCTCTGAGAGG
Sulf1	GTTCCACCGTTCGGTCCCAG	GGGCCAAATAACTTCCCGAA	GAAGACTTTGCAACTTTGGACCA	GCATTCGAATCAAATAGACTGGCA	GGGAGAATAAGGGCTTTAGGATGA
Nmt1	TTGAGTCCAGCCAATGACAC	TTAGCTCCAAATGTAGCGTT	GTCTGCTCTACACAAAAGCCTTTT	CTTTAAGGTACCGAGCACAGTTTC	GGTTCCTGCTAAACACACATGAAG
Suz12	AGTCCCTACTGGTAAAAAGC	GCACAAGCAATATGATTCGG	CACATTCCATTTTGTACTTGTGGC	TAAACAGCAACGAGTAGGACTTCA	CCCGGCCACAAAACATTTCTAAAT
Apc	TCAGTTGTTAAAGCAAGTTG	CTATGTAGTGACGCATGCCA	ACAAAACAAGCAGCTACTCCATTC	ACTAAGAATGAACCAACACCAAGG	CCCTTATGTCACTGTCTTTCTCCT
Jmjd1c	ATAGAAGGATCGACATTCTG	TGGATATGTTCTTTTCACAC	AAACAAGCATAGTTCTCACACCAC	TGAGCACGTGTATAATGACCCTAA	ATCTTTTCCTGCCTGTGACCTATT
Aff3	CGGACAGGAATGCGTTACGG	AGAGCTCTGAGACGATAGCC	CAGCTTTAATCTCATCCCTGTCTATTC	GTCTGAACTCCTGATAAAAGTCATAGC	GAAGTATCGGTTCACACATCACGA
Nmnat2	GGATGCAGAAAGACTCCAGC	GGGTCACCAATCCCTCTCAG	CCCACAGTTCTAAGAGTGCAGAC	GGAACAAGACATTCTATAACCCGG	ATTTGCTGACCATACCTGCTCTT
Trim71	CGTCACAGCTCGCCACAAGA	CAAAACAGACTAGGGTCGGT	GGTGATGTCCCTTCCAATGTCTC	ACAAGAGTTCTGATTGTCTGCCTT	GTGTGTGTGATGGTGTGAATGTAG
Lmna	CACTCGGATCACCCGGCTGC	NONE	ACCCCCTCCCTTCTATGTCC	NONE	GGAAGTGGGGTGAGTCACTG
Usp9x	TGGTTGTCATTCCCTCCAAC	CACCTGTAAGCGGATTCCAG	CTTTTACGACTGACAAATGCTGGT	TTCTTACCTGATTCTGTTGGAGGG	TCTCCAAATGACCAAGTAAGTACGA
Mapk1	TTTGCTCAATGGTTGGTGCC	AGTCAGATGAATGCACCGAA	GAAGCGCAGCATAAGTCGAGC	GGAAGACGAGGAGCAACACCTAAG	TGCAGCCATATCTTACAGCAGAGG
Legend:
homozygous
heterozygous

## Sheet: KO validation qPCR
Dataset EV6 - Primers for qPCR validation of KO ES cells
Gene/Location	Sequence
Tcf7l1_ds_F	CTGAGAATGAGGCTGGTTGTCT
Tcf7l1_ds_R	GGATTCATACAAGGCCCAGGAA
Tcf7l1_us_F	CTGATCCCCTTCCAGGACGA
Tcf7l1_us_R	GATTCGTTGACCAGGGACGA
Tcf7l1_exdel_F	GACACCTCTCATCACCTACAGC
Tcf7l1_exdel_R	CTGTCTTTGGGTCGATCTCTGG
Alg13_ds_F	TTTGGGAGATGCCTTGTGATGA
Alg13_ds_R	CCAGCCAACAACAAGGAAAACA
Alg13_us1_F	ACGCTTCCTGGGCTGTTAC
Alg13_us1_R	TGGCCAGGAGGATAACATTTCA
Alg13_us2_F	CTTCGGATACCTGCCTACACAA
Alg13_us2_R	TGCAGGTAAGAATAGGCAGTGG
Alg13_exdel_F	GTTTCACAGCCAGATCCATCAT
Alg13_exdel_R	ACTCAAAAGCTTGTTGGTTTTCC
Dido1_ds_F	TTATCTTGGCTGGTTCATGCCT
Dido1_ds_R	TATGGCTACAGCCACACATCAA
Dido1_us_F	CGAAGCTCCGGAATCTTCTCAT
Dido1_us_R	GAAAGCTTGGAAACCTTTGGCT
Dido1_exdel_F	ATAAAGGGCACCTGAGCAATGA
Dido1_exdel_R	AAACCCCAGGTTTTCCTGAACT
Msi2_ds_F	CCTGAACACGCTGAATTAGACT
Msi2_ds_R	CCCTCTAAAGCCTCGTCTGC
Msi2_us_F	AGCACGACCCCGGTAAAATG
Msi2_us_R	AGCGTTTCGTTGTGGGATCT
Msi2_exdel_F	CAGCCCCACCATGAGTTAGATT
Msi2_exdel_R	CCATGTGCGTTTCCAGGAGC
Etv5_ds_F	ATATCCTGGGGTTCATGCCC
Etv5_ds_R	GTAGGGCACCACCCAAATGT
Etv5_us_F	CTCCCACCAAGATCAAACGG
Etv5_us_R	CCATACTTAGCACCAAGAGCC
Etv5_exdel_F	ACCCACCCATCAGAATTCCC
Etv5_exdel_R	GAAGTGAGTGAGGAGTCGGG
Jmjd1c_us_F	ATTCTGCCACCCAGTGGTTT
Jmjd1c_us_R	ATAACGATCATGGTGCGGGT
Jmjd1c_exdel_F	GAAAAGGCTCCGGACAGACA
Jmjd1c_exdel_R	GGACTGTCCCTCCTCTCCAT

## Sheet: Sequencing and Splinkerette
Dataset EV6 - Splinkerette and sequencing primers and adapters
Piggybac specific primers
PB5pr_1	g*atatacagaccgataaaacacatgcgtc*a
PB5pr_2	a*atgatacggcgaccaccgagatctacaccacgcatgattatctttaacgtacgtca*c
PB5pr_seq_2	c*accgagatctacaccacgcatgattatctttaacgtacgtcacaatatgattatcttt*c
PB3pr_1	g*acggattcgcgctatttagaaagaga*g
PB3pr_2	a*atgatacggcgaccaccgagatctacacatgcgtcaattttacgcagactat*c
PB3pr_seq_3	c*accgagatctacacatgcgtcaattttacgcagactatcttt*c
General Splinkerette and adapter primers
SplAP1	g*ttcccatggtactactcat*a
Spl_rev_seq	t*aatacgactcactataggtgacagcgagcgc*t
Spl_tag_seq	a*gcgctcgctgtcacctatagtgagtcgtatt*a
Splinkerette V1.2 Adapters
Splinkerette V1.2 top strand	g*ttcccatggtactactcatataatacgactcactataggtgacagcgagcgc*t
Splinkerette V1.2 bottom strand	/5Phos/g*cgctcgctgtcacctatagtgagtcgtattataatttttttttcaaaaaa*a
Splinkerette V1.2 index primers
P7_SplAP2_V1.1	c*aagcagaagacggcatacgagatcggtACAAGCTAtaatacgactcactatag*g
P7_SplAP2_V1.2	c*aagcagaagacggcatacgagatcggtAAACATCGtaatacgactcactatag*g
P7_SplAP2_V1.3	c*aagcagaagacggcatacgagatcggtACATTGGCtaatacgactcactatag*g
P7_SplAP2_V1.4	c*aagcagaagacggcatacgagatcggtACCACTGTtaatacgactcactatag*g
P7_SplAP2_V1.5	c*aagcagaagacggcatacgagatcggtAACGTGATtaatacgactcactatag*g
P7_SplAP2_V1.6	c*aagcagaagacggcatacgagatcggtCGCTGATCtaatacgactcactatag*g
P7_SplAP2_V1.7	c*aagcagaagacggcatacgagatcggtCAGATCTGtaatacgactcactatag*g
P7_SplAP2_V1.8	c*aagcagaagacggcatacgagatcggtATGCCTAAtaatacgactcactatag*g
P7_SplAP2_V1.9	c*aagcagaagacggcatacgagatcggtCTGTAGCCtaatacgactcactatag*g
P7_SplAP2_V1.10	c*aagcagaagacggcatacgagatcggtAGTACAAGtaatacgactcactatag*g
P7_SplAP2_V1.11	c*aagcagaagacggcatacgagatcggtCATCAAGTtaatacgactcactatag*g
P7_SplAP2_V1.12	c*aagcagaagacggcatacgagatcggtAGTGGTCAtaatacgactcactatag*g
P7_SplAP2_V1.13	c*aagcagaagacggcatacgagatcggtAACAACCAtaatacgactcactatag*g
P7_SplAP2_V1.14	c*aagcagaagacggcatacgagatcggtAACCGAGAtaatacgactcactatag*g
P7_SplAP2_V1.15	c*aagcagaagacggcatacgagatcggtAACGCTTAtaatacgactcactatag*g
P7_SplAP2_V1.16	c*aagcagaagacggcatacgagatcggtAAGACGGAtaatacgactcactatag*g
P7_SplAP2_V1.17	c*aagcagaagacggcatacgagatcggtAAGGTACAtaatacgactcactatag*g
P7_SplAP2_V1.18	c*aagcagaagacggcatacgagatcggtACACAGAAtaatacgactcactatag*g
P7_SplAP2_V1.19	c*aagcagaagacggcatacgagatcggtACAGCAGAtaatacgactcactatag*g
P7_SplAP2_V1.20	c*aagcagaagacggcatacgagatcggtACCTCCAAtaatacgactcactatag*g
P7_SplAP2_V1.21	c*aagcagaagacggcatacgagatcggtACGCTCGAtaatacgactcactatag*g
P7_SplAP2_V1.22	c*aagcagaagacggcatacgagatcggtACGTATCAtaatacgactcactatag*g
P7_SplAP2_V1.23	c*aagcagaagacggcatacgagatcggtACTATGCAtaatacgactcactatag*g
P7_SplAP2_V1.24	c*aagcagaagacggcatacgagatcggtAGAGTCAAtaatacgactcactatag*g
P7_SplAP2_V1.25	c*aagcagaagacggcatacgagatcggtAGATCGCAtaatacgactcactatag*g
P7_SplAP2_V1.27	c*aagcagaagacggcatacgagatcggtAGTCACTAtaatacgactcactatag*g
P7_SplAP2_V1.28	c*aagcagaagacggcatacgagatcggtATCCTGTAtaatacgactcactatag*g
P7_SplAP2_V1.29	c*aagcagaagacggcatacgagatcggtATTGAGGAtaatacgactcactatag*g
P7_SplAP2_V1.30	c*aagcagaagacggcatacgagatcggtCAACCACAtaatacgactcactatag*g
P7_SplAP2_V1.31	c*aagcagaagacggcatacgagatcggtCAAGACTAtaatacgactcactatag*g
P7_SplAP2_V1.33	c*aagcagaagacggcatacgagatcggtCACTTCGAtaatacgactcactatag*g
P7_SplAP2_V1.34	c*aagcagaagacggcatacgagatcggtCAGCGTTAtaatacgactcactatag*g
P7_SplAP2_V1.35	c*aagcagaagacggcatacgagatcggtCATACCAAtaatacgactcactatag*g
P7_SplAP2_V1.36	c*aagcagaagacggcatacgagatcggtCCAGTTCAtaatacgactcactatag*g
P7_SplAP2_V1.37	c*aagcagaagacggcatacgagatcggtCCGAAGTAtaatacgactcactatag*g
P7_SplAP2_V1.38	c*aagcagaagacggcatacgagatcggtCCGTGAGAtaatacgactcactatag*g
P7_SplAP2_V1.39	c*aagcagaagacggcatacgagatcggtCCTCCTGAtaatacgactcactatag*g
P7_SplAP2_V1.40	c*aagcagaagacggcatacgagatcggtCGAACTTAtaatacgactcactatag*g
P7_SplAP2_V1.41	c*aagcagaagacggcatacgagatcggtCGACTGGAtaatacgactcactatag*g
P7_SplAP2_V1.42	c*aagcagaagacggcatacgagatcggtCGCATACAtaatacgactcactatag*g
P7_SplAP2_V1.43	c*aagcagaagacggcatacgagatcggtCTCAATGAtaatacgactcactatag*g
P7_SplAP2_V1.44	c*aagcagaagacggcatacgagatcggtCTGAGCCAtaatacgactcactatag*g
P7_SplAP2_V1.45	c*aagcagaagacggcatacgagatcggtCTGGCATAtaatacgactcactatag*g
P7_SplAP2_V1.46	c*aagcagaagacggcatacgagatcggtGAATCTGAtaatacgactcactatag*g
P7_SplAP2_V1.47	c*aagcagaagacggcatacgagatcggtGACTAGTAtaatacgactcactatag*g
P7_SplAP2_V1.48	c*aagcagaagacggcatacgagatcggtGAGCTGAAtaatacgactcactatag*g
P7_SplAP2_V1.49	c*aagcagaagacggcatacgagatcggtGATAGACAtaatacgactcactatag*g
P7_SplAP2_V1.50	c*aagcagaagacggcatacgagatcggtGCCACATAtaatacgactcactatag*g
P7_SplAP2_V1.51	c*aagcagaagacggcatacgagatcggtGCGAGTAAtaatacgactcactatag*g
P7_SplAP2_V1.52	c*aagcagaagacggcatacgagatcggtGCTAACGAtaatacgactcactatag*g
P7_SplAP2_V1.53	c*aagcagaagacggcatacgagatcggtGCTCGGTAtaatacgactcactatag*g
P7_SplAP2_V1.54	c*aagcagaagacggcatacgagatcggtGGAGAACAtaatacgactcactatag*g
P7_SplAP2_V1.55	c*aagcagaagacggcatacgagatcggtGGTGCGAAtaatacgactcactatag*g
P7_SplAP2_V1.56	c*aagcagaagacggcatacgagatcggtGTACGCAAtaatacgactcactatag*g
P7_SplAP2_V1.57	c*aagcagaagacggcatacgagatcggtGTCGTAGAtaatacgactcactatag*g
P7_SplAP2_V1.58	c*aagcagaagacggcatacgagatcggtGTCTGTCAtaatacgactcactatag*g
P7_SplAP2_V1.59	c*aagcagaagacggcatacgagatcggtGTGTTCTAtaatacgactcactatag*g
P7_SplAP2_V1.60	c*aagcagaagacggcatacgagatcggtTAGGATGAtaatacgactcactatag*g
P7_SplAP2_V1.61	c*aagcagaagacggcatacgagatcggtTATCAGCAtaatacgactcactatag*g
P7_SplAP2_V1.62	c*aagcagaagacggcatacgagatcggtTCCGTCTAtaatacgactcactatag*g
P7_SplAP2_V1.63	c*aagcagaagacggcatacgagatcggtTCTTCACAtaatacgactcactatag*g
P7_SplAP2_V1.64	c*aagcagaagacggcatacgagatcggtTGAAGAGAtaatacgactcactatag*g
P7_SplAP2_V1.65	c*aagcagaagacggcatacgagatcggtTGGAACAAtaatacgactcactatag*g
P7_SplAP2_V1.66	c*aagcagaagacggcatacgagatcggtTGGCTTCAtaatacgactcactatag*g
P7_SplAP2_V1.67	c*aagcagaagacggcatacgagatcggtTGGTGGTAtaatacgactcactatag*g
P7_SplAP2_V1.68	c*aagcagaagacggcatacgagatcggtTTCACGCAtaatacgactcactatag*g
P7_SplAP2_V1.69	c*aagcagaagacggcatacgagatcggtAACTCACCtaatacgactcactatag*g
P7_SplAP2_V1.70	c*aagcagaagacggcatacgagatcggtAAGAGATCtaatacgactcactatag*g
P7_SplAP2_V1.71	c*aagcagaagacggcatacgagatcggtAAGGACACtaatacgactcactatag*g
P7_SplAP2_V1.72	c*aagcagaagacggcatacgagatcggtAATCCGTCtaatacgactcactatag*g
P7_SplAP2_V1.73	c*aagcagaagacggcatacgagatcggtAATGTTGCtaatacgactcactatag*g
P7_SplAP2_V1.74	c*aagcagaagacggcatacgagatcggtACACGACCtaatacgactcactatag*g
P7_SplAP2_V1.75	c*aagcagaagacggcatacgagatcggtACAGATTCtaatacgactcactatag*g
P7_SplAP2_V1.76	c*aagcagaagacggcatacgagatcggtAGATGTACtaatacgactcactatag*g
P7_SplAP2_V1.77	c*aagcagaagacggcatacgagatcggtAGCACCTCtaatacgactcactatag*g
P7_SplAP2_V1.78	c*aagcagaagacggcatacgagatcggtAGCCATGCtaatacgactcactatag*g
P7_SplAP2_V1.79	c*aagcagaagacggcatacgagatcggtAGGCTAACtaatacgactcactatag*g
P7_SplAP2_V1.80	c*aagcagaagacggcatacgagatcggtATAGCGACtaatacgactcactatag*g
P7_SplAP2_V1.81	c*aagcagaagacggcatacgagatcggtATCATTCCtaatacgactcactatag*g
P7_SplAP2_V1.82	c*aagcagaagacggcatacgagatcggtATTGGCTCtaatacgactcactatag*g
P7_SplAP2_V1.83	c*aagcagaagacggcatacgagatcggtCAAGGAGCtaatacgactcactatag*g
P7_SplAP2_V1.84	c*aagcagaagacggcatacgagatcggtCACCTTACtaatacgactcactatag*g
P7_SplAP2_V1.85	c*aagcagaagacggcatacgagatcggtCCATCCTCtaatacgactcactatag*g
P7_SplAP2_V1.86	c*aagcagaagacggcatacgagatcggtCCGACAACtaatacgactcactatag*g
P7_SplAP2_V1.88	c*aagcagaagacggcatacgagatcggtCCTCTATCtaatacgactcactatag*g
P7_SplAP2_V1.91	c*aagcagaagacggcatacgagatcggtCTAAGGTCtaatacgactcactatag*g
P7_SplAP2_V1.92	c*aagcagaagacggcatacgagatcggtGAACAGGCtaatacgactcactatag*g
P7_SplAP2_V1.93	c*aagcagaagacggcatacgagatcggtGACAGTGCtaatacgactcactatag*g
P7_SplAP2_V1.94	c*aagcagaagacggcatacgagatcggtGAGTTAGCtaatacgactcactatag*g
P7_SplAP2_V1.95	c*aagcagaagacggcatacgagatcggtGATGAATCtaatacgactcactatag*g
P7_SplAP2_V1.96	c*aagcagaagacggcatacgagatcggtGCCAAGACtaatacgactcactatag*g
P7_SplAP2_V1.97	c*aagcagaagacggcatacgagatcggtGCTTCTACtaatacgactcactatag*g
P7_SplAP2_V1.98	c*aagcagaagacggcatacgagatcggtGGACCATCtaatacgactcactatag*g
P7_SplAP2_V1.99	c*aagcagaagacggcatacgagatcggtGGTAGCACtaatacgactcactatag*g
P7_SplAP2_V1.100	c*aagcagaagacggcatacgagatcggtGTAATCGCtaatacgactcactatag*g
P7_SplAP2_V1.101	c*aagcagaagacggcatacgagatcggtGTCCAACCtaatacgactcactatag*g
Sanger sequencing primers for vectors
M13F	GTAAAACGACGGCCAG
M13R	CAGGAAACAGCTATGAC
SP6	ATTTAGGTGACACTATAG
3xFlag_seq	GACTACAAAGACCATGACGG
Custom Illumina sequencing adapters
Adapter Oligo 1	ACACTCTTTCCCTACACGACGCTCTTCCGATCT
Adapter Oligo 2	G*ATCGGAAGAGCACACGTCTGAACTCCAGTCAC

## Sheet: Antibodies
Dataset EV6 - Antibodies
Rabbit polyclonal Anti-Csnk1a1	Novus Biologicals	Cat#NBP1-18880
Rabbit polyclonal Anti-Eed	Upstate	Cat#1710034
Rabbit monoclonal Anti-Erk1/2 (137F5)	CST	Cat#4695
Mouse monoclonal Anti-Flag M2	Sigma	Cat#F3165-.2MG
Mouse monoclonal Anti-Gapdh	Sigma	Cat#G8795
Rabbit monoclonal Anti-Jarid2 (D6M9X)	CST	Cat#13594
Rabbit monoclonal Anti-Kdm6a (D3Q1I)	CST	Cat#33510
Rabbit polyclonal Anti-Leo1	Bethyl	Cat#A300-175A
Rabbit polyclonal Anti-Nmt1	Bethyl	Cat#A304-253A
Mouse monoclonal Anti-Pten	Santa Cruz	Cat#sc-7974
Rabbit polyclonal Anti-Raf1	CST	Cat#9422
Rabbit monoclonal Anti-Tcf7l1 (D15G11)	CST	Cat#2883
Rabbit monoclonal Anti-Tsc2 (D93F12)	CST	Cat#4308
Mouse monoclonal Anti-α-Tubulin	Sigma	Cat#T8203
Rabbit polyclonal Anti-Smg5	Abcam	Cat# ab33033
Rabbit polyclonal Anti-Smg6	Abcam	Cat#ab87539
Rabbit polyclonal Anti-Smg7	Bethyl	Cat#A302-170A
Rabbit polyclonal Anti-Suz12	Upstate	Cat#07379
Rabbit monoclonal Anti-Vinculin (E1E9V)	Cell Signaling	Cat#13901T
